# Supplementary material for: Variable responses to tree root exclusion by understory plant functional types in a xeric longleaf pine woodland
Source: AoB Plants. 2026 Jul 18;18(4):plag032. doi: 10.1093/aobpla/plag032 (PMC13387064; doi:10.1093/aobpla/plag032)
Supplement: plag032_Supplementary_Data [file plag032_supplementary_data.zip]

Archive with 3 entries (3 files):
- Figure S1.pdf
- Judge_analyses_code_2026.pdf
- Judge_data_ spreadsheet_2026.xlsx
