# Supplementary material for: Variable responses to tree root exclusion by understory plant functional types in a xeric longleaf pine woodland
Source: AoB Plants. 2026 Jul 18;18(4):plag032. doi: 10.1093/aobpla/plag032 (PMC13387064; doi:10.1093/aobpla/plag032)
Supplement: plag032_Supplementary_Data [file plag032_supplementary_data.zip › Judge_data_ spreadsheet_2026.xlsx]

## Sheet: SM Probe T1 data
Tree	Measurement_Time	Date	trenched_10	trenched_50	control_10	control_50	trench_side
T1	2021-04-15 15:30:00	2021-04-15	0.108	0.071	0.094	0.069	east
T1	2021-04-15 16:00:00	2021-04-15	0.107	0.071	0.094	0.069	east
T1	2021-04-15 16:30:00	2021-04-15	0.104	0.069	0.093	0.069	east
T1	2021-04-15 17:00:00	2021-04-15	0.107	0.069	0.092	0.068	east
T1	2021-04-15 17:30:00	2021-04-15	0.108	0.068	0.092	0.068	east
T1	2021-04-15 18:00:00	2021-04-15	0.109	0.069	0.092	0.067	east
T1	2021-04-15 18:30:00	2021-04-15	0.109	0.069	0.092	0.068	east
T1	2021-04-15 19:00:00	2021-04-15	0.109	0.069	0.092	0.068	east
T1	2021-04-15 19:30:00	2021-04-15	0.109	0.069	0.092	0.068	east
T1	2021-04-15 20:00:00	2021-04-15	0.109	0.069	0.092	0.067	east
T1	2021-04-15 20:30:00	2021-04-15	0.109	0.069	0.092	0.067	east
T1	2021-04-15 21:00:00	2021-04-15	0.108	0.069	0.092	0.067	east
T1	2021-04-15 21:30:00	2021-04-15	0.107	0.069	0.092	0.067	east
T1	2021-04-15 22:00:00	2021-04-15	0.106	0.069	0.092	0.067	east
T1	2021-04-15 22:30:00	2021-04-15	0.105	0.069	0.092	0.067	east
T1	2021-04-15 23:00:00	2021-04-15	0.105	0.069	0.092	0.067	east
T1	2021-04-15 23:30:00	2021-04-15	0.103	0.069	0.092	0.067	east
T1	2021-04-16	2021-04-16	0.103	0.069	0.092	0.067	east
T1	2021-05-28 13:30:00	2021-05-28	0.045	0.051	0.089	0.045	east
T1	2021-05-28 14:00:00	2021-05-28	0.018	0.054	0.019	0.045	east
T1	2021-05-28 14:30:00	2021-05-28	0.018	0.053	0.019	0.045	east
T1	2021-05-28 15:00:00	2021-05-28	0.018	0.053	0.019	0.045	east
T1	2021-05-28 15:30:00	2021-05-28	0.018	0.053	0.019	0.045	east
T1	2021-05-28 16:00:00	2021-05-28	0.017	0.053	0.02	0.045	east
T1	2021-05-28 16:30:00	2021-05-28	0.017	0.053	0.02	0.045	east
T1	2021-05-28 17:00:00	2021-05-28	0.017	0.053	0.02	0.045	east
T1	2021-05-28 17:30:00	2021-05-28	0.016	0.053	0.02	0.045	east
T1	2021-05-28 18:00:00	2021-05-28	0.016	0.053	0.02	0.044	east
T1	2021-05-28 18:30:00	2021-05-28	0.015	0.053	0.02	0.044	east
T1	2021-05-28 19:00:00	2021-05-28	0.015	0.053	0.019	0.044	east
T1	2021-05-28 19:30:00	2021-05-28	0.015	0.053	0.019	0.044	east
T1	2021-05-28 20:00:00	2021-05-28	0.014	0.053	0.019	0.044	east
T1	2021-05-28 20:30:00	2021-05-28	0.014	0.053	0.019	0.044	east
T1	2021-05-28 21:00:00	2021-05-28	0.014	0.053	0.019	0.044	east
T1	2021-05-28 21:30:00	2021-05-28	0.014	0.053	0.019	0.044	east
T1	2021-05-28 22:00:00	2021-05-28	0.014	0.053	0.019	0.044	east
T1	2021-05-28 22:30:00	2021-05-28	0.013	0.053	0.019	0.044	east
T1	2021-05-28 23:00:00	2021-05-28	0.013	0.053	0.018	0.044	east
T1	2021-05-28 23:30:00	2021-05-28	0.013	0.053	0.018	0.044	east
T1	2021-05-29	2021-05-29	0.013	0.053	0.018	0.044	east
T1	2021-05-29 00:30:00	2021-05-29	0.013	0.053	0.018	0.044	east
T1	2021-05-29 01:00:00	2021-05-29	0.013	0.053	0.018	0.044	east
T1	2021-05-29 01:30:00	2021-05-29	0.013	0.053	0.018	0.044	east
T1	2021-05-29 02:00:00	2021-05-29	0.012	0.053	0.017	0.044	east
T1	2021-05-29 02:30:00	2021-05-29	0.012	0.053	0.017	0.044	east
T1	2021-05-29 03:00:00	2021-05-29	0.012	0.053	0.017	0.044	east
T1	2021-05-29 03:30:00	2021-05-29	0.011	0.052	0.016	0.043	east
T1	2021-05-29 04:00:00	2021-05-29	0.01	0.052	0.015	0.043	east
T1	2021-05-29 04:30:00	2021-05-29	0.01	0.052	0.015	0.043	east
T1	2021-05-29 05:00:00	2021-05-29	0.01	0.052	0.016	0.043	east
T1	2021-05-29 05:30:00	2021-05-29	0.01	0.052	0.017	0.043	east
T1	2021-05-29 06:00:00	2021-05-29	0.011	0.052	0.017	0.043	east
T1	2021-05-29 06:30:00	2021-05-29	0.011	0.052	0.017	0.043	east
T1	2021-05-29 07:00:00	2021-05-29	0.011	0.052	0.017	0.043	east
T1	2021-05-29 07:30:00	2021-05-29	0.011	0.051	0.017	0.043	east
T1	2021-05-29 08:00:00	2021-05-29	0.011	0.052	0.017	0.043	east
T1	2021-05-29 08:30:00	2021-05-29	0.012	0.052	0.018	0.043	east
T1	2021-05-29 09:00:00	2021-05-29	0.012	0.052	0.018	0.043	east
T1	2021-05-29 09:30:00	2021-05-29	0.012	0.052	0.019	0.043	east
T1	2021-05-29 10:00:00	2021-05-29	0.013	0.052	0.019	0.043	east
T1	2021-05-29 10:30:00	2021-05-29	0.013	0.052	0.019	0.043	east
T1	2021-05-29 11:00:00	2021-05-29	0.014	0.052	0.019	0.043	east
T1	2021-05-29 11:30:00	2021-05-29	0.015	0.051	0.019	0.043	east
T1	2021-05-29 12:00:00	2021-05-29	0.016	0.051	0.019	0.043	east
T1	2021-05-29 12:30:00	2021-05-29	0.017	0.051	0.019	0.043	east
T1	2021-05-29 13:00:00	2021-05-29	0.018	0.051	0.019	0.043	east
T1	2021-05-29 13:30:00	2021-05-29	0.018	0.051	0.02	0.043	east
T1	2021-05-29 14:00:00	2021-05-29	0.017	0.051	0.02	0.042	east
T1	2021-05-29 14:30:00	2021-05-29	0.017	0.051	0.021	0.042	east
T1	2021-05-29 15:00:00	2021-05-29	0.016	0.051	0.021	0.042	east
T1	2021-05-29 15:30:00	2021-05-29	0.016	0.051	0.021	0.042	east
T1	2021-05-29 16:00:00	2021-05-29	0.016	0.05	0.021	0.042	east
T1	2021-05-29 16:30:00	2021-05-29	0.016	0.05	0.021	0.042	east
T1	2021-05-29 17:00:00	2021-05-29	0.016	0.05	0.021	0.042	east
T1	2021-05-29 17:30:00	2021-05-29	0.016	0.05	0.021	0.042	east
T1	2021-05-29 18:00:00	2021-05-29	0.016	0.05	0.021	0.042	east
T1	2021-05-29 18:30:00	2021-05-29	0.015	0.05	0.021	0.042	east
T1	2021-05-29 19:00:00	2021-05-29	0.015	0.05	0.021	0.042	east
T1	2021-05-29 19:30:00	2021-05-29	0.015	0.05	0.02	0.042	east
T1	2021-05-29 20:00:00	2021-05-29	0.014	0.05	0.02	0.042	east
T1	2021-05-29 20:30:00	2021-05-29	0.013	0.05	0.02	0.042	east
T1	2021-05-29 21:00:00	2021-05-29	0.013	0.05	0.019	0.042	east
T1	2021-05-29 21:30:00	2021-05-29	0.013	0.05	0.019	0.042	east
T1	2021-05-29 22:00:00	2021-05-29	0.012	0.05	0.019	0.042	east
T1	2021-05-29 22:30:00	2021-05-29	0.012	0.05	0.019	0.042	east
T1	2021-05-29 23:00:00	2021-05-29	0.012	0.05	0.019	0.042	east
T1	2021-05-29 23:30:00	2021-05-29	0.012	0.05	0.019	0.042	east
T1	2021-05-30	2021-05-30	0.012	0.05	0.018	0.042	east
T1	2021-05-30 00:30:00	2021-05-30	0.011	0.05	0.018	0.042	east
T1	2021-05-30 01:00:00	2021-05-30	0.011	0.05	0.018	0.042	east
T1	2021-05-30 01:30:00	2021-05-30	0.011	0.05	0.017	0.042	east
T1	2021-05-30 02:00:00	2021-05-30	0.011	0.05	0.017	0.042	east
T1	2021-05-30 02:30:00	2021-05-30	0.011	0.05	0.017	0.042	east
T1	2021-05-30 03:00:00	2021-05-30	0.011	0.05	0.016	0.042	east
T1	2021-05-30 03:30:00	2021-05-30	0.011	0.05	0.016	0.042	east
T1	2021-05-30 04:00:00	2021-05-30	0.01	0.05	0.016	0.042	east
T1	2021-05-30 04:30:00	2021-05-30	0.01	0.05	0.015	0.042	east
T1	2021-05-30 05:00:00	2021-05-30	0.01	0.05	0.015	0.042	east
T1	2021-05-30 05:30:00	2021-05-30	0.01	0.05	0.015	0.042	east
T1	2021-05-30 06:00:00	2021-05-30	0.01	0.05	0.014	0.042	east
T1	2021-05-30 06:30:00	2021-05-30	0.01	0.05	0.014	0.042	east
T1	2021-05-30 07:00:00	2021-05-30	0.01	0.05	0.013	0.042	east
T1	2021-05-30 07:30:00	2021-05-30	0.01	0.05	0.012	0.042	east
T1	2021-05-30 08:00:00	2021-05-30	0.01	0.05	0.012	0.042	east
T1	2021-05-30 08:30:00	2021-05-30	0.01	0.05	0.012	0.042	east
T1	2021-05-30 09:00:00	2021-05-30	0.01	0.05	0.014	0.042	east
T1	2021-05-30 09:30:00	2021-05-30	0.01	0.05	0.015	0.042	east
T1	2021-05-30 10:00:00	2021-05-30	0.011	0.05	0.016	0.041	east
T1	2021-05-30 10:30:00	2021-05-30	0.011	0.05	0.016	0.041	east
T1	2021-05-30 11:00:00	2021-05-30	0.012	0.05	0.017	0.041	east
T1	2021-05-30 11:30:00	2021-05-30	0.013	0.05	0.017	0.041	east
T1	2021-05-30 12:00:00	2021-05-30	0.014	0.05	0.017	0.041	east
T1	2021-05-30 12:30:00	2021-05-30	0.015	0.049	0.017	0.041	east
T1	2021-05-30 13:00:00	2021-05-30	0.016	0.049	0.017	0.041	east
T1	2021-05-30 13:30:00	2021-05-30	0.016	0.049	0.018	0.041	east
T1	2021-05-30 14:00:00	2021-05-30	0.015	0.049	0.018	0.04	east
T1	2021-05-30 14:30:00	2021-05-30	0.015	0.049	0.019	0.04	east
T1	2021-05-30 15:00:00	2021-05-30	0.015	0.049	0.019	0.04	east
T1	2021-05-30 15:30:00	2021-05-30	0.015	0.048	0.019	0.04	east
T1	2021-05-30 16:00:00	2021-05-30	0.015	0.048	0.02	0.04	east
T1	2021-05-30 16:30:00	2021-05-30	0.015	0.048	0.02	0.04	east
T1	2021-05-30 17:00:00	2021-05-30	0.015	0.048	0.02	0.04	east
T1	2021-05-30 17:30:00	2021-05-30	0.014	0.048	0.02	0.04	east
T1	2021-05-30 18:00:00	2021-05-30	0.014	0.048	0.02	0.039	east
T1	2021-05-30 18:30:00	2021-05-30	0.013	0.048	0.02	0.039	east
T1	2021-05-30 19:00:00	2021-05-30	0.013	0.048	0.019	0.039	east
T1	2021-05-30 19:30:00	2021-05-30	0.013	0.048	0.019	0.039	east
T1	2021-05-30 20:00:00	2021-05-30	0.012	0.048	0.019	0.039	east
T1	2021-05-30 20:30:00	2021-05-30	0.012	0.048	0.019	0.039	east
T1	2021-05-30 21:00:00	2021-05-30	0.011	0.048	0.019	0.039	east
T1	2021-05-30 21:30:00	2021-05-30	0.011	0.048	0.019	0.039	east
T1	2021-05-30 22:00:00	2021-05-30	0.011	0.048	0.018	0.039	east
T1	2021-05-30 22:30:00	2021-05-30	0.011	0.048	0.018	0.039	east
T1	2021-05-30 23:00:00	2021-05-30	0.01	0.048	0.018	0.039	east
T1	2021-05-30 23:30:00	2021-05-30	0.01	0.048	0.017	0.039	east
T1	2021-05-31	2021-05-31	0.01	0.048	0.017	0.039	east
T1	2021-05-31 00:30:00	2021-05-31	0.01	0.048	0.016	0.039	east
T1	2021-05-31 01:00:00	2021-05-31	0.01	0.048	0.016	0.039	east
T1	2021-05-31 01:30:00	2021-05-31	0.01	0.048	0.016	0.039	east
T1	2021-05-31 02:00:00	2021-05-31	0.01	0.048	0.015	0.039	east
T1	2021-05-31 02:30:00	2021-05-31	0.01	0.048	0.015	0.039	east
T1	2021-05-31 03:00:00	2021-05-31	0.01	0.048	0.015	0.039	east
T1	2021-05-31 03:30:00	2021-05-31	0.01	0.048	0.015	0.039	east
T1	2021-05-31 04:00:00	2021-05-31	0.01	0.048	0.014	0.039	east
T1	2021-05-31 04:30:00	2021-05-31	0.01	0.048	0.014	0.039	east
T1	2021-05-31 05:00:00	2021-05-31	0.009	0.048	0.014	0.039	east
T1	2021-05-31 05:30:00	2021-05-31	0.009	0.048	0.013	0.039	east
T1	2021-05-31 06:00:00	2021-05-31	0.009	0.048	0.012	0.039	east
T1	2021-05-31 06:30:00	2021-05-31	0.009	0.048	0.012	0.039	east
T1	2021-05-31 07:00:00	2021-05-31	0.009	0.048	0.012	0.039	east
T1	2021-05-31 07:30:00	2021-05-31	0.009	0.048	0.012	0.039	east
T1	2021-05-31 08:00:00	2021-05-31	0.009	0.048	0.012	0.039	east
T1	2021-05-31 08:30:00	2021-05-31	0.009	0.048	0.012	0.039	east
T1	2021-05-31 09:00:00	2021-05-31	0.01	0.047	0.014	0.039	east
T1	2021-05-31 09:30:00	2021-05-31	0.01	0.047	0.015	0.039	east
T1	2021-05-31 10:00:00	2021-05-31	0.01	0.047	0.015	0.038	east
T1	2021-05-31 10:30:00	2021-05-31	0.01	0.047	0.016	0.038	east
T1	2021-05-31 11:00:00	2021-05-31	0.01	0.047	0.016	0.038	east
T1	2021-05-31 11:30:00	2021-05-31	0.011	0.047	0.017	0.038	east
T1	2021-05-31 12:00:00	2021-05-31	0.013	0.047	0.017	0.038	east
T1	2021-05-31 12:30:00	2021-05-31	0.014	0.046	0.017	0.038	east
T1	2021-05-31 13:00:00	2021-05-31	0.014	0.046	0.017	0.038	east
T1	2021-05-31 13:30:00	2021-05-31	0.015	0.046	0.018	0.038	east
T1	2021-05-31 14:00:00	2021-05-31	0.014	0.046	0.018	0.038	east
T1	2021-05-31 14:30:00	2021-05-31	0.014	0.046	0.019	0.037	east
T1	2021-05-31 15:00:00	2021-05-31	0.014	0.046	0.019	0.037	east
T1	2021-05-31 15:30:00	2021-05-31	0.015	0.045	0.019	0.037	east
T1	2021-05-31 16:00:00	2021-05-31	0.014	0.045	0.019	0.037	east
T1	2021-05-31 16:30:00	2021-05-31	0.014	0.045	0.02	0.037	east
T1	2021-05-31 17:00:00	2021-05-31	0.014	0.045	0.02	0.037	east
T1	2021-05-31 17:30:00	2021-05-31	0.014	0.045	0.02	0.037	east
T1	2021-05-31 18:00:00	2021-05-31	0.013	0.045	0.019	0.036	east
T1	2021-05-31 18:30:00	2021-05-31	0.013	0.045	0.019	0.036	east
T1	2021-05-31 19:00:00	2021-05-31	0.013	0.045	0.019	0.036	east
T1	2021-05-31 19:30:00	2021-05-31	0.012	0.045	0.019	0.036	east
T1	2021-05-31 20:00:00	2021-05-31	0.011	0.045	0.019	0.036	east
T1	2021-05-31 20:30:00	2021-05-31	0.011	0.045	0.019	0.036	east
T1	2021-05-31 21:00:00	2021-05-31	0.011	0.045	0.019	0.036	east
T1	2021-05-31 21:30:00	2021-05-31	0.01	0.045	0.018	0.036	east
T1	2021-05-31 22:00:00	2021-05-31	0.01	0.045	0.018	0.036	east
T1	2021-05-31 22:30:00	2021-05-31	0.01	0.045	0.018	0.036	east
T1	2021-05-31 23:00:00	2021-05-31	0.01	0.045	0.017	0.036	east
T1	2021-05-31 23:30:00	2021-05-31	0.01	0.045	0.017	0.036	east
T1	2021-06-01	2021-06-01	0.01	0.045	0.017	0.036	east
T1	2021-06-01 00:30:00	2021-06-01	0.01	0.045	0.016	0.036	east
T1	2021-06-01 01:00:00	2021-06-01	0.009	0.045	0.016	0.036	east
T1	2021-06-01 01:30:00	2021-06-01	0.009	0.045	0.016	0.036	east
T1	2021-06-01 02:00:00	2021-06-01	0.009	0.045	0.015	0.036	east
T1	2021-06-01 02:30:00	2021-06-01	0.009	0.045	0.015	0.036	east
T1	2021-06-01 03:00:00	2021-06-01	0.009	0.045	0.015	0.036	east
T1	2021-06-01 03:30:00	2021-06-01	0.009	0.045	0.015	0.036	east
T1	2021-06-01 04:00:00	2021-06-01	0.009	0.045	0.015	0.036	east
T1	2021-06-01 04:30:00	2021-06-01	0.009	0.045	0.015	0.036	east
T1	2021-06-01 05:00:00	2021-06-01	0.008	0.045	0.014	0.036	east
T1	2021-06-01 05:30:00	2021-06-01	0.008	0.045	0.014	0.036	east
T1	2021-06-01 06:00:00	2021-06-01	0.008	0.045	0.014	0.036	east
T1	2021-06-01 06:30:00	2021-06-01	0.008	0.045	0.014	0.036	east
T1	2021-06-01 07:00:00	2021-06-01	0.008	0.045	0.013	0.036	east
T1	2021-06-01 07:30:00	2021-06-01	0.008	0.045	0.013	0.036	east
T1	2021-06-01 08:00:00	2021-06-01	0.008	0.045	0.013	0.036	east
T1	2021-06-01 08:30:00	2021-06-01	0.008	0.045	0.013	0.036	east
T1	2021-06-01 09:00:00	2021-06-01	0.008	0.045	0.014	0.036	east
T1	2021-06-01 09:30:00	2021-06-01	0.008	0.045	0.014	0.036	east
T1	2021-06-01 10:00:00	2021-06-01	0.009	0.045	0.015	0.036	east
T1	2021-06-01 10:30:00	2021-06-01	0.009	0.045	0.015	0.035	east
T1	2021-06-01 11:00:00	2021-06-01	0.01	0.044	0.016	0.035	east
T1	2021-06-01 11:30:00	2021-06-01	0.01	0.044	0.016	0.035	east
T1	2021-06-01 12:00:00	2021-06-01	0.011	0.044	0.016	0.035	east
T1	2021-06-01 12:30:00	2021-06-01	0.012	0.044	0.016	0.035	east
T1	2021-06-01 13:00:00	2021-06-01	0.012	0.043	0.017	0.035	east
T1	2021-06-01 13:30:00	2021-06-01	0.013	0.043	0.017	0.035	east
T1	2021-06-01 14:00:00	2021-06-01	0.013	0.043	0.018	0.035	east
T1	2021-06-01 14:30:00	2021-06-01	0.012	0.043	0.018	0.034	east
T1	2021-06-01 15:00:00	2021-06-01	0.011	0.043	0.019	0.034	east
T1	2021-06-01 15:30:00	2021-06-01	0.012	0.043	0.019	0.034	east
T1	2021-06-01 16:00:00	2021-06-01	0.012	0.042	0.019	0.034	east
T1	2021-06-01 16:30:00	2021-06-01	0.012	0.042	0.019	0.034	east
T1	2021-06-01 17:00:00	2021-06-01	0.012	0.042	0.019	0.034	east
T1	2021-06-01 17:30:00	2021-06-01	0.011	0.042	0.019	0.034	east
T1	2021-06-01 18:00:00	2021-06-01	0.011	0.042	0.019	0.034	east
T1	2021-06-01 18:30:00	2021-06-01	0.011	0.042	0.019	0.034	east
T1	2021-06-01 19:00:00	2021-06-01	0.011	0.042	0.019	0.033	east
T1	2021-06-01 19:30:00	2021-06-01	0.01	0.042	0.019	0.033	east
T1	2021-06-01 20:00:00	2021-06-01	0.01	0.042	0.018	0.034	east
T1	2021-06-01 20:30:00	2021-06-01	0.01	0.042	0.018	0.034	east
T1	2021-06-01 21:00:00	2021-06-01	0.01	0.042	0.018	0.034	east
T1	2021-06-01 21:30:00	2021-06-01	0.01	0.042	0.017	0.034	east
T1	2021-06-01 22:00:00	2021-06-01	0.01	0.042	0.017	0.034	east
T1	2021-06-01 22:30:00	2021-06-01	0.009	0.042	0.016	0.034	east
T1	2021-06-01 23:00:00	2021-06-01	0.009	0.042	0.016	0.034	east
T1	2021-06-01 23:30:00	2021-06-01	0.009	0.042	0.016	0.034	east
T1	2021-06-02	2021-06-02	0.008	0.042	0.015	0.034	east
T1	2021-06-02 00:30:00	2021-06-02	0.008	0.042	0.015	0.034	east
T1	2021-06-02 01:00:00	2021-06-02	0.008	0.042	0.015	0.034	east
T1	2021-06-02 01:30:00	2021-06-02	0.008	0.042	0.015	0.034	east
T1	2021-06-02 02:00:00	2021-06-02	0.008	0.042	0.014	0.034	east
T1	2021-06-02 02:30:00	2021-06-02	0.008	0.042	0.014	0.034	east
T1	2021-06-02 03:00:00	2021-06-02	0.008	0.042	0.014	0.034	east
T1	2021-06-02 03:30:00	2021-06-02	0.007	0.042	0.013	0.034	east
T1	2021-06-02 04:00:00	2021-06-02	0.007	0.042	0.013	0.034	east
T1	2021-06-02 04:30:00	2021-06-02	0.007	0.042	0.013	0.034	east
T1	2021-06-02 05:00:00	2021-06-02	0.007	0.042	0.013	0.034	east
T1	2021-06-02 05:30:00	2021-06-02	0.007	0.042	0.013	0.034	east
T1	2021-06-02 06:00:00	2021-06-02	0.007	0.042	0.013	0.034	east
T1	2021-06-02 06:30:00	2021-06-02	0.007	0.042	0.012	0.034	east
T1	2021-06-02 07:00:00	2021-06-02	0.007	0.041	0.012	0.034	east
T1	2021-06-02 07:30:00	2021-06-02	0.007	0.041	0.012	0.034	east
T1	2021-06-02 08:00:00	2021-06-02	0.007	0.041	0.012	0.033	east
T1	2021-06-02 08:30:00	2021-06-02	0.007	0.041	0.012	0.033	east
T1	2021-06-02 09:00:00	2021-06-02	0.007	0.041	0.013	0.033	east
T1	2021-06-02 09:30:00	2021-06-02	0.007	0.041	0.013	0.033	east
T1	2021-06-02 10:00:00	2021-06-02	0.007	0.041	0.014	0.033	east
T1	2021-06-02 10:30:00	2021-06-02	0.007	0.041	0.014	0.033	east
T1	2021-06-02 11:00:00	2021-06-02	0.008	0.041	0.014	0.032	east
T1	2021-06-02 11:30:00	2021-06-02	0.008	0.041	0.015	0.032	east
T1	2021-06-02 12:00:00	2021-06-02	0.009	0.04	0.015	0.032	east
T1	2021-06-02 12:30:00	2021-06-02	0.01	0.04	0.015	0.032	east
T1	2021-06-02 13:00:00	2021-06-02	0.01	0.04	0.015	0.032	east
T1	2021-06-02 13:30:00	2021-06-02	0.01	0.039	0.015	0.032	east
T1	2021-06-02 14:00:00	2021-06-02	0.01	0.039	0.016	0.032	east
T1	2021-06-02 14:30:00	2021-06-02	0.01	0.039	0.017	0.032	east
T1	2021-06-02 15:00:00	2021-06-02	0.011	0.039	0.017	0.031	east
T1	2021-06-02 15:30:00	2021-06-02	0.011	0.039	0.018	0.031	east
T1	2021-06-02 16:00:00	2021-06-02	0.011	0.038	0.018	0.031	east
T1	2021-06-02 16:30:00	2021-06-02	0.01	0.038	0.018	0.031	east
T1	2021-06-02 17:00:00	2021-06-02	0.01	0.038	0.018	0.031	east
T1	2021-06-02 17:30:00	2021-06-02	0.01	0.038	0.018	0.03	east
T1	2021-06-02 18:00:00	2021-06-02	0.01	0.038	0.018	0.03	east
T1	2021-06-02 18:30:00	2021-06-02	0.01	0.038	0.018	0.03	east
T1	2021-06-02 19:00:00	2021-06-02	0.01	0.038	0.018	0.03	east
T1	2021-06-02 19:30:00	2021-06-02	0.01	0.038	0.017	0.03	east
T1	2021-06-02 20:00:00	2021-06-02	0.01	0.038	0.017	0.03	east
T1	2021-06-02 20:30:00	2021-06-02	0.01	0.038	0.017	0.03	east
T1	2021-06-02 21:00:00	2021-06-02	0.01	0.038	0.016	0.03	east
T1	2021-06-02 21:30:00	2021-06-02	0.009	0.038	0.016	0.03	east
T1	2021-06-02 22:00:00	2021-06-02	0.009	0.038	0.015	0.03	east
T1	2021-06-02 22:30:00	2021-06-02	0.009	0.038	0.015	0.03	east
T1	2021-06-02 23:00:00	2021-06-02	0.008	0.038	0.015	0.03	east
T1	2021-06-02 23:30:00	2021-06-02	0.008	0.038	0.015	0.03	east
T1	2021-06-03	2021-06-03	0.008	0.038	0.015	0.03	east
T1	2021-06-03 00:30:00	2021-06-03	0.008	0.038	0.014	0.03	east
T1	2021-06-03 01:00:00	2021-06-03	0.008	0.038	0.014	0.03	east
T1	2021-06-03 01:30:00	2021-06-03	0.008	0.038	0.014	0.03	east
T1	2021-06-03 02:00:00	2021-06-03	0.007	0.038	0.014	0.03	east
T1	2021-06-03 02:30:00	2021-06-03	0.007	0.038	0.013	0.031	east
T1	2021-06-03 03:00:00	2021-06-03	0.007	0.038	0.013	0.031	east
T1	2021-06-03 03:30:00	2021-06-03	0.007	0.038	0.013	0.031	east
T1	2021-06-03 04:00:00	2021-06-03	0.007	0.038	0.013	0.031	east
T1	2021-06-03 04:30:00	2021-06-03	0.007	0.038	0.013	0.031	east
T1	2021-06-03 05:00:00	2021-06-03	0.007	0.038	0.013	0.031	east
T1	2021-06-03 05:30:00	2021-06-03	0.007	0.038	0.013	0.031	east
T1	2021-06-03 06:00:00	2021-06-03	0.007	0.038	0.013	0.031	east
T1	2021-06-03 06:30:00	2021-06-03	0.006	0.038	0.012	0.031	east
T1	2021-06-03 07:00:00	2021-06-03	0.006	0.038	0.012	0.03	east
T1	2021-06-03 07:30:00	2021-06-03	0.006	0.038	0.012	0.03	east
T1	2021-06-03 08:00:00	2021-06-03	0.006	0.038	0.012	0.03	east
T1	2021-06-03 08:30:00	2021-06-03	0.006	0.038	0.012	0.03	east
T1	2021-06-03 09:00:00	2021-06-03	0.007	0.038	0.012	0.03	east
T1	2021-06-03 09:30:00	2021-06-03	0.007	0.038	0.013	0.03	east
T1	2021-06-03 10:00:00	2021-06-03	0.007	0.038	0.013	0.03	east
T1	2021-06-03 10:30:00	2021-06-03	0.007	0.037	0.013	0.03	east
T1	2021-06-03 11:00:00	2021-06-03	0.007	0.037	0.013	0.03	east
T1	2021-06-03 11:30:00	2021-06-03	0.007	0.037	0.013	0.03	east
T1	2021-06-03 12:00:00	2021-06-03	0.008	0.037	0.014	0.03	east
T1	2021-06-03 12:30:00	2021-06-03	0.008	0.037	0.014	0.03	east
T1	2021-06-03 13:00:00	2021-06-03	0.009	0.036	0.014	0.03	east
T1	2021-06-03 13:30:00	2021-06-03	0.009	0.036	0.015	0.03	east
T1	2021-06-03 14:00:00	2021-06-03	0.009	0.036	0.015	0.03	east
T1	2021-06-03 14:30:00	2021-06-03	0.009	0.036	0.016	0.03	east
T1	2021-06-03 15:00:00	2021-06-03	0.009	0.036	0.016	0.03	east
T1	2021-06-03 15:30:00	2021-06-03	0.009	0.035	0.016	0.029	east
T1	2021-06-03 16:00:00	2021-06-03	0.009	0.035	0.016	0.029	east
T1	2021-06-03 16:30:00	2021-06-03	0.009	0.035	0.017	0.029	east
T1	2021-06-03 17:00:00	2021-06-03	0.009	0.035	0.017	0.029	east
T1	2021-06-03 17:30:00	2021-06-03	0.009	0.035	0.017	0.029	east
T1	2021-06-03 18:00:00	2021-06-03	0.009	0.035	0.016	0.029	east
T1	2021-06-03 18:30:00	2021-06-03	0.009	0.035	0.016	0.029	east
T1	2021-06-03 19:00:00	2021-06-03	0.009	0.035	0.016	0.029	east
T1	2021-06-03 19:30:00	2021-06-03	0.009	0.035	0.016	0.029	east
T1	2021-06-03 20:00:00	2021-06-03	0.008	0.035	0.016	0.029	east
T1	2021-06-03 20:30:00	2021-06-03	0.008	0.035	0.015	0.029	east
T1	2021-06-03 21:00:00	2021-06-03	0.008	0.035	0.015	0.029	east
T1	2021-06-03 21:30:00	2021-06-03	0.008	0.035	0.015	0.029	east
T1	2021-06-03 22:00:00	2021-06-03	0.007	0.034	0.015	0.029	east
T1	2021-06-03 22:30:00	2021-06-03	0.007	0.034	0.015	0.029	east
T1	2021-06-03 23:00:00	2021-06-03	0.007	0.034	0.014	0.029	east
T1	2021-06-03 23:30:00	2021-06-03	0.007	0.034	0.014	0.029	east
T1	2021-06-04	2021-06-04	0.007	0.034	0.014	0.029	east
T1	2021-06-04 00:30:00	2021-06-04	0.007	0.034	0.014	0.029	east
T1	2021-06-04 01:00:00	2021-06-04	0.006	0.034	0.013	0.029	east
T1	2021-06-04 01:30:00	2021-06-04	0.006	0.034	0.013	0.029	east
T1	2021-06-04 02:00:00	2021-06-04	0.006	0.034	0.013	0.029	east
T1	2021-06-04 02:30:00	2021-06-04	0.006	0.034	0.013	0.029	east
T1	2021-06-04 03:00:00	2021-06-04	0.006	0.034	0.013	0.029	east
T1	2021-06-04 03:30:00	2021-06-04	0.006	0.034	0.013	0.029	east
T1	2021-06-04 04:00:00	2021-06-04	0.006	0.034	0.013	0.029	east
T1	2021-06-04 04:30:00	2021-06-04	0.006	0.034	0.013	0.029	east
T1	2021-06-04 05:00:00	2021-06-04	0.006	0.034	0.012	0.029	east
T1	2021-06-04 05:30:00	2021-06-04	0.006	0.034	0.012	0.029	east
T1	2021-06-04 06:00:00	2021-06-04	0.006	0.034	0.012	0.029	east
T1	2021-06-04 06:30:00	2021-06-04	0.006	0.034	0.012	0.029	east
T1	2021-06-04 07:00:00	2021-06-04	0.006	0.034	0.012	0.029	east
T1	2021-06-04 07:30:00	2021-06-04	0.006	0.034	0.012	0.029	east
T1	2021-06-04 08:00:00	2021-06-04	0.005	0.034	0.012	0.029	east
T1	2021-06-04 08:30:00	2021-06-04	0.006	0.034	0.012	0.029	east
T1	2021-06-04 09:00:00	2021-06-04	0.006	0.034	0.012	0.029	east
T1	2021-06-04 09:30:00	2021-06-04	0.006	0.034	0.013	0.029	east
T1	2021-06-04 10:00:00	2021-06-04	0.006	0.034	0.013	0.029	east
T1	2021-06-04 10:30:00	2021-06-04	0.006	0.034	0.013	0.028	east
T1	2021-06-04 11:00:00	2021-06-04	0.007	0.033	0.013	0.028	east
T1	2021-06-04 11:30:00	2021-06-04	0.007	0.033	0.013	0.028	east
T1	2021-06-04 12:00:00	2021-06-04	0.008	0.033	0.014	0.028	east
T1	2021-06-04 12:30:00	2021-06-04	0.008	0.033	0.014	0.028	east
T1	2021-06-04 13:00:00	2021-06-04	0.008	0.032	0.014	0.028	east
T1	2021-06-04 13:30:00	2021-06-04	0.009	0.032	0.014	0.028	east
T1	2021-06-04 14:00:00	2021-06-04	0.009	0.032	0.015	0.028	east
T1	2021-06-04 14:30:00	2021-06-04	0.009	0.032	0.015	0.027	east
T1	2021-06-04 15:00:00	2021-06-04	0.009	0.032	0.015	0.027	east
T1	2021-06-04 15:30:00	2021-06-04	0.009	0.032	0.015	0.027	east
T1	2021-06-04 16:00:00	2021-06-04	0.009	0.032	0.016	0.027	east
T1	2021-06-04 16:30:00	2021-06-04	0.009	0.031	0.016	0.027	east
T1	2021-06-04 17:00:00	2021-06-04	0.009	0.031	0.016	0.027	east
T1	2021-06-04 17:30:00	2021-06-04	0.009	0.031	0.016	0.027	east
T1	2021-06-04 18:00:00	2021-06-04	0.009	0.031	0.016	0.027	east
T1	2021-06-04 18:30:00	2021-06-04	0.009	0.031	0.016	0.027	east
T1	2021-06-04 19:00:00	2021-06-04	0.009	0.031	0.015	0.027	east
T1	2021-06-04 19:30:00	2021-06-04	0.009	0.031	0.015	0.027	east
T1	2021-06-04 20:00:00	2021-06-04	0.008	0.031	0.015	0.027	east
T1	2021-06-04 20:30:00	2021-06-04	0.008	0.031	0.015	0.027	east
T1	2021-06-04 21:00:00	2021-06-04	0.007	0.03	0.015	0.027	east
T1	2021-06-04 21:30:00	2021-06-04	0.006	0.03	0.014	0.027	east
T1	2021-06-04 22:00:00	2021-06-04	0.006	0.03	0.014	0.027	east
T1	2021-06-04 22:30:00	2021-06-04	0.006	0.03	0.014	0.027	east
T1	2021-06-04 23:00:00	2021-06-04	0.005	0.03	0.014	0.027	east
T1	2021-06-04 23:30:00	2021-06-04	0.005	0.03	0.013	0.027	east
T1	2021-06-05	2021-06-05	0.005	0.03	0.013	0.027	east
T1	2021-06-05 00:30:00	2021-06-05	0.005	0.03	0.013	0.027	east
T1	2021-06-05 01:00:00	2021-06-05	0.005	0.03	0.013	0.027	east
T1	2021-06-05 01:30:00	2021-06-05	0.005	0.03	0.013	0.027	east
T1	2021-06-05 02:00:00	2021-06-05	0.005	0.03	0.013	0.027	east
T1	2021-06-05 02:30:00	2021-06-05	0.005	0.03	0.013	0.027	east
T1	2021-06-05 03:00:00	2021-06-05	0.004	0.03	0.012	0.027	east
T1	2021-06-05 03:30:00	2021-06-05	0.004	0.03	0.012	0.027	east
T1	2021-06-05 04:00:00	2021-06-05	0.004	0.03	0.012	0.027	east
T1	2021-06-05 04:30:00	2021-06-05	0.004	0.03	0.012	0.027	east
T1	2021-06-05 05:00:00	2021-06-05	0.004	0.03	0.012	0.027	east
T1	2021-06-05 05:30:00	2021-06-05	0.004	0.03	0.012	0.027	east
T1	2021-06-05 06:00:00	2021-06-05	0.004	0.03	0.012	0.027	east
T1	2021-06-05 06:30:00	2021-06-05	0.004	0.03	0.011	0.027	east
T1	2021-06-05 07:00:00	2021-06-05	0.004	0.03	0.011	0.027	east
T1	2021-06-05 07:30:00	2021-06-05	0.004	0.03	0.011	0.027	east
T1	2021-06-05 08:00:00	2021-06-05	0.004	0.03	0.011	0.027	east
T1	2021-06-05 08:30:00	2021-06-05	0.004	0.03	0.011	0.027	east
T1	2021-06-05 09:00:00	2021-06-05	0.005	0.03	0.012	0.027	east
T1	2021-06-05 09:30:00	2021-06-05	0.005	0.03	0.012	0.027	east
T1	2021-06-05 10:00:00	2021-06-05	0.005	0.03	0.013	0.026	east
T1	2021-06-05 10:30:00	2021-06-05	0.006	0.03	0.013	0.026	east
T1	2021-06-05 11:00:00	2021-06-05	0.006	0.03	0.013	0.026	east
T1	2021-06-05 11:30:00	2021-06-05	0.006	0.03	0.013	0.026	east
T1	2021-06-05 12:00:00	2021-06-05	0.007	0.03	0.013	0.026	east
T1	2021-06-05 12:30:00	2021-06-05	0.007	0.03	0.014	0.026	east
T1	2021-06-05 13:00:00	2021-06-05	0.007	0.029	0.014	0.026	east
T1	2021-06-05 13:30:00	2021-06-05	0.008	0.029	0.014	0.026	east
T1	2021-06-05 14:00:00	2021-06-05	0.008	0.029	0.014	0.026	east
T1	2021-06-05 14:30:00	2021-06-05	0.008	0.029	0.014	0.026	east
T1	2021-06-05 15:00:00	2021-06-05	0.008	0.029	0.014	0.025	east
T1	2021-06-05 15:30:00	2021-06-05	0.008	0.028	0.014	0.025	east
T1	2021-06-05 16:00:00	2021-06-05	0.008	0.028	0.015	0.025	east
T1	2021-06-05 16:30:00	2021-06-05	0.008	0.028	0.015	0.025	east
T1	2021-06-05 17:00:00	2021-06-05	0.008	0.028	0.015	0.025	east
T1	2021-06-05 17:30:00	2021-06-05	0.008	0.028	0.015	0.025	east
T1	2021-06-05 18:00:00	2021-06-05	0.008	0.028	0.015	0.025	east
T1	2021-06-05 18:30:00	2021-06-05	0.008	0.028	0.015	0.025	east
T1	2021-06-05 19:00:00	2021-06-05	0.008	0.028	0.014	0.025	east
T1	2021-06-05 19:30:00	2021-06-05	0.007	0.028	0.014	0.025	east
T1	2021-06-05 20:00:00	2021-06-05	0.007	0.028	0.014	0.025	east
T1	2021-06-05 20:30:00	2021-06-05	0.007	0.028	0.014	0.025	east
T1	2021-06-05 21:00:00	2021-06-05	0.007	0.028	0.014	0.025	east
T1	2021-06-05 21:30:00	2021-06-05	0.007	0.028	0.013	0.025	east
T1	2021-06-05 22:00:00	2021-06-05	0.007	0.028	0.013	0.025	east
T1	2021-06-05 22:30:00	2021-06-05	0.006	0.028	0.013	0.025	east
T1	2021-06-05 23:00:00	2021-06-05	0.006	0.028	0.013	0.025	east
T1	2021-06-05 23:30:00	2021-06-05	0.006	0.028	0.013	0.025	east
T1	2021-06-06	2021-06-06	0.006	0.028	0.013	0.025	east
T1	2021-06-06 00:30:00	2021-06-06	0.006	0.028	0.013	0.025	east
T1	2021-06-06 01:00:00	2021-06-06	0.006	0.028	0.013	0.025	east
T1	2021-06-06 01:30:00	2021-06-06	0.006	0.028	0.012	0.025	east
T1	2021-06-06 02:00:00	2021-06-06	0.006	0.028	0.012	0.025	east
T1	2021-06-06 02:30:00	2021-06-06	0.006	0.028	0.012	0.025	east
T1	2021-06-06 03:00:00	2021-06-06	0.005	0.028	0.012	0.025	east
T1	2021-06-06 03:30:00	2021-06-06	0.005	0.028	0.012	0.025	east
T1	2021-06-06 04:00:00	2021-06-06	0.005	0.028	0.011	0.025	east
T1	2021-06-06 04:30:00	2021-06-06	0.005	0.028	0.011	0.025	east
T1	2021-06-06 05:00:00	2021-06-06	0.005	0.028	0.011	0.025	east
T1	2021-06-06 05:30:00	2021-06-06	0.005	0.028	0.011	0.025	east
T1	2021-06-06 06:00:00	2021-06-06	0.005	0.028	0.011	0.025	east
T1	2021-06-06 06:30:00	2021-06-06	0.005	0.028	0.011	0.025	east
T1	2021-06-06 07:00:00	2021-06-06	0.005	0.028	0.011	0.025	east
T1	2021-06-06 07:30:00	2021-06-06	0.005	0.028	0.011	0.025	east
T1	2021-06-06 08:00:00	2021-06-06	0.005	0.028	0.011	0.025	east
T1	2021-06-06 08:30:00	2021-06-06	0.005	0.028	0.011	0.025	east
T1	2021-06-06 09:00:00	2021-06-06	0.005	0.028	0.011	0.025	east
T1	2021-06-06 09:30:00	2021-06-06	0.005	0.027	0.011	0.025	east
T1	2021-06-06 10:00:00	2021-06-06	0.005	0.027	0.011	0.025	east
T1	2021-06-06 10:30:00	2021-06-06	0.006	0.027	0.012	0.025	east
T1	2021-06-06 11:00:00	2021-06-06	0.006	0.027	0.012	0.025	east
T1	2021-06-06 11:30:00	2021-06-06	0.006	0.027	0.013	0.024	east
T1	2021-06-06 12:00:00	2021-06-06	0.006	0.027	0.013	0.024	east
T1	2021-06-06 12:30:00	2021-06-06	0.006	0.026	0.013	0.024	east
T1	2021-06-06 13:00:00	2021-06-06	0.007	0.026	0.013	0.024	east
T1	2021-06-06 13:30:00	2021-06-06	0.007	0.026	0.013	0.024	east
T1	2021-06-06 14:00:00	2021-06-06	0.007	0.026	0.013	0.024	east
T1	2021-06-06 14:30:00	2021-06-06	0.007	0.026	0.013	0.024	east
T1	2021-06-06 15:00:00	2021-06-06	0.007	0.026	0.014	0.024	east
T1	2021-06-06 15:30:00	2021-06-06	0.007	0.026	0.014	0.024	east
T1	2021-06-06 16:00:00	2021-06-06	0.007	0.026	0.014	0.023	east
T1	2021-06-06 16:30:00	2021-06-06	0.007	0.026	0.014	0.023	east
T1	2021-06-06 17:00:00	2021-06-06	0.007	0.026	0.014	0.023	east
T1	2021-06-06 17:30:00	2021-06-06	0.007	0.026	0.014	0.023	east
T1	2021-06-06 18:00:00	2021-06-06	0.007	0.026	0.014	0.023	east
T1	2021-06-06 18:30:00	2021-06-06	0.007	0.026	0.014	0.023	east
T1	2021-06-06 19:00:00	2021-06-06	0.007	0.026	0.014	0.023	east
T1	2021-06-06 19:30:00	2021-06-06	0.007	0.026	0.013	0.023	east
T1	2021-06-06 20:00:00	2021-06-06	0.007	0.026	0.013	0.023	east
T1	2021-06-06 20:30:00	2021-06-06	0.007	0.026	0.013	0.023	east
T1	2021-06-06 21:00:00	2021-06-06	0.006	0.026	0.013	0.023	east
T1	2021-06-06 21:30:00	2021-06-06	0.006	0.026	0.013	0.023	east
T1	2021-06-06 22:00:00	2021-06-06	0.006	0.026	0.013	0.023	east
T1	2021-06-06 22:30:00	2021-06-06	0.006	0.026	0.013	0.023	east
T1	2021-06-06 23:00:00	2021-06-06	0.006	0.026	0.012	0.023	east
T1	2021-06-06 23:30:00	2021-06-06	0.006	0.026	0.012	0.023	east
T1	2021-06-07	2021-06-07	0.006	0.026	0.012	0.023	east
T1	2021-06-07 00:30:00	2021-06-07	0.006	0.026	0.012	0.023	east
T1	2021-06-07 01:00:00	2021-06-07	0.005	0.026	0.012	0.023	east
T1	2021-06-07 01:30:00	2021-06-07	0.005	0.026	0.012	0.023	east
T1	2021-06-07 02:00:00	2021-06-07	0.005	0.026	0.011	0.023	east
T1	2021-06-07 02:30:00	2021-06-07	0.005	0.026	0.011	0.023	east
T1	2021-06-07 03:00:00	2021-06-07	0.005	0.026	0.011	0.023	east
T1	2021-06-07 03:30:00	2021-06-07	0.005	0.026	0.011	0.023	east
T1	2021-06-07 04:00:00	2021-06-07	0.005	0.026	0.011	0.023	east
T1	2021-06-07 04:30:00	2021-06-07	0.005	0.026	0.011	0.023	east
T1	2021-06-07 05:00:00	2021-06-07	0.005	0.026	0.011	0.023	east
T1	2021-06-07 05:30:00	2021-06-07	0.005	0.026	0.011	0.023	east
T1	2021-06-07 06:00:00	2021-06-07	0.005	0.026	0.011	0.023	east
T1	2021-06-07 06:30:00	2021-06-07	0.005	0.026	0.011	0.023	east
T1	2021-06-07 07:00:00	2021-06-07	0.004	0.026	0.011	0.023	east
T1	2021-06-07 07:30:00	2021-06-07	0.004	0.026	0.011	0.023	east
T1	2021-06-07 08:00:00	2021-06-07	0.004	0.026	0.011	0.023	east
T1	2021-06-07 08:30:00	2021-06-07	0.004	0.026	0.011	0.023	east
T1	2021-06-07 09:00:00	2021-06-07	0.004	0.026	0.011	0.023	east
T1	2021-06-07 09:30:00	2021-06-07	0.005	0.026	0.011	0.023	east
T1	2021-06-07 10:00:00	2021-06-07	0.005	0.026	0.011	0.023	east
T1	2021-06-07 10:30:00	2021-06-07	0.005	0.026	0.012	0.023	east
T1	2021-06-07 11:00:00	2021-06-07	0.006	0.026	0.012	0.023	east
T1	2021-06-07 11:30:00	2021-06-07	0.006	0.026	0.012	0.023	east
T1	2021-06-07 12:00:00	2021-06-07	0.006	0.025	0.012	0.023	east
T1	2021-06-07 12:30:00	2021-06-07	0.007	0.025	0.013	0.023	east
T1	2021-06-07 13:00:00	2021-06-07	0.007	0.025	0.013	0.022	east
T1	2021-06-07 13:30:00	2021-06-07	0.007	0.025	0.013	0.022	east
T1	2021-06-07 14:00:00	2021-06-07	0.006	0.025	0.013	0.022	east
T1	2021-06-07 14:30:00	2021-06-07	0.006	0.025	0.013	0.022	east
T1	2021-06-07 15:00:00	2021-06-07	0.006	0.025	0.013	0.022	east
T1	2021-06-07 15:30:00	2021-06-07	0.006	0.025	0.012	0.022	east
T1	2021-06-07 16:00:00	2021-06-07	0.006	0.025	0.012	0.022	east
T1	2021-06-07 16:30:00	2021-06-07	0.005	0.025	0.012	0.022	east
T1	2021-06-07 17:00:00	2021-06-07	0.003	0.024	0.011	0.022	east
T1	2021-06-07 17:30:00	2021-06-07	0.003	0.024	0.011	0.022	east
T1	2021-06-07 18:00:00	2021-06-07	0.003	0.024	0.01	0.022	east
T1	2021-06-07 18:30:00	2021-06-07	0.003	0.024	0.01	0.022	east
T1	2021-06-07 19:00:00	2021-06-07	0.003	0.024	0.011	0.022	east
T1	2021-06-07 19:30:00	2021-06-07	0.004	0.024	0.011	0.022	east
T1	2021-06-07 20:00:00	2021-06-07	0.004	0.024	0.011	0.022	east
T1	2021-06-07 20:30:00	2021-06-07	0.005	0.024	0.011	0.022	east
T1	2021-06-07 21:00:00	2021-06-07	0.006	0.024	0.011	0.022	east
T1	2021-06-07 21:30:00	2021-06-07	0.006	0.024	0.011	0.022	east
T1	2021-06-07 22:00:00	2021-06-07	0.006	0.024	0.011	0.022	east
T1	2021-06-07 22:30:00	2021-06-07	0.006	0.024	0.011	0.022	east
T1	2021-06-07 23:00:00	2021-06-07	0.006	0.024	0.011	0.022	east
T1	2021-06-07 23:30:00	2021-06-07	0.006	0.024	0.011	0.022	east
T1	2021-06-08	2021-06-08	0.007	0.024	0.011	0.022	east
T1	2021-06-08 00:30:00	2021-06-08	0.007	0.024	0.011	0.022	east
T1	2021-06-08 01:00:00	2021-06-08	0.007	0.024	0.011	0.022	east
T1	2021-06-08 01:30:00	2021-06-08	0.007	0.024	0.011	0.022	east
T1	2021-06-08 02:00:00	2021-06-08	0.007	0.024	0.011	0.022	east
T1	2021-06-08 02:30:00	2021-06-08	0.007	0.024	0.011	0.022	east
T1	2021-06-08 03:00:00	2021-06-08	0.007	0.024	0.011	0.022	east
T1	2021-06-08 03:30:00	2021-06-08	0.007	0.024	0.011	0.022	east
T1	2021-06-08 04:00:00	2021-06-08	0.007	0.024	0.011	0.022	east
T1	2021-06-08 04:30:00	2021-06-08	0.008	0.024	0.011	0.022	east
T1	2021-06-08 05:00:00	2021-06-08	0.008	0.024	0.011	0.022	east
T1	2021-06-08 05:30:00	2021-06-08	0.008	0.024	0.011	0.022	east
T1	2021-06-08 06:00:00	2021-06-08	0.008	0.024	0.011	0.022	east
T1	2021-06-08 06:30:00	2021-06-08	0.008	0.024	0.011	0.022	east
T1	2021-06-08 07:00:00	2021-06-08	0.008	0.024	0.011	0.022	east
T1	2021-06-08 07:30:00	2021-06-08	0.008	0.024	0.011	0.022	east
T1	2021-06-08 08:00:00	2021-06-08	0.008	0.024	0.011	0.022	east
T1	2021-06-08 08:30:00	2021-06-08	0.009	0.024	0.012	0.022	east
T1	2021-06-08 09:00:00	2021-06-08	0.009	0.024	0.012	0.022	east
T1	2021-06-08 09:30:00	2021-06-08	0.01	0.024	0.013	0.022	east
T1	2021-06-08 10:00:00	2021-06-08	0.01	0.024	0.014	0.022	east
T1	2021-06-08 10:30:00	2021-06-08	0.011	0.024	0.014	0.022	east
T1	2021-06-08 11:00:00	2021-06-08	0.011	0.024	0.015	0.022	east
T1	2021-06-08 11:30:00	2021-06-08	0.012	0.024	0.015	0.022	east
T1	2021-06-08 12:00:00	2021-06-08	0.013	0.024	0.015	0.022	east
T1	2021-06-08 12:30:00	2021-06-08	0.013	0.024	0.015	0.021	east
T1	2021-06-08 13:00:00	2021-06-08	0.014	0.024	0.015	0.021	east
T1	2021-06-08 13:30:00	2021-06-08	0.015	0.024	0.015	0.021	east
T1	2021-06-08 14:00:00	2021-06-08	0.014	0.024	0.016	0.021	east
T1	2021-06-08 14:30:00	2021-06-08	0.014	0.024	0.017	0.021	east
T1	2021-06-08 15:00:00	2021-06-08	0.014	0.023	0.017	0.021	east
T1	2021-06-08 15:30:00	2021-06-08	0.014	0.023	0.017	0.021	east
T1	2021-06-08 16:00:00	2021-06-08	0.014	0.023	0.017	0.021	east
T1	2021-06-08 16:30:00	2021-06-08	0.014	0.023	0.016	0.021	east
T1	2021-06-08 17:00:00	2021-06-08	0.013	0.023	0.015	0.021	east
T1	2021-06-08 17:30:00	2021-06-08	0.012	0.023	0.015	0.021	east
T1	2021-06-08 18:00:00	2021-06-08	0.011	0.023	0.015	0.021	east
T1	2021-06-08 18:30:00	2021-06-08	0.011	0.023	0.014	0.021	east
T1	2021-06-08 19:00:00	2021-06-08	0.011	0.023	0.014	0.021	east
T1	2021-06-08 19:30:00	2021-06-08	0.011	0.023	0.014	0.021	east
T1	2021-06-08 20:00:00	2021-06-08	0.01	0.023	0.014	0.021	east
T1	2021-06-08 20:30:00	2021-06-08	0.01	0.023	0.014	0.021	east
T1	2021-06-08 21:00:00	2021-06-08	0.01	0.023	0.013	0.021	east
T1	2021-06-08 21:30:00	2021-06-08	0.01	0.023	0.013	0.021	east
T1	2021-06-08 22:00:00	2021-06-08	0.01	0.023	0.013	0.021	east
T1	2021-06-08 22:30:00	2021-06-08	0.01	0.023	0.013	0.021	east
T1	2021-06-08 23:00:00	2021-06-08	0.01	0.023	0.013	0.021	east
T1	2021-06-08 23:30:00	2021-06-08	0.01	0.023	0.013	0.021	east
T1	2021-06-09	2021-06-09	0.01	0.023	0.012	0.021	east
T1	2021-06-09 00:30:00	2021-06-09	0.01	0.023	0.012	0.021	east
T1	2021-06-09 01:00:00	2021-06-09	0.01	0.023	0.012	0.021	east
T1	2021-06-09 01:30:00	2021-06-09	0.01	0.023	0.012	0.021	east
T1	2021-06-09 02:00:00	2021-06-09	0.01	0.023	0.012	0.022	east
T1	2021-06-09 02:30:00	2021-06-09	0.01	0.023	0.011	0.022	east
T1	2021-06-09 03:00:00	2021-06-09	0.01	0.023	0.011	0.022	east
T1	2021-06-09 03:30:00	2021-06-09	0.009	0.023	0.011	0.022	east
T1	2021-06-09 04:00:00	2021-06-09	0.009	0.023	0.011	0.022	east
T1	2021-06-09 04:30:00	2021-06-09	0.009	0.023	0.011	0.022	east
T1	2021-06-09 05:00:00	2021-06-09	0.009	0.023	0.011	0.022	east
T1	2021-06-09 05:30:00	2021-06-09	0.009	0.023	0.011	0.022	east
T1	2021-06-09 06:00:00	2021-06-09	0.009	0.023	0.011	0.022	east
T1	2021-06-09 06:30:00	2021-06-09	0.009	0.023	0.01	0.021	east
T1	2021-06-09 07:00:00	2021-06-09	0.009	0.023	0.01	0.022	east
T1	2021-06-09 07:30:00	2021-06-09	0.009	0.023	0.01	0.021	east
T1	2021-06-09 08:00:00	2021-06-09	0.009	0.023	0.01	0.021	east
T1	2021-06-09 08:30:00	2021-06-09	0.01	0.023	0.011	0.021	east
T1	2021-06-09 09:00:00	2021-06-09	0.01	0.023	0.011	0.021	east
T1	2021-06-09 09:30:00	2021-06-09	0.01	0.023	0.012	0.021	east
T1	2021-06-09 10:00:00	2021-06-09	0.011	0.023	0.013	0.021	east
T1	2021-06-09 10:30:00	2021-06-09	0.012	0.023	0.014	0.021	east
T1	2021-06-09 11:00:00	2021-06-09	0.013	0.023	0.014	0.021	east
T1	2021-06-09 11:30:00	2021-06-09	0.013	0.023	0.014	0.021	east
T1	2021-06-09 12:00:00	2021-06-09	0.014	0.023	0.014	0.021	east
T1	2021-06-09 12:30:00	2021-06-09	0.015	0.023	0.014	0.021	east
T1	2021-06-09 13:00:00	2021-06-09	0.016	0.023	0.014	0.021	east
T1	2021-06-09 13:30:00	2021-06-09	0.017	0.023	0.015	0.021	east
T1	2021-06-09 14:00:00	2021-06-09	0.017	0.023	0.016	0.021	east
T1	2021-06-09 14:30:00	2021-06-09	0.016	0.023	0.017	0.021	east
T1	2021-06-09 15:00:00	2021-06-09	0.015	0.023	0.017	0.021	east
T1	2021-06-09 15:30:00	2021-06-09	0.014	0.023	0.017	0.021	east
T1	2021-06-09 16:00:00	2021-06-09	0.014	0.023	0.018	0.021	east
T1	2021-06-09 16:30:00	2021-06-09	0.014	0.023	0.018	0.02	east
T1	2021-06-09 17:00:00	2021-06-09	0.014	0.023	0.018	0.02	east
T1	2021-06-09 17:30:00	2021-06-09	0.014	0.023	0.018	0.02	east
T1	2021-06-09 18:00:00	2021-06-09	0.014	0.023	0.018	0.02	east
T1	2021-06-09 18:30:00	2021-06-09	0.014	0.023	0.018	0.02	east
T1	2021-06-09 19:00:00	2021-06-09	0.014	0.022	0.017	0.02	east
T1	2021-06-09 19:30:00	2021-06-09	0.013	0.022	0.017	0.02	east
T1	2021-06-09 20:00:00	2021-06-09	0.013	0.023	0.017	0.02	east
T1	2021-06-09 20:30:00	2021-06-09	0.013	0.023	0.016	0.02	east
T1	2021-06-09 21:00:00	2021-06-09	0.012	0.023	0.016	0.02	east
T1	2021-06-09 21:30:00	2021-06-09	0.012	0.023	0.015	0.02	east
T1	2021-06-09 22:00:00	2021-06-09	0.011	0.023	0.015	0.02	east
T1	2021-06-09 22:30:00	2021-06-09	0.011	0.023	0.015	0.02	east
T1	2021-06-09 23:00:00	2021-06-09	0.011	0.023	0.015	0.021	east
T1	2021-06-09 23:30:00	2021-06-09	0.011	0.023	0.015	0.021	east
T1	2021-06-10	2021-06-10	0.011	0.023	0.014	0.021	east
T1	2021-06-10 00:30:00	2021-06-10	0.01	0.023	0.014	0.021	east
T1	2021-06-10 01:00:00	2021-06-10	0.01	0.023	0.014	0.021	east
T1	2021-06-10 01:30:00	2021-06-10	0.01	0.023	0.013	0.021	east
T1	2021-06-10 02:00:00	2021-06-10	0.01	0.023	0.013	0.021	east
T1	2021-06-10 02:30:00	2021-06-10	0.01	0.023	0.013	0.021	east
T1	2021-06-10 03:00:00	2021-06-10	0.01	0.023	0.013	0.021	east
T1	2021-06-10 03:30:00	2021-06-10	0.01	0.023	0.013	0.021	east
T1	2021-06-10 04:00:00	2021-06-10	0.01	0.023	0.013	0.021	east
T1	2021-06-10 04:30:00	2021-06-10	0.01	0.023	0.012	0.021	east
T1	2021-06-10 05:00:00	2021-06-10	0.01	0.023	0.012	0.021	east
T1	2021-06-10 05:30:00	2021-06-10	0.009	0.023	0.012	0.021	east
T1	2021-06-10 06:00:00	2021-06-10	0.009	0.023	0.012	0.021	east
T1	2021-06-10 06:30:00	2021-06-10	0.009	0.023	0.012	0.021	east
T1	2021-06-10 07:00:00	2021-06-10	0.009	0.023	0.012	0.021	east
T1	2021-06-10 07:30:00	2021-06-10	0.009	0.023	0.012	0.021	east
T1	2021-06-10 08:00:00	2021-06-10	0.01	0.023	0.012	0.021	east
T1	2021-06-10 08:30:00	2021-06-10	0.01	0.023	0.012	0.021	east
T1	2021-06-10 09:00:00	2021-06-10	0.01	0.023	0.012	0.021	east
T1	2021-06-10 09:30:00	2021-06-10	0.01	0.023	0.013	0.021	east
T1	2021-06-10 10:00:00	2021-06-10	0.01	0.023	0.013	0.02	east
T1	2021-06-10 10:30:00	2021-06-10	0.01	0.023	0.013	0.02	east
T1	2021-06-10 11:00:00	2021-06-10	0.01	0.022	0.014	0.02	east
T1	2021-06-10 11:30:00	2021-06-10	0.011	0.022	0.014	0.02	east
T1	2021-06-10 12:00:00	2021-06-10	0.012	0.022	0.014	0.02	east
T1	2021-06-10 12:30:00	2021-06-10	0.013	0.022	0.014	0.02	east
T1	2021-06-10 13:00:00	2021-06-10	0.013	0.022	0.014	0.02	east
T1	2021-06-10 13:30:00	2021-06-10	0.014	0.022	0.015	0.02	east
T1	2021-06-10 14:00:00	2021-06-10	0.013	0.022	0.015	0.02	east
T1	2021-06-10 14:30:00	2021-06-10	0.013	0.022	0.016	0.02	east
T1	2021-06-10 15:00:00	2021-06-10	0.012	0.022	0.016	0.019	east
T1	2021-06-10 15:30:00	2021-06-10	0.012	0.022	0.016	0.019	east
T1	2021-06-10 16:00:00	2021-06-10	0.012	0.022	0.017	0.019	east
T1	2021-06-10 16:30:00	2021-06-10	0.012	0.022	0.017	0.019	east
T1	2021-06-10 17:00:00	2021-06-10	0.011	0.022	0.017	0.019	east
T1	2021-06-10 17:30:00	2021-06-10	0.011	0.022	0.017	0.019	east
T1	2021-06-10 18:00:00	2021-06-10	0.011	0.022	0.016	0.019	east
T1	2021-06-10 18:30:00	2021-06-10	0.011	0.021	0.016	0.019	east
T1	2021-06-10 19:00:00	2021-06-10	0.011	0.021	0.016	0.019	east
T1	2021-06-10 19:30:00	2021-06-10	0.011	0.021	0.016	0.019	east
T1	2021-06-10 20:00:00	2021-06-10	0.01	0.021	0.015	0.019	east
T1	2021-06-10 20:30:00	2021-06-10	0.01	0.021	0.015	0.019	east
T1	2021-06-10 21:00:00	2021-06-10	0.01	0.022	0.015	0.019	east
T1	2021-06-10 21:30:00	2021-06-10	0.01	0.022	0.015	0.019	east
T1	2021-06-10 22:00:00	2021-06-10	0.01	0.022	0.015	0.019	east
T1	2021-06-10 22:30:00	2021-06-10	0.009	0.022	0.014	0.019	east
T1	2021-06-10 23:00:00	2021-06-10	0.009	0.022	0.014	0.019	east
T1	2021-06-10 23:30:00	2021-06-10	0.009	0.022	0.014	0.019	east
T1	2021-06-11	2021-06-11	0.009	0.022	0.013	0.019	east
T1	2021-06-11 00:30:00	2021-06-11	0.008	0.022	0.013	0.019	east
T1	2021-06-11 01:00:00	2021-06-11	0.008	0.022	0.013	0.019	east
T1	2021-06-11 01:30:00	2021-06-11	0.008	0.022	0.013	0.019	east
T1	2021-06-11 02:00:00	2021-06-11	0.008	0.022	0.013	0.019	east
T1	2021-06-11 02:30:00	2021-06-11	0.008	0.022	0.013	0.019	east
T1	2021-06-11 03:00:00	2021-06-11	0.007	0.022	0.012	0.019	east
T1	2021-06-11 03:30:00	2021-06-11	0.007	0.022	0.012	0.019	east
T1	2021-06-11 04:00:00	2021-06-11	0.007	0.022	0.012	0.019	east
T1	2021-06-11 04:30:00	2021-06-11	0.007	0.022	0.012	0.019	east
T1	2021-06-11 05:00:00	2021-06-11	0.007	0.022	0.012	0.02	east
T1	2021-06-11 05:30:00	2021-06-11	0.007	0.022	0.011	0.019	east
T1	2021-06-11 06:00:00	2021-06-11	0.007	0.022	0.011	0.019	east
T1	2021-06-11 06:30:00	2021-06-11	0.007	0.022	0.011	0.02	east
T1	2021-06-11 07:00:00	2021-06-11	0.007	0.022	0.011	0.02	east
T1	2021-06-11 07:30:00	2021-06-11	0.007	0.022	0.011	0.019	east
T1	2021-06-11 08:00:00	2021-06-11	0.007	0.022	0.011	0.019	east
T1	2021-06-11 08:30:00	2021-06-11	0.007	0.022	0.011	0.019	east
T1	2021-06-11 09:00:00	2021-06-11	0.007	0.022	0.012	0.019	east
T1	2021-06-11 09:30:00	2021-06-11	0.007	0.021	0.012	0.019	east
T1	2021-06-11 10:00:00	2021-06-11	0.007	0.021	0.013	0.019	east
T1	2021-06-11 10:30:00	2021-06-11	0.007	0.021	0.013	0.019	east
T1	2021-06-11 11:00:00	2021-06-11	0.008	0.021	0.013	0.019	east
T1	2021-06-11 11:30:00	2021-06-11	0.008	0.021	0.013	0.019	east
T1	2021-06-11 12:00:00	2021-06-11	0.009	0.021	0.013	0.019	east
T1	2021-06-11 12:30:00	2021-06-11	0.009	0.021	0.013	0.019	east
T1	2021-06-11 13:00:00	2021-06-11	0.01	0.021	0.013	0.019	east
T1	2021-06-11 13:30:00	2021-06-11	0.01	0.021	0.014	0.019	east
T1	2021-06-11 14:00:00	2021-06-11	0.007	0.02	0.014	0.019	east
T1	2021-06-11 14:30:00	2021-06-11	0.006	0.02	0.013	0.019	east
T1	2021-06-11 15:00:00	2021-06-11	0.006	0.02	0.013	0.019	east
T1	2021-06-11 15:30:00	2021-06-11	0.005	0.02	0.012	0.019	east
T1	2021-06-11 16:00:00	2021-06-11	0.005	0.02	0.012	0.019	east
T1	2021-06-11 16:30:00	2021-06-11	0.005	0.02	0.012	0.019	east
T1	2021-06-11 17:00:00	2021-06-11	0.005	0.02	0.012	0.019	east
T1	2021-06-11 17:30:00	2021-06-11	0.005	0.02	0.013	0.019	east
T1	2021-06-11 18:00:00	2021-06-11	0.005	0.02	0.013	0.019	east
T1	2021-06-11 18:30:00	2021-06-11	0.005	0.02	0.013	0.019	east
T1	2021-06-11 19:00:00	2021-06-11	0.005	0.02	0.013	0.019	east
T1	2021-06-11 19:30:00	2021-06-11	0.005	0.02	0.013	0.019	east
T1	2021-06-11 20:00:00	2021-06-11	0.005	0.02	0.013	0.019	east
T1	2021-06-11 20:30:00	2021-06-11	0.005	0.02	0.012	0.019	east
T1	2021-06-11 21:00:00	2021-06-11	0.005	0.02	0.012	0.019	east
T1	2021-06-11 21:30:00	2021-06-11	0.005	0.02	0.012	0.019	east
T1	2021-06-11 22:00:00	2021-06-11	0.004	0.02	0.012	0.019	east
T1	2021-06-11 22:30:00	2021-06-11	0.004	0.02	0.012	0.019	east
T1	2021-06-11 23:00:00	2021-06-11	0.004	0.02	0.012	0.019	east
T1	2021-06-11 23:30:00	2021-06-11	0.004	0.02	0.011	0.019	east
T1	2021-06-12	2021-06-12	0.004	0.02	0.011	0.019	east
T1	2021-06-12 00:30:00	2021-06-12	0.004	0.02	0.011	0.019	east
T1	2021-06-12 01:00:00	2021-06-12	0.004	0.02	0.011	0.019	east
T1	2021-06-12 01:30:00	2021-06-12	0.004	0.02	0.011	0.019	east
T1	2021-06-12 02:00:00	2021-06-12	0.004	0.02	0.011	0.019	east
T1	2021-06-12 02:30:00	2021-06-12	0.004	0.02	0.011	0.019	east
T1	2021-06-12 03:00:00	2021-06-12	0.004	0.02	0.011	0.019	east
T1	2021-06-12 03:30:00	2021-06-12	0.004	0.02	0.011	0.019	east
T1	2021-06-12 04:00:00	2021-06-12	0.003	0.02	0.011	0.019	east
T1	2021-06-12 04:30:00	2021-06-12	0.003	0.02	0.011	0.019	east
T1	2021-06-12 05:00:00	2021-06-12	0.003	0.02	0.011	0.019	east
T1	2021-06-12 05:30:00	2021-06-12	0.003	0.02	0.011	0.019	east
T1	2021-06-12 06:00:00	2021-06-12	0.003	0.02	0.011	0.019	east
T1	2021-06-12 06:30:00	2021-06-12	0.003	0.02	0.011	0.019	east
T1	2021-06-12 07:00:00	2021-06-12	0.003	0.02	0.011	0.019	east
T1	2021-06-12 07:30:00	2021-06-12	0.003	0.02	0.011	0.019	east
T1	2021-06-12 08:00:00	2021-06-12	0.004	0.02	0.011	0.019	east
T1	2021-06-12 08:30:00	2021-06-12	0.004	0.02	0.011	0.019	east
T1	2021-06-12 09:00:00	2021-06-12	0.004	0.02	0.011	0.019	east
T1	2021-06-12 09:30:00	2021-06-12	0.005	0.02	0.012	0.019	east
T1	2021-06-12 10:00:00	2021-06-12	0.005	0.021	0.013	0.019	east
T1	2021-06-12 10:30:00	2021-06-12	0.006	0.02	0.013	0.019	east
T1	2021-06-12 11:00:00	2021-06-12	0.006	0.02	0.013	0.019	east
T1	2021-06-12 11:30:00	2021-06-12	0.006	0.02	0.013	0.019	east
T1	2021-06-12 12:00:00	2021-06-12	0.006	0.021	0.013	0.019	east
T1	2021-06-12 12:30:00	2021-06-12	0.007	0.021	0.014	0.019	east
T1	2021-06-12 13:00:00	2021-06-12	0.008	0.021	0.014	0.019	east
T1	2021-06-12 13:30:00	2021-06-12	0.008	0.02	0.015	0.019	east
T1	2021-06-12 14:00:00	2021-06-12	0.008	0.02	0.015	0.019	east
T1	2021-06-12 14:30:00	2021-06-12	0.008	0.02	0.016	0.019	east
T1	2021-06-12 15:00:00	2021-06-12	0.007	0.02	0.015	0.018	east
T1	2021-06-12 15:30:00	2021-06-12	0.006	0.019	0.015	0.018	east
T1	2021-06-12 16:00:00	2021-06-12	0.006	0.019	0.015	0.018	east
T1	2021-06-12 16:30:00	2021-06-12	0.005	0.019	0.015	0.018	east
T1	2021-06-12 17:00:00	2021-06-12	0.005	0.02	0.015	0.018	east
T1	2021-06-12 17:30:00	2021-06-12	0.005	0.02	0.015	0.018	east
T1	2021-06-12 18:00:00	2021-06-12	0.005	0.02	0.016	0.018	east
T1	2021-06-12 18:30:00	2021-06-12	0.005	0.02	0.016	0.018	east
T1	2021-06-12 19:00:00	2021-06-12	0.006	0.02	0.016	0.018	east
T1	2021-06-12 19:30:00	2021-06-12	0.006	0.02	0.016	0.018	east
T1	2021-06-12 20:00:00	2021-06-12	0.006	0.02	0.016	0.018	east
T1	2021-06-12 20:30:00	2021-06-12	0.005	0.02	0.016	0.018	east
T1	2021-06-12 21:00:00	2021-06-12	0.005	0.02	0.016	0.018	east
T1	2021-06-12 21:30:00	2021-06-12	0.005	0.02	0.016	0.019	east
T1	2021-06-12 22:00:00	2021-06-12	0.005	0.02	0.016	0.019	east
T1	2021-06-12 22:30:00	2021-06-12	0.005	0.02	0.016	0.019	east
T1	2021-06-12 23:00:00	2021-06-12	0.004	0.02	0.015	0.019	east
T1	2021-06-12 23:30:00	2021-06-12	0.004	0.02	0.015	0.019	east
T1	2021-06-13	2021-06-13	0.004	0.02	0.015	0.019	east
T1	2021-06-13 00:30:00	2021-06-13	0.004	0.02	0.015	0.019	east
T1	2021-06-13 01:00:00	2021-06-13	0.004	0.02	0.015	0.019	east
T1	2021-06-13 01:30:00	2021-06-13	0.004	0.02	0.015	0.019	east
T1	2021-06-13 02:00:00	2021-06-13	0.004	0.02	0.015	0.019	east
T1	2021-06-13 02:30:00	2021-06-13	0.004	0.02	0.015	0.019	east
T1	2021-06-13 03:00:00	2021-06-13	0.004	0.02	0.015	0.019	east
T1	2021-06-13 03:30:00	2021-06-13	0.004	0.02	0.015	0.019	east
T1	2021-06-13 04:00:00	2021-06-13	0.004	0.02	0.015	0.019	east
T1	2021-06-13 04:30:00	2021-06-13	0.004	0.02	0.014	0.019	east
T1	2021-06-13 05:00:00	2021-06-13	0.003	0.02	0.014	0.019	east
T1	2021-06-13 05:30:00	2021-06-13	0.003	0.02	0.014	0.019	east
T1	2021-06-13 06:00:00	2021-06-13	0.003	0.02	0.014	0.019	east
T1	2021-06-13 06:30:00	2021-06-13	0.003	0.02	0.014	0.019	east
T1	2021-06-13 07:00:00	2021-06-13	0.003	0.02	0.014	0.019	east
T1	2021-06-13 07:30:00	2021-06-13	0.003	0.02	0.014	0.019	east
T1	2021-06-13 08:00:00	2021-06-13	0.003	0.02	0.014	0.019	east
T1	2021-06-13 08:30:00	2021-06-13	0.004	0.02	0.014	0.019	east
T1	2021-06-13 09:00:00	2021-06-13	0.004	0.02	0.015	0.019	east
T1	2021-06-13 09:30:00	2021-06-13	0.004	0.02	0.015	0.019	east
T1	2021-06-13 10:00:00	2021-06-13	0.005	0.02	0.016	0.019	east
T1	2021-06-13 10:30:00	2021-06-13	0.006	0.02	0.017	0.019	east
T1	2021-06-13 11:00:00	2021-06-13	0.006	0.02	0.017	0.019	east
T1	2021-06-13 11:30:00	2021-06-13	0.007	0.02	0.018	0.018	east
T1	2021-06-13 12:00:00	2021-06-13	0.008	0.02	0.018	0.018	east
T1	2021-06-13 12:30:00	2021-06-13	0.008	0.02	0.018	0.018	east
T1	2021-06-13 13:00:00	2021-06-13	0.008	0.02	0.018	0.018	east
T1	2021-06-13 13:30:00	2021-06-13	0.008	0.02	0.019	0.018	east
T1	2021-06-13 14:00:00	2021-06-13	0.009	0.02	0.019	0.018	east
T1	2021-06-13 14:30:00	2021-06-13	0.009	0.02	0.019	0.018	east
T1	2021-06-13 15:00:00	2021-06-13	0.008	0.02	0.019	0.018	east
T1	2021-06-13 15:30:00	2021-06-13	0.008	0.02	0.019	0.018	east
T1	2021-06-13 16:00:00	2021-06-13	0.008	0.02	0.02	0.018	east
T1	2021-06-13 16:30:00	2021-06-13	0.008	0.02	0.02	0.018	east
T1	2021-06-13 17:00:00	2021-06-13	0.008	0.02	0.02	0.018	east
T1	2021-06-13 17:30:00	2021-06-13	0.008	0.02	0.02	0.018	east
T1	2021-06-13 18:00:00	2021-06-13	0.008	0.02	0.02	0.018	east
T1	2021-06-13 18:30:00	2021-06-13	0.008	0.02	0.02	0.018	east
T1	2021-06-13 19:00:00	2021-06-13	0.008	0.02	0.019	0.018	east
T1	2021-06-13 19:30:00	2021-06-13	0.008	0.02	0.019	0.018	east
T1	2021-06-13 20:00:00	2021-06-13	0.008	0.02	0.019	0.018	east
T1	2021-06-13 20:30:00	2021-06-13	0.007	0.02	0.019	0.018	east
T1	2021-06-13 21:00:00	2021-06-13	0.007	0.02	0.019	0.018	east
T1	2021-06-13 21:30:00	2021-06-13	0.007	0.02	0.019	0.018	east
T1	2021-06-13 22:00:00	2021-06-13	0.007	0.02	0.019	0.018	east
T1	2021-06-13 22:30:00	2021-06-13	0.006	0.02	0.018	0.018	east
T1	2021-06-13 23:00:00	2021-06-13	0.006	0.02	0.018	0.018	east
T1	2021-06-13 23:30:00	2021-06-13	0.006	0.02	0.018	0.018	east
T1	2021-06-14	2021-06-14	0.006	0.02	0.018	0.018	east
T1	2021-06-14 00:30:00	2021-06-14	0.006	0.02	0.017	0.018	east
T1	2021-06-14 01:00:00	2021-06-14	0.006	0.02	0.017	0.018	east
T1	2021-06-14 01:30:00	2021-06-14	0.006	0.02	0.017	0.018	east
T1	2021-06-14 02:00:00	2021-06-14	0.005	0.02	0.016	0.019	east
T1	2021-06-14 02:30:00	2021-06-14	0.005	0.02	0.016	0.019	east
T1	2021-06-14 03:00:00	2021-06-14	0.005	0.02	0.016	0.019	east
T1	2021-06-14 03:30:00	2021-06-14	0.005	0.02	0.016	0.019	east
T1	2021-06-14 04:00:00	2021-06-14	0.005	0.02	0.015	0.019	east
T1	2021-06-14 04:30:00	2021-06-14	0.005	0.02	0.015	0.019	east
T1	2021-06-14 05:00:00	2021-06-14	0.005	0.02	0.015	0.019	east
T1	2021-06-14 05:30:00	2021-06-14	0.004	0.02	0.015	0.019	east
T1	2021-06-14 06:00:00	2021-06-14	0.004	0.02	0.015	0.019	east
T1	2021-06-14 06:30:00	2021-06-14	0.004	0.02	0.015	0.019	east
T1	2021-06-14 07:00:00	2021-06-14	0.004	0.02	0.015	0.019	east
T1	2021-06-14 07:30:00	2021-06-14	0.004	0.02	0.015	0.019	east
T1	2021-06-14 08:00:00	2021-06-14	0.004	0.02	0.015	0.019	east
T1	2021-06-14 08:30:00	2021-06-14	0.004	0.02	0.015	0.019	east
T1	2021-06-14 09:00:00	2021-06-14	0.005	0.02	0.015	0.019	east
T1	2021-06-14 09:30:00	2021-06-14	0.005	0.02	0.016	0.018	east
T1	2021-06-14 10:00:00	2021-06-14	0.005	0.02	0.017	0.018	east
T1	2021-06-14 10:30:00	2021-06-14	0.006	0.02	0.018	0.018	east
T1	2021-06-14 11:00:00	2021-06-14	0.006	0.02	0.018	0.018	east
T1	2021-06-14 11:30:00	2021-06-14	0.007	0.02	0.018	0.018	east
T1	2021-06-14 12:00:00	2021-06-14	0.008	0.02	0.018	0.018	east
T1	2021-06-14 12:30:00	2021-06-14	0.009	0.02	0.018	0.018	east
T1	2021-06-14 13:00:00	2021-06-14	0.01	0.02	0.018	0.018	east
T1	2021-06-14 13:30:00	2021-06-14	0.01	0.02	0.018	0.018	east
T1	2021-06-14 14:00:00	2021-06-14	0.01	0.02	0.019	0.018	east
T1	2021-06-14 14:30:00	2021-06-14	0.01	0.02	0.019	0.018	east
T1	2021-06-14 15:00:00	2021-06-14	0.009	0.02	0.019	0.018	east
T1	2021-06-14 15:30:00	2021-06-14	0.009	0.02	0.019	0.018	east
T1	2021-06-14 16:00:00	2021-06-14	0.008	0.019	0.019	0.018	east
T1	2021-06-14 16:30:00	2021-06-14	0.008	0.019	0.019	0.018	east
T1	2021-06-14 17:00:00	2021-06-14	0.008	0.019	0.019	0.018	east
T1	2021-06-14 17:30:00	2021-06-14	0.008	0.019	0.019	0.017	east
T1	2021-06-14 18:00:00	2021-06-14	0.008	0.019	0.019	0.017	east
T1	2021-06-14 18:30:00	2021-06-14	0.008	0.019	0.019	0.017	east
T1	2021-06-14 19:00:00	2021-06-14	0.008	0.019	0.019	0.017	east
T1	2021-06-14 19:30:00	2021-06-14	0.008	0.019	0.019	0.018	east
T1	2021-06-14 20:00:00	2021-06-14	0.008	0.019	0.019	0.018	east
T1	2021-06-14 20:30:00	2021-06-14	0.008	0.019	0.018	0.018	east
T1	2021-06-14 21:00:00	2021-06-14	0.007	0.019	0.018	0.018	east
T1	2021-06-14 21:30:00	2021-06-14	0.007	0.019	0.018	0.018	east
T1	2021-06-14 22:00:00	2021-06-14	0.007	0.019	0.018	0.018	east
T1	2021-06-14 22:30:00	2021-06-14	0.007	0.019	0.018	0.018	east
T1	2021-06-14 23:00:00	2021-06-14	0.006	0.019	0.017	0.018	east
T1	2021-06-14 23:30:00	2021-06-14	0.006	0.02	0.017	0.018	east
T1	2021-06-15	2021-06-15	0.006	0.02	0.017	0.018	east
T1	2021-06-15 00:30:00	2021-06-15	0.006	0.02	0.016	0.018	east
T1	2021-06-15 01:00:00	2021-06-15	0.006	0.02	0.016	0.018	east
T1	2021-06-15 01:30:00	2021-06-15	0.006	0.02	0.016	0.018	east
T1	2021-06-15 02:00:00	2021-06-15	0.006	0.02	0.016	0.018	east
T1	2021-06-15 02:30:00	2021-06-15	0.006	0.02	0.015	0.018	east
T1	2021-06-15 03:00:00	2021-06-15	0.005	0.02	0.015	0.018	east
T1	2021-06-15 03:30:00	2021-06-15	0.005	0.02	0.015	0.018	east
T1	2021-06-15 04:00:00	2021-06-15	0.005	0.02	0.015	0.018	east
T1	2021-06-15 04:30:00	2021-06-15	0.005	0.02	0.015	0.018	east
T1	2021-06-15 05:00:00	2021-06-15	0.005	0.02	0.015	0.018	east
T1	2021-06-15 05:30:00	2021-06-15	0.005	0.02	0.015	0.018	east
T1	2021-06-15 06:00:00	2021-06-15	0.005	0.02	0.014	0.018	east
T1	2021-06-15 06:30:00	2021-06-15	0.005	0.02	0.014	0.018	east
T1	2021-06-15 07:00:00	2021-06-15	0.004	0.02	0.014	0.018	east
T1	2021-06-15 07:30:00	2021-06-15	0.004	0.02	0.014	0.018	east
T1	2021-06-15 08:00:00	2021-06-15	0.005	0.02	0.014	0.018	east
T1	2021-06-15 08:30:00	2021-06-15	0.005	0.02	0.014	0.018	east
T1	2021-06-15 09:00:00	2021-06-15	0.005	0.02	0.015	0.018	east
T1	2021-06-15 09:30:00	2021-06-15	0.005	0.02	0.015	0.018	east
T1	2021-06-15 10:00:00	2021-06-15	0.005	0.02	0.015	0.018	east
T1	2021-06-15 10:30:00	2021-06-15	0.006	0.02	0.016	0.018	east
T1	2021-06-15 11:00:00	2021-06-15	0.006	0.019	0.016	0.018	east
T1	2021-06-15 11:30:00	2021-06-15	0.007	0.019	0.016	0.017	east
T1	2021-06-15 12:00:00	2021-06-15	0.008	0.019	0.017	0.017	east
T1	2021-06-15 12:30:00	2021-06-15	0.008	0.019	0.017	0.017	east
T1	2021-06-15 13:00:00	2021-06-15	0.009	0.019	0.017	0.017	east
T1	2021-06-15 13:30:00	2021-06-15	0.01	0.019	0.017	0.017	east
T1	2021-06-15 14:00:00	2021-06-15	0.01	0.019	0.018	0.017	east
T1	2021-06-15 14:30:00	2021-06-15	0.01	0.019	0.019	0.017	east
T1	2021-06-15 15:00:00	2021-06-15	0.009	0.019	0.019	0.017	east
T1	2021-06-15 15:30:00	2021-06-15	0.009	0.019	0.019	0.017	east
T1	2021-06-15 16:00:00	2021-06-15	0.008	0.019	0.019	0.017	east
T1	2021-06-15 16:30:00	2021-06-15	0.008	0.019	0.019	0.017	east
T1	2021-06-15 17:00:00	2021-06-15	0.008	0.019	0.019	0.017	east
T1	2021-06-15 17:30:00	2021-06-15	0.008	0.019	0.019	0.017	east
T1	2021-06-15 18:00:00	2021-06-15	0.008	0.019	0.018	0.017	east
T1	2021-06-15 18:30:00	2021-06-15	0.007	0.019	0.018	0.017	east
T1	2021-06-15 19:00:00	2021-06-15	0.007	0.019	0.018	0.017	east
T1	2021-06-15 19:30:00	2021-06-15	0.007	0.019	0.018	0.017	east
T1	2021-06-15 20:00:00	2021-06-15	0.007	0.019	0.017	0.017	east
T1	2021-06-15 20:30:00	2021-06-15	0.007	0.019	0.017	0.017	east
T1	2021-06-15 21:00:00	2021-06-15	0.007	0.019	0.016	0.017	east
T1	2021-06-15 21:30:00	2021-06-15	0.007	0.019	0.016	0.017	east
T1	2021-06-15 22:00:00	2021-06-15	0.007	0.019	0.015	0.017	east
T1	2021-06-15 22:30:00	2021-06-15	0.006	0.019	0.015	0.017	east
T1	2021-06-15 23:00:00	2021-06-15	0.006	0.019	0.015	0.017	east
T1	2021-06-15 23:30:00	2021-06-15	0.006	0.019	0.015	0.017	east
T1	2021-06-16	2021-06-16	0.006	0.019	0.015	0.017	east
T1	2021-06-16 00:30:00	2021-06-16	0.006	0.019	0.015	0.017	east
T1	2021-06-16 01:00:00	2021-06-16	0.006	0.019	0.014	0.017	east
T1	2021-06-16 01:30:00	2021-06-16	0.005	0.019	0.014	0.017	east
T1	2021-06-16 02:00:00	2021-06-16	0.005	0.019	0.014	0.017	east
T1	2021-06-16 02:30:00	2021-06-16	0.005	0.019	0.014	0.017	east
T1	2021-06-16 03:00:00	2021-06-16	0.005	0.019	0.013	0.017	east
T1	2021-06-16 03:30:00	2021-06-16	0.005	0.019	0.013	0.017	east
T1	2021-06-16 04:00:00	2021-06-16	0.005	0.019	0.013	0.017	east
T1	2021-06-16 04:30:00	2021-06-16	0.005	0.019	0.013	0.017	east
T1	2021-06-16 05:00:00	2021-06-16	0.004	0.019	0.013	0.017	east
T1	2021-06-16 05:30:00	2021-06-16	0.004	0.019	0.013	0.017	east
T1	2021-06-16 06:00:00	2021-06-16	0.004	0.019	0.012	0.017	east
T1	2021-06-16 06:30:00	2021-06-16	0.004	0.019	0.012	0.017	east
T1	2021-06-16 07:00:00	2021-06-16	0.004	0.019	0.012	0.017	east
T1	2021-06-16 07:30:00	2021-06-16	0.004	0.019	0.012	0.017	east
T1	2021-06-16 08:00:00	2021-06-16	0.004	0.019	0.012	0.017	east
T1	2021-06-16 08:30:00	2021-06-16	0.004	0.019	0.012	0.017	east
T1	2021-06-16 09:00:00	2021-06-16	0.004	0.019	0.012	0.017	east
T1	2021-06-16 09:30:00	2021-06-16	0.004	0.019	0.013	0.017	east
T1	2021-06-16 10:00:00	2021-06-16	0.004	0.019	0.013	0.017	east
T1	2021-06-16 10:30:00	2021-06-16	0.004	0.019	0.013	0.017	east
T1	2021-06-16 11:00:00	2021-06-16	0.005	0.019	0.014	0.017	east
T1	2021-06-16 11:30:00	2021-06-16	0.006	0.019	0.014	0.017	east
T1	2021-06-16 12:00:00	2021-06-16	0.006	0.019	0.014	0.017	east
T1	2021-06-16 12:30:00	2021-06-16	0.007	0.019	0.014	0.017	east
T1	2021-06-16 13:00:00	2021-06-16	0.007	0.019	0.014	0.017	east
T1	2021-06-16 13:30:00	2021-06-16	0.008	0.019	0.014	0.017	east
T1	2021-06-16 14:00:00	2021-06-16	0.008	0.019	0.015	0.017	east
T1	2021-06-16 14:30:00	2021-06-16	0.008	0.019	0.015	0.017	east
T1	2021-06-16 15:00:00	2021-06-16	0.008	0.019	0.015	0.017	east
T1	2021-06-16 15:30:00	2021-06-16	0.007	0.019	0.016	0.017	east
T1	2021-06-16 16:00:00	2021-06-16	0.007	0.019	0.016	0.017	east
T1	2021-06-16 16:30:00	2021-06-16	0.007	0.019	0.017	0.016	east
T1	2021-06-16 17:00:00	2021-06-16	0.007	0.019	0.017	0.016	east
T1	2021-06-16 17:30:00	2021-06-16	0.007	0.019	0.017	0.016	east
T1	2021-06-16 18:00:00	2021-06-16	0.007	0.019	0.016	0.016	east
T1	2021-06-16 18:30:00	2021-06-16	0.007	0.019	0.016	0.016	east
T1	2021-06-16 19:00:00	2021-06-16	0.007	0.019	0.015	0.016	east
T1	2021-06-16 19:30:00	2021-06-16	0.007	0.019	0.015	0.016	east
T1	2021-06-16 20:00:00	2021-06-16	0.007	0.019	0.015	0.016	east
T1	2021-06-16 20:30:00	2021-06-16	0.007	0.019	0.015	0.016	east
T1	2021-06-16 21:00:00	2021-06-16	0.006	0.019	0.015	0.016	east
T1	2021-06-16 21:30:00	2021-06-16	0.006	0.019	0.014	0.016	east
T1	2021-06-16 22:00:00	2021-06-16	0.006	0.019	0.014	0.016	east
T1	2021-06-16 22:30:00	2021-06-16	0.006	0.019	0.013	0.016	east
T1	2021-06-16 23:00:00	2021-06-16	0.005	0.019	0.013	0.016	east
T1	2021-06-16 23:30:00	2021-06-16	0.005	0.019	0.013	0.016	east
T1	2021-06-17	2021-06-17	0.005	0.019	0.013	0.016	east
T1	2021-06-17 00:30:00	2021-06-17	0.005	0.019	0.013	0.016	east
T1	2021-06-17 01:00:00	2021-06-17	0.004	0.019	0.012	0.016	east
T1	2021-06-17 01:30:00	2021-06-17	0.004	0.019	0.012	0.016	east
T1	2021-06-17 02:00:00	2021-06-17	0.004	0.019	0.012	0.016	east
T1	2021-06-17 02:30:00	2021-06-17	0.004	0.019	0.011	0.016	east
T1	2021-06-17 03:00:00	2021-06-17	0.004	0.019	0.011	0.016	east
T1	2021-06-17 03:30:00	2021-06-17	0.004	0.019	0.011	0.016	east
T1	2021-06-17 04:00:00	2021-06-17	0.004	0.019	0.011	0.016	east
T1	2021-06-17 04:30:00	2021-06-17	0.003	0.019	0.011	0.016	east
T1	2021-06-17 05:00:00	2021-06-17	0.003	0.019	0.011	0.016	east
T1	2021-06-17 05:30:00	2021-06-17	0.003	0.019	0.01	0.016	east
T1	2021-06-17 06:00:00	2021-06-17	0.003	0.019	0.01	0.016	east
T1	2021-06-17 06:30:00	2021-06-17	0.003	0.019	0.01	0.016	east
T1	2021-06-17 07:00:00	2021-06-17	0.003	0.019	0.01	0.016	east
T1	2021-06-17 07:30:00	2021-06-17	0.003	0.019	0.01	0.016	east
T1	2021-06-17 08:00:00	2021-06-17	0.003	0.019	0.01	0.016	east
T1	2021-06-17 08:30:00	2021-06-17	0.003	0.019	0.01	0.016	east
T1	2021-06-17 09:00:00	2021-06-17	0.003	0.019	0.01	0.016	east
T1	2021-06-17 09:30:00	2021-06-17	0.003	0.019	0.011	0.016	east
T1	2021-06-17 10:00:00	2021-06-17	0.003	0.019	0.011	0.016	east
T1	2021-06-17 10:30:00	2021-06-17	0.004	0.019	0.012	0.016	east
T1	2021-06-17 11:00:00	2021-06-17	0.004	0.019	0.012	0.016	east
T1	2021-06-17 11:30:00	2021-06-17	0.005	0.019	0.012	0.016	east
T1	2021-06-17 12:00:00	2021-06-17	0.006	0.019	0.013	0.016	east
T1	2021-06-17 12:30:00	2021-06-17	0.006	0.019	0.013	0.016	east
T1	2021-06-17 13:00:00	2021-06-17	0.008	0.019	0.013	0.016	east
T1	2021-06-17 13:30:00	2021-06-17	0.009	0.018	0.013	0.015	east
T1	2021-06-17 14:00:00	2021-06-17	0.01	0.018	0.014	0.015	east
T1	2021-06-17 14:30:00	2021-06-17	0.01	0.018	0.014	0.015	east
T1	2021-06-17 15:00:00	2021-06-17	0.009	0.018	0.015	0.015	east
T1	2021-06-17 15:30:00	2021-06-17	0.009	0.018	0.015	0.015	east
T1	2021-06-17 16:00:00	2021-06-17	0.009	0.018	0.015	0.015	east
T1	2021-06-17 16:30:00	2021-06-17	0.009	0.018	0.015	0.015	east
T1	2021-06-17 17:00:00	2021-06-17	0.009	0.018	0.015	0.015	east
T1	2021-06-17 17:30:00	2021-06-17	0.009	0.018	0.015	0.015	east
T1	2021-06-17 18:00:00	2021-06-17	0.009	0.018	0.015	0.015	east
T1	2021-06-17 18:30:00	2021-06-17	0.009	0.018	0.015	0.015	east
T1	2021-06-17 19:00:00	2021-06-17	0.008	0.018	0.015	0.015	east
T1	2021-06-17 19:30:00	2021-06-17	0.008	0.018	0.014	0.015	east
T1	2021-06-17 20:00:00	2021-06-17	0.008	0.018	0.014	0.015	east
T1	2021-06-17 20:30:00	2021-06-17	0.008	0.018	0.014	0.015	east
T1	2021-06-17 21:00:00	2021-06-17	0.007	0.018	0.014	0.015	east
T1	2021-06-17 21:30:00	2021-06-17	0.008	0.018	0.013	0.015	east
T1	2021-06-17 22:00:00	2021-06-17	0.007	0.018	0.013	0.015	east
T1	2021-06-17 22:30:00	2021-06-17	0.007	0.018	0.013	0.015	east
T1	2021-06-17 23:00:00	2021-06-17	0.007	0.018	0.013	0.015	east
T1	2021-06-17 23:30:00	2021-06-17	0.006	0.018	0.013	0.015	east
T1	2021-06-18	2021-06-18	0.006	0.018	0.012	0.015	east
T1	2021-06-18 00:30:00	2021-06-18	0.006	0.018	0.012	0.015	east
T1	2021-06-18 01:00:00	2021-06-18	0.006	0.018	0.012	0.015	east
T1	2021-06-18 01:30:00	2021-06-18	0.006	0.018	0.011	0.015	east
T1	2021-06-18 02:00:00	2021-06-18	0.006	0.018	0.011	0.015	east
T1	2021-06-18 02:30:00	2021-06-18	0.006	0.018	0.011	0.015	east
T1	2021-06-18 03:00:00	2021-06-18	0.005	0.018	0.011	0.015	east
T1	2021-06-18 03:30:00	2021-06-18	0.005	0.019	0.011	0.015	east
T1	2021-06-18 04:00:00	2021-06-18	0.005	0.019	0.011	0.015	east
T1	2021-06-18 04:30:00	2021-06-18	0.005	0.019	0.011	0.015	east
T1	2021-06-18 05:00:00	2021-06-18	0.005	0.019	0.011	0.015	east
T1	2021-06-18 05:30:00	2021-06-18	0.005	0.019	0.01	0.015	east
T1	2021-06-18 06:00:00	2021-06-18	0.005	0.019	0.01	0.015	east
T1	2021-06-18 06:30:00	2021-06-18	0.005	0.019	0.01	0.015	east
T1	2021-06-18 07:00:00	2021-06-18	0.005	0.019	0.01	0.015	east
T1	2021-06-18 07:30:00	2021-06-18	0.004	0.019	0.01	0.015	east
T1	2021-06-18 08:00:00	2021-06-18	0.005	0.018	0.01	0.015	east
T1	2021-06-18 08:30:00	2021-06-18	0.004	0.018	0.01	0.015	east
T1	2021-06-18 09:00:00	2021-06-18	0.005	0.018	0.01	0.015	east
T1	2021-06-18 09:30:00	2021-06-18	0.005	0.018	0.01	0.015	east
T1	2021-06-18 10:00:00	2021-06-18	0.005	0.018	0.011	0.015	east
T1	2021-06-18 10:30:00	2021-06-18	0.006	0.018	0.011	0.015	east
T1	2021-06-18 11:00:00	2021-06-18	0.006	0.018	0.011	0.015	east
T1	2021-06-18 11:30:00	2021-06-18	0.007	0.018	0.012	0.015	east
T1	2021-06-18 12:00:00	2021-06-18	0.007	0.018	0.012	0.015	east
T1	2021-06-18 12:30:00	2021-06-18	0.007	0.018	0.012	0.015	east
T1	2021-06-18 13:00:00	2021-06-18	0.007	0.018	0.012	0.015	east
T1	2021-06-18 13:30:00	2021-06-18	0.008	0.018	0.013	0.015	east
T1	2021-06-18 14:00:00	2021-06-18	0.008	0.018	0.013	0.015	east
T1	2021-06-18 14:30:00	2021-06-18	0.008	0.018	0.013	0.015	east
T1	2021-06-18 15:00:00	2021-06-18	0.008	0.018	0.013	0.015	east
T1	2021-06-18 15:30:00	2021-06-18	0.008	0.018	0.013	0.015	east
T1	2021-06-18 16:00:00	2021-06-18	0.007	0.018	0.013	0.015	east
T1	2021-06-18 16:30:00	2021-06-18	0.005	0.018	0.013	0.015	east
T1	2021-06-18 17:00:00	2021-06-18	0.005	0.018	0.013	0.015	east
T1	2021-06-18 17:30:00	2021-06-18	0.005	0.018	0.012	0.015	east
T1	2021-06-18 18:00:00	2021-06-18	0.005	0.018	0.012	0.015	east
T1	2021-06-18 18:30:00	2021-06-18	0.005	0.018	0.012	0.015	east
T1	2021-06-18 19:00:00	2021-06-18	0.005	0.018	0.012	0.015	east
T1	2021-06-18 19:30:00	2021-06-18	0.005	0.018	0.011	0.015	east
T1	2021-06-18 20:00:00	2021-06-18	0.005	0.018	0.011	0.015	east
T1	2021-06-18 20:30:00	2021-06-18	0.005	0.018	0.011	0.015	east
T1	2021-06-18 21:00:00	2021-06-18	0.005	0.018	0.011	0.015	east
T1	2021-06-18 21:30:00	2021-06-18	0.004	0.018	0.011	0.015	east
T1	2021-06-18 22:00:00	2021-06-18	0.004	0.018	0.011	0.015	east
T1	2021-06-18 22:30:00	2021-06-18	0.004	0.018	0.01	0.015	east
T1	2021-06-18 23:00:00	2021-06-18	0.004	0.018	0.01	0.015	east
T1	2021-06-18 23:30:00	2021-06-18	0.004	0.018	0.01	0.015	east
T1	2021-06-19	2021-06-19	0.004	0.018	0.01	0.015	east
T1	2021-06-19 00:30:00	2021-06-19	0.004	0.018	0.01	0.015	east
T1	2021-06-19 01:00:00	2021-06-19	0.003	0.018	0.01	0.015	east
T1	2021-06-19 01:30:00	2021-06-19	0.003	0.018	0.01	0.015	east
T1	2021-06-19 02:00:00	2021-06-19	0.003	0.018	0.01	0.015	east
T1	2021-06-19 02:30:00	2021-06-19	0.003	0.018	0.01	0.015	east
T1	2021-06-19 03:00:00	2021-06-19	0.003	0.018	0.01	0.015	east
T1	2021-06-19 03:30:00	2021-06-19	0.003	0.018	0.01	0.015	east
T1	2021-06-19 04:00:00	2021-06-19	0.003	0.018	0.01	0.015	east
T1	2021-06-19 04:30:00	2021-06-19	0.003	0.018	0.01	0.015	east
T1	2021-06-19 05:00:00	2021-06-19	0.003	0.018	0.01	0.015	east
T1	2021-06-19 05:30:00	2021-06-19	0.003	0.018	0.009	0.015	east
T1	2021-06-19 06:00:00	2021-06-19	0.003	0.018	0.009	0.015	east
T1	2021-06-19 06:30:00	2021-06-19	0.003	0.018	0.009	0.015	east
T1	2021-06-19 07:00:00	2021-06-19	0.003	0.018	0.009	0.015	east
T1	2021-06-19 07:30:00	2021-06-19	0.003	0.018	0.009	0.015	east
T1	2021-06-19 08:00:00	2021-06-19	0.003	0.018	0.01	0.015	east
T1	2021-06-19 08:30:00	2021-06-19	0.003	0.018	0.01	0.015	east
T1	2021-06-19 09:00:00	2021-06-19	0.003	0.018	0.01	0.015	east
T1	2021-06-19 09:30:00	2021-06-19	0.002	0.017	0.009	0.015	east
T1	2021-06-19 10:00:00	2021-06-19	0.002	0.017	0.009	0.014	east
T1	2021-06-19 10:30:00	2021-06-19	0.004	0.017	0.009	0.015	east
T1	2021-06-19 11:00:00	2021-06-19	0.005	0.017	0.009	0.015	east
T1	2021-06-19 11:30:00	2021-06-19	0.006	0.017	0.01	0.015	east
T1	2021-06-19 12:00:00	2021-06-19	0.006	0.017	0.01	0.015	east
T1	2021-06-19 12:30:00	2021-06-19	0.007	0.017	0.01	0.015	east
T1	2021-06-19 13:00:00	2021-06-19	0.008	0.017	0.01	0.015	east
T1	2021-06-19 13:30:00	2021-06-19	0.008	0.017	0.01	0.015	east
T1	2021-06-19 14:00:00	2021-06-19	0.009	0.017	0.011	0.015	east
T1	2021-06-19 14:30:00	2021-06-19	0.009	0.017	0.011	0.015	east
T1	2021-06-19 15:00:00	2021-06-19	0.01	0.017	0.011	0.015	east
T1	2021-06-19 15:30:00	2021-06-19	0.01	0.017	0.012	0.015	east
T1	2021-06-19 16:00:00	2021-06-19	0.011	0.017	0.011	0.014	east
T1	2021-06-19 16:30:00	2021-06-19	0.015	0.017	0.012	0.014	east
T1	2021-06-19 17:00:00	2021-06-19	0.04	0.017	0.013	0.014	east
T1	2021-06-19 17:30:00	2021-06-19	0.149	0.018	0.147	0.013	east
T1	2021-06-19 18:00:00	2021-06-19	0.171	0.018	0.159	0.013	east
T1	2021-06-19 18:30:00	2021-06-19	0.169	0.017	0.151	0.013	east
T1	2021-06-19 19:00:00	2021-06-19	0.167	0.017	0.146	0.013	east
T1	2021-06-19 19:30:00	2021-06-19	0.165	0.017	0.141	0.013	east
T1	2021-06-19 20:00:00	2021-06-19	0.163	0.017	0.138	0.013	east
T1	2021-06-19 20:30:00	2021-06-19	0.161	0.017	0.135	0.013	east
T1	2021-06-19 21:00:00	2021-06-19	0.159	0.017	0.133	0.014	east
T1	2021-06-19 21:30:00	2021-06-19	0.158	0.017	0.131	0.014	east
T1	2021-06-19 22:00:00	2021-06-19	0.156	0.017	0.129	0.014	east
T1	2021-06-19 22:30:00	2021-06-19	0.155	0.017	0.127	0.014	east
T1	2021-06-19 23:00:00	2021-06-19	0.154	0.017	0.126	0.014	east
T1	2021-06-19 23:30:00	2021-06-19	0.153	0.017	0.125	0.013	east
T1	2021-06-20	2021-06-20	0.152	0.017	0.124	0.013	east
T1	2021-06-20 00:30:00	2021-06-20	0.151	0.017	0.123	0.014	east
T1	2021-06-20 01:00:00	2021-06-20	0.15	0.017	0.122	0.014	east
T1	2021-06-20 01:30:00	2021-06-20	0.149	0.017	0.122	0.014	east
T1	2021-06-20 02:00:00	2021-06-20	0.148	0.017	0.121	0.014	east
T1	2021-06-20 02:30:00	2021-06-20	0.147	0.017	0.12	0.014	east
T1	2021-06-20 03:00:00	2021-06-20	0.146	0.017	0.12	0.014	east
T1	2021-06-20 03:30:00	2021-06-20	0.145	0.017	0.119	0.014	east
T1	2021-06-20 04:00:00	2021-06-20	0.144	0.017	0.119	0.014	east
T1	2021-06-20 04:30:00	2021-06-20	0.143	0.017	0.118	0.014	east
T1	2021-06-20 05:00:00	2021-06-20	0.142	0.017	0.117	0.014	east
T1	2021-06-20 05:30:00	2021-06-20	0.142	0.017	0.117	0.014	east
T1	2021-06-20 06:00:00	2021-06-20	0.141	0.017	0.116	0.014	east
T1	2021-06-20 06:30:00	2021-06-20	0.141	0.017	0.116	0.014	east
T1	2021-06-20 07:00:00	2021-06-20	0.156	0.018	0.152	0.013	east
T1	2021-06-20 07:30:00	2021-06-20	0.186	0.017	0.191	0.013	east
T1	2021-06-20 08:00:00	2021-06-20	0.188	0.018	0.187	0.013	east
T1	2021-06-20 08:30:00	2021-06-20	0.184	0.018	0.176	0.013	east
T1	2021-06-20 09:00:00	2021-06-20	0.18	0.018	0.168	0.013	east
T1	2021-06-20 09:30:00	2021-06-20	0.177	0.017	0.162	0.013	east
T1	2021-06-20 10:00:00	2021-06-20	0.174	0.017	0.157	0.013	east
T1	2021-06-20 10:30:00	2021-06-20	0.171	0.017	0.153	0.013	east
T1	2021-06-20 11:00:00	2021-06-20	0.168	0.016	0.15	0.013	east
T1	2021-06-20 11:30:00	2021-06-20	0.166	0.016	0.147	0.013	east
T1	2021-06-20 12:00:00	2021-06-20	0.163	0.016	0.144	0.013	east
T1	2021-06-20 12:30:00	2021-06-20	0.16	0.016	0.142	0.013	east
T1	2021-06-20 13:00:00	2021-06-20	0.158	0.016	0.14	0.013	east
T1	2021-06-20 13:30:00	2021-06-20	0.155	0.016	0.139	0.013	east
T1	2021-06-20 14:00:00	2021-06-20	0.153	0.016	0.137	0.013	east
T1	2021-06-20 14:30:00	2021-06-20	0.151	0.016	0.136	0.013	east
T1	2021-06-20 15:00:00	2021-06-20	0.15	0.016	0.134	0.013	east
T1	2021-06-20 15:30:00	2021-06-20	0.148	0.016	0.133	0.013	east
T1	2021-06-20 16:00:00	2021-06-20	0.146	0.016	0.132	0.013	east
T1	2021-06-20 16:30:00	2021-06-20	0.145	0.016	0.131	0.013	east
T1	2021-06-20 17:00:00	2021-06-20	0.144	0.016	0.13	0.013	east
T1	2021-06-20 17:30:00	2021-06-20	0.143	0.016	0.129	0.013	east
T1	2021-06-20 18:00:00	2021-06-20	0.142	0.016	0.129	0.013	east
T1	2021-06-20 18:30:00	2021-06-20	0.142	0.016	0.128	0.013	east
T1	2021-06-20 19:00:00	2021-06-20	0.141	0.016	0.127	0.013	east
T1	2021-06-20 19:30:00	2021-06-20	0.14	0.016	0.127	0.013	east
T1	2021-06-20 20:00:00	2021-06-20	0.14	0.016	0.126	0.014	east
T1	2021-06-20 20:30:00	2021-06-20	0.139	0.016	0.126	0.014	east
T1	2021-06-20 21:00:00	2021-06-20	0.138	0.016	0.125	0.014	east
T1	2021-06-20 21:30:00	2021-06-20	0.138	0.016	0.125	0.014	east
T1	2021-06-20 22:00:00	2021-06-20	0.137	0.016	0.125	0.014	east
T1	2021-06-20 22:30:00	2021-06-20	0.137	0.016	0.124	0.014	east
T1	2021-06-20 23:00:00	2021-06-20	0.136	0.016	0.124	0.014	east
T1	2021-06-20 23:30:00	2021-06-20	0.136	0.016	0.124	0.014	east
T1	2021-06-21	2021-06-21	0.135	0.016	0.123	0.014	east
T1	2021-06-21 00:30:00	2021-06-21	0.135	0.016	0.123	0.014	east
T1	2021-06-21 01:00:00	2021-06-21	0.135	0.016	0.123	0.014	east
T1	2021-06-21 01:30:00	2021-06-21	0.134	0.016	0.122	0.014	east
T1	2021-06-21 02:00:00	2021-06-21	0.134	0.016	0.122	0.014	east
T1	2021-06-21 02:30:00	2021-06-21	0.134	0.016	0.121	0.014	east
T1	2021-06-21 03:00:00	2021-06-21	0.133	0.016	0.121	0.014	east
T1	2021-06-21 03:30:00	2021-06-21	0.133	0.017	0.121	0.014	east
T1	2021-06-21 04:00:00	2021-06-21	0.133	0.016	0.121	0.014	east
T1	2021-06-21 04:30:00	2021-06-21	0.133	0.017	0.121	0.014	east
T1	2021-06-21 05:00:00	2021-06-21	0.132	0.017	0.12	0.014	east
T1	2021-06-21 05:30:00	2021-06-21	0.132	0.016	0.12	0.014	east
T1	2021-06-21 06:00:00	2021-06-21	0.131	0.016	0.12	0.014	east
T1	2021-06-21 06:30:00	2021-06-21	0.131	0.017	0.12	0.014	east
T1	2021-06-21 07:00:00	2021-06-21	0.131	0.016	0.12	0.014	east
T1	2021-06-21 07:30:00	2021-06-21	0.131	0.017	0.119	0.014	east
T1	2021-06-21 08:00:00	2021-06-21	0.13	0.016	0.119	0.014	east
T1	2021-06-21 08:30:00	2021-06-21	0.13	0.017	0.119	0.014	east
T1	2021-06-21 09:00:00	2021-06-21	0.13	0.016	0.119	0.014	east
T1	2021-06-21 09:30:00	2021-06-21	0.129	0.016	0.118	0.014	east
T1	2021-06-21 10:00:00	2021-06-21	0.129	0.016	0.118	0.014	east
T1	2021-06-21 10:30:00	2021-06-21	0.128	0.017	0.118	0.014	east
T1	2021-06-21 11:00:00	2021-06-21	0.128	0.017	0.117	0.014	east
T1	2021-06-21 11:30:00	2021-06-21	0.127	0.017	0.116	0.014	east
T1	2021-06-21 12:00:00	2021-06-21	0.126	0.017	0.116	0.014	east
T1	2021-06-21 12:30:00	2021-06-21	0.126	0.017	0.115	0.014	east
T1	2021-06-21 13:00:00	2021-06-21	0.125	0.017	0.115	0.014	east
T1	2021-06-21 13:30:00	2021-06-21	0.124	0.017	0.115	0.014	east
T1	2021-06-21 14:00:00	2021-06-21	0.124	0.017	0.114	0.014	east
T1	2021-06-21 14:30:00	2021-06-21	0.123	0.017	0.114	0.014	east
T1	2021-06-21 15:00:00	2021-06-21	0.123	0.017	0.114	0.014	east
T1	2021-06-21 15:30:00	2021-06-21	0.122	0.016	0.113	0.014	east
T1	2021-06-21 16:00:00	2021-06-21	0.122	0.017	0.113	0.014	east
T1	2021-06-21 16:30:00	2021-06-21	0.121	0.017	0.113	0.014	east
T1	2021-06-21 17:00:00	2021-06-21	0.121	0.017	0.112	0.014	east
T1	2021-06-21 17:30:00	2021-06-21	0.121	0.017	0.112	0.014	east
T1	2021-06-21 18:00:00	2021-06-21	0.121	0.017	0.112	0.014	east
T1	2021-06-21 18:30:00	2021-06-21	0.121	0.017	0.112	0.014	east
T1	2021-06-21 19:00:00	2021-06-21	0.121	0.017	0.112	0.014	east
T1	2021-06-21 19:30:00	2021-06-21	0.121	0.017	0.112	0.014	east
T1	2021-06-21 20:00:00	2021-06-21	0.12	0.017	0.111	0.014	east
T1	2021-06-21 20:30:00	2021-06-21	0.12	0.017	0.111	0.014	east
T1	2021-06-21 21:00:00	2021-06-21	0.12	0.017	0.111	0.014	east
T1	2021-06-21 21:30:00	2021-06-21	0.12	0.017	0.111	0.014	east
T1	2021-06-21 22:00:00	2021-06-21	0.12	0.017	0.111	0.014	east
T1	2021-06-21 22:30:00	2021-06-21	0.12	0.017	0.111	0.014	east
T1	2021-06-21 23:00:00	2021-06-21	0.12	0.017	0.111	0.014	east
T1	2021-06-21 23:30:00	2021-06-21	0.12	0.017	0.11	0.014	east
T1	2021-06-22	2021-06-22	0.12	0.017	0.11	0.014	east
T1	2021-06-22 00:30:00	2021-06-22	0.119	0.017	0.11	0.014	east
T1	2021-06-22 01:00:00	2021-06-22	0.119	0.017	0.11	0.014	east
T1	2021-06-22 01:30:00	2021-06-22	0.119	0.017	0.11	0.014	east
T1	2021-06-22 02:00:00	2021-06-22	0.119	0.017	0.11	0.014	east
T1	2021-06-22 02:30:00	2021-06-22	0.119	0.017	0.11	0.014	east
T1	2021-06-22 03:00:00	2021-06-22	0.119	0.017	0.11	0.014	east
T1	2021-06-22 03:30:00	2021-06-22	0.119	0.017	0.109	0.014	east
T1	2021-06-22 04:00:00	2021-06-22	0.119	0.017	0.11	0.014	east
T1	2021-06-22 04:30:00	2021-06-22	0.14	0.019	0.147	0.013	east
T1	2021-06-22 05:00:00	2021-06-22	0.171	0.019	0.167	0.013	east
T1	2021-06-22 05:30:00	2021-06-22	0.175	0.019	0.168	0.013	east
T1	2021-06-22 06:00:00	2021-06-22	0.174	0.019	0.165	0.013	east
T1	2021-06-22 06:30:00	2021-06-22	0.173	0.019	0.163	0.013	east
T1	2021-06-22 07:00:00	2021-06-22	0.172	0.019	0.161	0.013	east
T1	2021-06-22 07:30:00	2021-06-22	0.173	0.019	0.163	0.013	east
T1	2021-06-22 08:00:00	2021-06-22	0.177	0.018	0.169	0.013	east
T1	2021-06-22 08:30:00	2021-06-22	0.181	0.017	0.174	0.013	east
T1	2021-06-22 09:00:00	2021-06-22	0.191	0.016	0.197	0.013	east
T1	2021-06-22 09:30:00	2021-06-22	0.207	0.016	0.217	0.013	east
T1	2021-06-22 10:00:00	2021-06-22	0.203	0.016	0.212	0.013	east
T1	2021-06-22 10:30:00	2021-06-22	0.195	0.017	0.201	0.014	east
T1	2021-06-22 11:00:00	2021-06-22	0.189	0.028	0.19	0.023	east
T1	2021-06-22 11:30:00	2021-06-22	0.185	0.121	0.183	0.071	east
T1	2021-06-22 12:00:00	2021-06-22	0.181	0.156	0.177	0.097	east
T1	2021-06-22 12:30:00	2021-06-22	0.178	0.164	0.172	0.113	east
T1	2021-06-22 13:00:00	2021-06-22	0.175	0.165	0.168	0.123	east
T1	2021-06-22 13:30:00	2021-06-22	0.172	0.166	0.165	0.13	east
T1	2021-06-22 14:00:00	2021-06-22	0.169	0.166	0.162	0.134	east
T1	2021-06-22 14:30:00	2021-06-22	0.166	0.166	0.159	0.135	east
T1	2021-06-22 15:00:00	2021-06-22	0.164	0.165	0.157	0.136	east
T1	2021-06-22 15:30:00	2021-06-22	0.161	0.165	0.154	0.136	east
T1	2021-06-22 16:00:00	2021-06-22	0.159	0.164	0.152	0.136	east
T1	2021-06-22 16:30:00	2021-06-22	0.158	0.164	0.151	0.136	east
T1	2021-06-22 17:00:00	2021-06-22	0.156	0.163	0.149	0.136	east
T1	2021-06-22 17:30:00	2021-06-22	0.154	0.163	0.147	0.136	east
T1	2021-06-22 18:00:00	2021-06-22	0.152	0.162	0.146	0.136	east
T1	2021-06-22 18:30:00	2021-06-22	0.151	0.161	0.144	0.136	east
T1	2021-06-22 19:00:00	2021-06-22	0.15	0.161	0.144	0.135	east
T1	2021-06-22 19:30:00	2021-06-22	0.149	0.16	0.142	0.135	east
T1	2021-06-22 20:00:00	2021-06-22	0.148	0.16	0.142	0.135	east
T1	2021-06-22 20:30:00	2021-06-22	0.147	0.159	0.141	0.134	east
T1	2021-06-22 21:00:00	2021-06-22	0.147	0.159	0.14	0.134	east
T1	2021-06-22 21:30:00	2021-06-22	0.146	0.158	0.14	0.134	east
T1	2021-06-22 22:00:00	2021-06-22	0.145	0.158	0.139	0.134	east
T1	2021-06-22 22:30:00	2021-06-22	0.144	0.157	0.138	0.134	east
T1	2021-06-22 23:00:00	2021-06-22	0.144	0.156	0.138	0.133	east
T1	2021-06-22 23:30:00	2021-06-22	0.143	0.156	0.137	0.133	east
T1	2021-06-23	2021-06-23	0.142	0.156	0.136	0.133	east
T1	2021-06-23 00:30:00	2021-06-23	0.142	0.155	0.136	0.133	east
T1	2021-06-23 01:00:00	2021-06-23	0.141	0.155	0.136	0.132	east
T1	2021-06-23 01:30:00	2021-06-23	0.141	0.154	0.135	0.132	east
T1	2021-06-23 02:00:00	2021-06-23	0.14	0.154	0.135	0.131	east
T1	2021-06-23 02:30:00	2021-06-23	0.14	0.154	0.134	0.131	east
T1	2021-06-23 03:00:00	2021-06-23	0.14	0.153	0.134	0.131	east
T1	2021-06-23 03:30:00	2021-06-23	0.139	0.153	0.134	0.131	east
T1	2021-06-23 04:00:00	2021-06-23	0.139	0.152	0.133	0.131	east
T1	2021-06-23 04:30:00	2021-06-23	0.138	0.152	0.133	0.13	east
T1	2021-06-23 05:00:00	2021-06-23	0.138	0.151	0.132	0.13	east
T1	2021-06-23 05:30:00	2021-06-23	0.138	0.151	0.132	0.13	east
T1	2021-06-23 06:00:00	2021-06-23	0.137	0.151	0.132	0.129	east
T1	2021-06-23 06:30:00	2021-06-23	0.137	0.15	0.131	0.129	east
T1	2021-06-23 07:00:00	2021-06-23	0.136	0.15	0.131	0.129	east
T1	2021-06-23 07:30:00	2021-06-23	0.136	0.149	0.131	0.129	east
T1	2021-06-23 08:00:00	2021-06-23	0.136	0.149	0.131	0.129	east
T1	2021-06-23 08:30:00	2021-06-23	0.135	0.148	0.13	0.128	east
T1	2021-06-23 09:00:00	2021-06-23	0.135	0.148	0.13	0.128	east
T1	2021-06-23 09:30:00	2021-06-23	0.134	0.147	0.13	0.128	east
T1	2021-06-23 10:00:00	2021-06-23	0.134	0.146	0.13	0.128	east
T1	2021-06-23 10:30:00	2021-06-23	0.133	0.146	0.129	0.128	east
T1	2021-06-23 11:00:00	2021-06-23	0.133	0.145	0.129	0.127	east
T1	2021-06-23 11:30:00	2021-06-23	0.132	0.145	0.128	0.127	east
T1	2021-06-23 12:00:00	2021-06-23	0.131	0.144	0.128	0.127	east
T1	2021-06-23 12:30:00	2021-06-23	0.131	0.144	0.128	0.126	east
T1	2021-06-23 13:00:00	2021-06-23	0.13	0.143	0.127	0.126	east
T1	2021-06-23 13:30:00	2021-06-23	0.13	0.143	0.126	0.126	east
T1	2021-06-23 14:00:00	2021-06-23	0.129	0.142	0.126	0.126	east
T1	2021-06-23 14:30:00	2021-06-23	0.128	0.142	0.125	0.126	east
T1	2021-06-23 15:00:00	2021-06-23	0.128	0.142	0.125	0.125	east
T1	2021-06-23 15:30:00	2021-06-23	0.128	0.141	0.125	0.125	east
T1	2021-06-23 16:00:00	2021-06-23	0.127	0.141	0.124	0.125	east
T1	2021-06-23 16:30:00	2021-06-23	0.127	0.141	0.124	0.125	east
T1	2021-06-23 17:00:00	2021-06-23	0.127	0.14	0.124	0.124	east
T1	2021-06-23 17:30:00	2021-06-23	0.127	0.14	0.123	0.124	east
T1	2021-06-23 18:00:00	2021-06-23	0.127	0.14	0.123	0.124	east
T1	2021-06-23 18:30:00	2021-06-23	0.127	0.139	0.123	0.124	east
T1	2021-06-23 19:00:00	2021-06-23	0.127	0.139	0.123	0.123	east
T1	2021-06-23 19:30:00	2021-06-23	0.127	0.138	0.122	0.123	east
T1	2021-06-23 20:00:00	2021-06-23	0.127	0.138	0.122	0.123	east
T1	2021-06-23 20:30:00	2021-06-23	0.127	0.138	0.122	0.123	east
T1	2021-06-23 21:00:00	2021-06-23	0.127	0.137	0.122	0.123	east
T1	2021-06-23 21:30:00	2021-06-23	0.126	0.137	0.122	0.123	east
T1	2021-06-23 22:00:00	2021-06-23	0.126	0.137	0.122	0.123	east
T1	2021-06-23 22:30:00	2021-06-23	0.126	0.136	0.121	0.122	east
T1	2021-06-23 23:00:00	2021-06-23	0.126	0.136	0.121	0.122	east
T1	2021-06-23 23:30:00	2021-06-23	0.126	0.136	0.121	0.122	east
T1	2021-06-24	2021-06-24	0.126	0.136	0.121	0.121	east
T1	2021-06-24 00:30:00	2021-06-24	0.126	0.135	0.121	0.121	east
T1	2021-06-24 01:00:00	2021-06-24	0.125	0.135	0.121	0.121	east
T1	2021-06-24 01:30:00	2021-06-24	0.125	0.135	0.121	0.121	east
T1	2021-06-24 02:00:00	2021-06-24	0.125	0.135	0.121	0.121	east
T1	2021-06-24 02:30:00	2021-06-24	0.125	0.134	0.121	0.121	east
T1	2021-06-24 03:00:00	2021-06-24	0.125	0.134	0.121	0.121	east
T1	2021-06-24 03:30:00	2021-06-24	0.125	0.134	0.121	0.12	east
T1	2021-06-24 04:00:00	2021-06-24	0.125	0.134	0.121	0.12	east
T1	2021-06-24 04:30:00	2021-06-24	0.125	0.133	0.12	0.12	east
T1	2021-06-24 05:00:00	2021-06-24	0.125	0.133	0.12	0.12	east
T1	2021-06-24 05:30:00	2021-06-24	0.125	0.132	0.12	0.12	east
T1	2021-06-24 06:00:00	2021-06-24	0.124	0.132	0.12	0.12	east
T1	2021-06-24 06:30:00	2021-06-24	0.124	0.132	0.12	0.119	east
T1	2021-06-24 07:00:00	2021-06-24	0.124	0.132	0.12	0.119	east
T1	2021-06-24 07:30:00	2021-06-24	0.124	0.131	0.12	0.119	east
T1	2021-06-24 08:00:00	2021-06-24	0.124	0.131	0.12	0.119	east
T1	2021-06-24 08:30:00	2021-06-24	0.124	0.131	0.12	0.119	east
T1	2021-06-24 09:00:00	2021-06-24	0.124	0.131	0.12	0.119	east
T1	2021-06-24 09:30:00	2021-06-24	0.124	0.13	0.12	0.118	east
T1	2021-06-24 10:00:00	2021-06-24	0.124	0.13	0.12	0.118	east
T1	2021-06-24 10:30:00	2021-06-24	0.123	0.13	0.119	0.118	east
T1	2021-06-24 11:00:00	2021-06-24	0.123	0.129	0.119	0.118	east
T1	2021-06-24 11:30:00	2021-06-24	0.123	0.129	0.119	0.117	east
T1	2021-06-24 12:00:00	2021-06-24	0.122	0.129	0.118	0.117	east
T1	2021-06-24 12:30:00	2021-06-24	0.122	0.128	0.118	0.117	east
T1	2021-06-24 13:00:00	2021-06-24	0.121	0.128	0.118	0.117	east
T1	2021-06-24 13:30:00	2021-06-24	0.121	0.127	0.117	0.117	east
T1	2021-06-24 14:00:00	2021-06-24	0.12	0.127	0.117	0.117	east
T1	2021-06-24 14:30:00	2021-06-24	0.12	0.127	0.116	0.116	east
T1	2021-06-24 15:00:00	2021-06-24	0.12	0.126	0.116	0.116	east
T1	2021-06-24 15:30:00	2021-06-24	0.119	0.126	0.115	0.116	east
T1	2021-06-24 16:00:00	2021-06-24	0.119	0.126	0.115	0.116	east
T1	2021-06-24 16:30:00	2021-06-24	0.119	0.125	0.115	0.115	east
T1	2021-06-24 17:00:00	2021-06-24	0.119	0.125	0.115	0.115	east
T1	2021-06-24 17:30:00	2021-06-24	0.118	0.125	0.114	0.115	east
T1	2021-06-24 18:00:00	2021-06-24	0.118	0.125	0.114	0.115	east
T1	2021-06-24 18:30:00	2021-06-24	0.118	0.125	0.114	0.115	east
T1	2021-06-24 19:00:00	2021-06-24	0.118	0.125	0.114	0.115	east
T1	2021-06-24 19:30:00	2021-06-24	0.118	0.124	0.114	0.115	east
T1	2021-06-24 20:00:00	2021-06-24	0.118	0.124	0.114	0.115	east
T1	2021-06-24 20:30:00	2021-06-24	0.118	0.124	0.114	0.115	east
T1	2021-06-24 21:00:00	2021-06-24	0.117	0.124	0.114	0.114	east
T1	2021-06-24 21:30:00	2021-06-24	0.117	0.124	0.114	0.114	east
T1	2021-06-24 22:00:00	2021-06-24	0.117	0.123	0.114	0.114	east
T1	2021-06-24 22:30:00	2021-06-24	0.117	0.123	0.114	0.114	east
T1	2021-06-24 23:00:00	2021-06-24	0.117	0.123	0.114	0.114	east
T1	2021-06-24 23:30:00	2021-06-24	0.117	0.122	0.114	0.114	east
T1	2021-06-25	2021-06-25	0.117	0.122	0.114	0.114	east
T1	2021-06-25 00:30:00	2021-06-25	0.117	0.122	0.114	0.114	east
T1	2021-06-25 01:00:00	2021-06-25	0.116	0.122	0.113	0.114	east
T1	2021-06-25 01:30:00	2021-06-25	0.116	0.122	0.113	0.113	east
T1	2021-06-25 02:00:00	2021-06-25	0.116	0.122	0.113	0.113	east
T1	2021-06-25 02:30:00	2021-06-25	0.116	0.122	0.113	0.113	east
T1	2021-06-25 03:00:00	2021-06-25	0.116	0.121	0.113	0.113	east
T1	2021-06-25 03:30:00	2021-06-25	0.116	0.121	0.113	0.112	east
T1	2021-06-25 04:00:00	2021-06-25	0.116	0.121	0.113	0.112	east
T1	2021-06-25 04:30:00	2021-06-25	0.116	0.121	0.113	0.112	east
T1	2021-06-25 05:00:00	2021-06-25	0.116	0.121	0.112	0.112	east
T1	2021-06-25 05:30:00	2021-06-25	0.116	0.121	0.112	0.112	east
T1	2021-06-25 06:00:00	2021-06-25	0.116	0.12	0.112	0.112	east
T1	2021-06-25 06:30:00	2021-06-25	0.116	0.12	0.112	0.112	east
T1	2021-06-25 07:00:00	2021-06-25	0.116	0.12	0.112	0.112	east
T1	2021-06-25 07:30:00	2021-06-25	0.116	0.12	0.112	0.112	east
T1	2021-06-25 08:00:00	2021-06-25	0.116	0.12	0.112	0.111	east
T1	2021-06-25 08:30:00	2021-06-25	0.116	0.119	0.112	0.111	east
T1	2021-06-25 09:00:00	2021-06-25	0.116	0.119	0.112	0.111	east
T1	2021-06-25 09:30:00	2021-06-25	0.116	0.119	0.111	0.111	east
T1	2021-06-25 10:00:00	2021-06-25	0.115	0.119	0.111	0.111	east
T1	2021-06-25 10:30:00	2021-06-25	0.115	0.118	0.111	0.111	east
T1	2021-06-25 11:00:00	2021-06-25	0.115	0.118	0.11	0.11	east
T1	2021-06-25 11:30:00	2021-06-25	0.114	0.117	0.11	0.11	east
T1	2021-06-25 12:00:00	2021-06-25	0.114	0.117	0.109	0.11	east
T1	2021-06-25 12:30:00	2021-06-25	0.113	0.116	0.109	0.11	east
T1	2021-06-25 13:00:00	2021-06-25	0.112	0.116	0.108	0.11	east
T1	2021-06-25 13:30:00	2021-06-25	0.112	0.116	0.108	0.11	east
T1	2021-06-25 14:00:00	2021-06-25	0.112	0.115	0.107	0.109	east
T1	2021-06-25 14:30:00	2021-06-25	0.111	0.115	0.107	0.109	east
T1	2021-06-25 15:00:00	2021-06-25	0.111	0.115	0.106	0.109	east
T1	2021-06-25 15:30:00	2021-06-25	0.111	0.115	0.106	0.108	east
T1	2021-06-25 16:00:00	2021-06-25	0.11	0.115	0.105	0.108	east
T1	2021-06-25 16:30:00	2021-06-25	0.11	0.114	0.104	0.108	east
T1	2021-06-25 17:00:00	2021-06-25	0.11	0.114	0.104	0.108	east
T1	2021-06-25 17:30:00	2021-06-25	0.11	0.114	0.103	0.108	east
T1	2021-06-25 18:00:00	2021-06-25	0.109	0.113	0.103	0.108	east
T1	2021-06-25 18:30:00	2021-06-25	0.109	0.113	0.103	0.107	east
T1	2021-06-25 19:00:00	2021-06-25	0.109	0.113	0.102	0.107	east
T1	2021-06-25 19:30:00	2021-06-25	0.109	0.113	0.102	0.107	east
T1	2021-06-25 20:00:00	2021-06-25	0.109	0.113	0.102	0.107	east
T1	2021-06-25 20:30:00	2021-06-25	0.108	0.113	0.102	0.107	east
T1	2021-06-25 21:00:00	2021-06-25	0.108	0.112	0.103	0.107	east
T1	2021-06-25 21:30:00	2021-06-25	0.108	0.112	0.103	0.107	east
T1	2021-06-25 22:00:00	2021-06-25	0.108	0.112	0.103	0.107	east
T1	2021-06-25 22:30:00	2021-06-25	0.108	0.112	0.103	0.107	east
T1	2021-06-25 23:00:00	2021-06-25	0.108	0.112	0.103	0.106	east
T1	2021-06-25 23:30:00	2021-06-25	0.108	0.112	0.103	0.106	east
T1	2021-06-26	2021-06-26	0.108	0.111	0.103	0.106	east
T1	2021-06-26 00:30:00	2021-06-26	0.108	0.111	0.103	0.106	east
T1	2021-06-26 01:00:00	2021-06-26	0.108	0.111	0.103	0.106	east
T1	2021-06-26 01:30:00	2021-06-26	0.108	0.111	0.103	0.106	east
T1	2021-06-26 02:00:00	2021-06-26	0.108	0.111	0.103	0.105	east
T1	2021-06-26 02:30:00	2021-06-26	0.108	0.111	0.103	0.105	east
T1	2021-06-26 03:00:00	2021-06-26	0.108	0.111	0.103	0.105	east
T1	2021-06-26 03:30:00	2021-06-26	0.108	0.111	0.103	0.105	east
T1	2021-06-26 04:00:00	2021-06-26	0.108	0.111	0.103	0.105	east
T1	2021-06-26 04:30:00	2021-06-26	0.108	0.11	0.103	0.105	east
T1	2021-06-26 05:00:00	2021-06-26	0.108	0.11	0.103	0.105	east
T1	2021-06-26 05:30:00	2021-06-26	0.108	0.11	0.103	0.105	east
T1	2021-06-26 06:00:00	2021-06-26	0.108	0.11	0.103	0.105	east
T1	2021-06-26 06:30:00	2021-06-26	0.108	0.109	0.103	0.105	east
T1	2021-06-26 07:00:00	2021-06-26	0.108	0.109	0.103	0.104	east
T1	2021-06-26 07:30:00	2021-06-26	0.108	0.109	0.103	0.104	east
T1	2021-06-26 08:00:00	2021-06-26	0.108	0.109	0.103	0.104	east
T1	2021-06-26 08:30:00	2021-06-26	0.108	0.109	0.103	0.104	east
T1	2021-06-26 09:00:00	2021-06-26	0.108	0.109	0.103	0.104	east
T1	2021-06-26 09:30:00	2021-06-26	0.108	0.109	0.103	0.104	east
T1	2021-06-26 10:00:00	2021-06-26	0.108	0.108	0.102	0.104	east
T1	2021-06-26 10:30:00	2021-06-26	0.108	0.108	0.102	0.104	east
T1	2021-06-26 11:00:00	2021-06-26	0.107	0.108	0.101	0.103	east
T1	2021-06-26 11:30:00	2021-06-26	0.107	0.108	0.101	0.103	east
T1	2021-06-26 12:00:00	2021-06-26	0.106	0.107	0.1	0.103	east
T1	2021-06-26 12:30:00	2021-06-26	0.106	0.107	0.1	0.103	east
T1	2021-06-26 13:00:00	2021-06-26	0.105	0.107	0.099	0.103	east
T1	2021-06-26 13:30:00	2021-06-26	0.104	0.106	0.099	0.103	east
T1	2021-06-26 14:00:00	2021-06-26	0.104	0.106	0.098	0.103	east
T1	2021-06-26 14:30:00	2021-06-26	0.104	0.106	0.098	0.102	east
T1	2021-06-26 15:00:00	2021-06-26	0.103	0.105	0.097	0.102	east
T1	2021-06-26 15:30:00	2021-06-26	0.103	0.105	0.097	0.102	east
T1	2021-06-26 16:00:00	2021-06-26	0.102	0.105	0.096	0.101	east
T1	2021-06-26 16:30:00	2021-06-26	0.102	0.105	0.095	0.101	east
T1	2021-06-26 17:00:00	2021-06-26	0.101	0.104	0.094	0.101	east
T1	2021-06-26 17:30:00	2021-06-26	0.101	0.104	0.094	0.101	east
T1	2021-06-26 18:00:00	2021-06-26	0.101	0.104	0.093	0.101	east
T1	2021-06-26 18:30:00	2021-06-26	0.101	0.104	0.093	0.101	east
T1	2021-06-26 19:00:00	2021-06-26	0.101	0.104	0.093	0.101	east
T1	2021-06-26 19:30:00	2021-06-26	0.101	0.104	0.092	0.101	east
T1	2021-06-26 20:00:00	2021-06-26	0.101	0.104	0.092	0.101	east
T1	2021-06-26 20:30:00	2021-06-26	0.101	0.103	0.092	0.1	east
T1	2021-06-26 21:00:00	2021-06-26	0.101	0.103	0.092	0.1	east
T1	2021-06-26 21:30:00	2021-06-26	0.101	0.103	0.092	0.1	east
T1	2021-06-26 22:00:00	2021-06-26	0.101	0.103	0.093	0.1	east
T1	2021-06-26 22:30:00	2021-06-26	0.1	0.103	0.093	0.1	east
T1	2021-06-26 23:00:00	2021-06-26	0.1	0.103	0.093	0.1	east
T1	2021-06-26 23:30:00	2021-06-26	0.1	0.102	0.093	0.1	east
T1	2021-06-27	2021-06-27	0.101	0.102	0.093	0.1	east
T1	2021-06-27 00:30:00	2021-06-27	0.1	0.102	0.093	0.1	east
T1	2021-06-27 01:00:00	2021-06-27	0.1	0.102	0.093	0.1	east
T1	2021-06-27 01:30:00	2021-06-27	0.1	0.102	0.093	0.1	east
T1	2021-06-27 02:00:00	2021-06-27	0.1	0.102	0.093	0.099	east
T1	2021-06-27 02:30:00	2021-06-27	0.1	0.102	0.093	0.099	east
T1	2021-06-27 03:00:00	2021-06-27	0.1	0.102	0.094	0.099	east
T1	2021-06-27 03:30:00	2021-06-27	0.1	0.102	0.094	0.099	east
T1	2021-06-27 04:00:00	2021-06-27	0.1	0.102	0.094	0.099	east
T1	2021-06-27 04:30:00	2021-06-27	0.1	0.101	0.094	0.099	east
T1	2021-06-27 05:00:00	2021-06-27	0.1	0.101	0.094	0.099	east
T1	2021-06-27 05:30:00	2021-06-27	0.101	0.101	0.094	0.099	east
T1	2021-06-27 06:00:00	2021-06-27	0.101	0.101	0.094	0.099	east
T1	2021-06-27 06:30:00	2021-06-27	0.101	0.101	0.094	0.099	east
T1	2021-06-27 07:00:00	2021-06-27	0.101	0.101	0.094	0.099	east
T1	2021-06-27 07:30:00	2021-06-27	0.101	0.101	0.094	0.099	east
T1	2021-06-27 08:00:00	2021-06-27	0.101	0.101	0.094	0.099	east
T1	2021-06-27 08:30:00	2021-06-27	0.1	0.1	0.093	0.098	east
T1	2021-06-27 09:00:00	2021-06-27	0.1	0.1	0.093	0.098	east
T1	2021-06-27 09:30:00	2021-06-27	0.1	0.1	0.093	0.098	east
T1	2021-06-27 10:00:00	2021-06-27	0.1	0.1	0.092	0.098	east
T1	2021-06-27 10:30:00	2021-06-27	0.099	0.1	0.092	0.098	east
T1	2021-06-27 11:00:00	2021-06-27	0.099	0.1	0.091	0.097	east
T1	2021-06-27 11:30:00	2021-06-27	0.099	0.099	0.091	0.097	east
T1	2021-06-27 12:00:00	2021-06-27	0.098	0.099	0.09	0.097	east
T1	2021-06-27 12:30:00	2021-06-27	0.097	0.098	0.089	0.097	east
T1	2021-06-27 13:00:00	2021-06-27	0.097	0.098	0.089	0.097	east
T1	2021-06-27 13:30:00	2021-06-27	0.096	0.098	0.088	0.097	east
T1	2021-06-27 14:00:00	2021-06-27	0.096	0.098	0.087	0.097	east
T1	2021-06-27 14:30:00	2021-06-27	0.095	0.098	0.087	0.096	east
T1	2021-06-27 15:00:00	2021-06-27	0.094	0.097	0.086	0.096	east
T1	2021-06-27 15:30:00	2021-06-27	0.094	0.097	0.086	0.096	east
T1	2021-06-27 16:00:00	2021-06-27	0.094	0.097	0.085	0.096	east
T1	2021-06-27 16:30:00	2021-06-27	0.094	0.097	0.084	0.096	east
T1	2021-06-27 17:00:00	2021-06-27	0.093	0.097	0.084	0.096	east
T1	2021-06-27 17:30:00	2021-06-27	0.093	0.097	0.084	0.095	east
T1	2021-06-27 18:00:00	2021-06-27	0.093	0.096	0.083	0.095	east
T1	2021-06-27 18:30:00	2021-06-27	0.093	0.096	0.083	0.095	east
T1	2021-06-27 19:00:00	2021-06-27	0.093	0.096	0.083	0.095	east
T1	2021-06-27 19:30:00	2021-06-27	0.093	0.096	0.083	0.095	east
T1	2021-06-27 20:00:00	2021-06-27	0.093	0.096	0.083	0.095	east
T1	2021-06-27 20:30:00	2021-06-27	0.093	0.095	0.083	0.094	east
T1	2021-06-27 21:00:00	2021-06-27	0.093	0.095	0.083	0.094	east
T1	2021-06-27 21:30:00	2021-06-27	0.093	0.095	0.083	0.094	east
T1	2021-06-27 22:00:00	2021-06-27	0.093	0.095	0.083	0.094	east
T1	2021-06-27 22:30:00	2021-06-27	0.093	0.095	0.083	0.094	east
T1	2021-06-27 23:00:00	2021-06-27	0.093	0.095	0.083	0.094	east
T1	2021-06-27 23:30:00	2021-06-27	0.093	0.095	0.083	0.094	east
T1	2021-06-28	2021-06-28	0.093	0.095	0.083	0.094	east
T1	2021-06-28 00:30:00	2021-06-28	0.093	0.095	0.084	0.094	east
T1	2021-06-28 01:00:00	2021-06-28	0.093	0.095	0.084	0.094	east
T1	2021-06-28 01:30:00	2021-06-28	0.093	0.095	0.084	0.094	east
T1	2021-06-28 02:00:00	2021-06-28	0.093	0.095	0.084	0.094	east
T1	2021-06-28 02:30:00	2021-06-28	0.093	0.095	0.084	0.094	east
T1	2021-06-28 03:00:00	2021-06-28	0.093	0.095	0.084	0.094	east
T1	2021-06-28 03:30:00	2021-06-28	0.093	0.095	0.084	0.094	east
T1	2021-06-28 04:00:00	2021-06-28	0.093	0.094	0.084	0.093	east
T1	2021-06-28 04:30:00	2021-06-28	0.093	0.094	0.084	0.093	east
T1	2021-06-28 05:00:00	2021-06-28	0.093	0.094	0.084	0.093	east
T1	2021-06-28 05:30:00	2021-06-28	0.093	0.094	0.084	0.093	east
T1	2021-06-28 06:00:00	2021-06-28	0.093	0.094	0.084	0.093	east
T1	2021-06-28 06:30:00	2021-06-28	0.093	0.094	0.084	0.093	east
T1	2021-06-28 07:00:00	2021-06-28	0.093	0.094	0.084	0.093	east
T1	2021-06-28 07:30:00	2021-06-28	0.093	0.094	0.084	0.093	east
T1	2021-06-28 08:00:00	2021-06-28	0.093	0.094	0.084	0.093	east
T1	2021-06-28 08:30:00	2021-06-28	0.093	0.094	0.084	0.093	east
T1	2021-06-28 09:00:00	2021-06-28	0.093	0.093	0.083	0.093	east
T1	2021-06-28 09:30:00	2021-06-28	0.093	0.093	0.083	0.093	east
T1	2021-06-28 10:00:00	2021-06-28	0.093	0.093	0.083	0.093	east
T1	2021-06-28 10:30:00	2021-06-28	0.093	0.093	0.083	0.093	east
T1	2021-06-28 11:00:00	2021-06-28	0.093	0.093	0.083	0.092	east
T1	2021-06-28 11:30:00	2021-06-28	0.092	0.093	0.082	0.092	east
T1	2021-06-28 12:00:00	2021-06-28	0.092	0.093	0.082	0.092	east
T1	2021-06-28 12:30:00	2021-06-28	0.092	0.093	0.081	0.092	east
T1	2021-06-28 13:00:00	2021-06-28	0.092	0.092	0.081	0.092	east
T1	2021-06-28 13:30:00	2021-06-28	0.091	0.092	0.08	0.092	east
T1	2021-06-28 14:00:00	2021-06-28	0.091	0.092	0.08	0.091	east
T1	2021-06-28 14:30:00	2021-06-28	0.09	0.091	0.079	0.091	east
T1	2021-06-28 15:00:00	2021-06-28	0.09	0.091	0.079	0.091	east
T1	2021-06-28 15:30:00	2021-06-28	0.089	0.091	0.078	0.091	east
T1	2021-06-28 16:00:00	2021-06-28	0.088	0.091	0.077	0.091	east
T1	2021-06-28 16:30:00	2021-06-28	0.088	0.091	0.077	0.091	east
T1	2021-06-28 17:00:00	2021-06-28	0.088	0.09	0.076	0.091	east
T1	2021-06-28 17:30:00	2021-06-28	0.087	0.09	0.076	0.091	east
T1	2021-06-28 18:00:00	2021-06-28	0.087	0.09	0.075	0.091	east
T1	2021-06-28 18:30:00	2021-06-28	0.087	0.09	0.075	0.09	east
T1	2021-06-28 19:00:00	2021-06-28	0.087	0.09	0.075	0.09	east
T1	2021-06-28 19:30:00	2021-06-28	0.087	0.09	0.074	0.09	east
T1	2021-06-28 20:00:00	2021-06-28	0.087	0.089	0.074	0.09	east
T1	2021-06-28 20:30:00	2021-06-28	0.087	0.089	0.074	0.09	east
T1	2021-06-28 21:00:00	2021-06-28	0.087	0.089	0.074	0.09	east
T1	2021-06-28 21:30:00	2021-06-28	0.087	0.089	0.074	0.09	east
T1	2021-06-28 22:00:00	2021-06-28	0.087	0.089	0.074	0.09	east
T1	2021-06-28 22:30:00	2021-06-28	0.087	0.089	0.075	0.09	east
T1	2021-06-28 23:00:00	2021-06-28	0.087	0.089	0.075	0.09	east
T1	2021-06-28 23:30:00	2021-06-28	0.087	0.089	0.075	0.09	east
T1	2021-06-29	2021-06-29	0.087	0.089	0.075	0.09	east
T1	2021-06-29 00:30:00	2021-06-29	0.087	0.089	0.075	0.09	east
T1	2021-06-29 01:00:00	2021-06-29	0.087	0.089	0.075	0.09	east
T1	2021-06-29 01:30:00	2021-06-29	0.087	0.089	0.075	0.089	east
T1	2021-06-29 02:00:00	2021-06-29	0.087	0.089	0.075	0.089	east
T1	2021-06-29 02:30:00	2021-06-29	0.087	0.089	0.075	0.089	east
T1	2021-06-29 03:00:00	2021-06-29	0.087	0.089	0.075	0.089	east
T1	2021-06-29 03:30:00	2021-06-29	0.087	0.089	0.075	0.089	east
T1	2021-06-29 04:00:00	2021-06-29	0.087	0.089	0.075	0.089	east
T1	2021-06-29 04:30:00	2021-06-29	0.087	0.089	0.075	0.089	east
T1	2021-06-29 05:00:00	2021-06-29	0.087	0.089	0.075	0.089	east
T1	2021-06-29 05:30:00	2021-06-29	0.087	0.089	0.075	0.089	east
T1	2021-06-29 06:00:00	2021-06-29	0.087	0.089	0.075	0.089	east
T1	2021-06-29 06:30:00	2021-06-29	0.087	0.088	0.075	0.089	east
T1	2021-06-29 07:00:00	2021-06-29	0.087	0.088	0.075	0.089	east
T1	2021-06-29 07:30:00	2021-06-29	0.087	0.088	0.075	0.088	east
T1	2021-06-29 08:00:00	2021-06-29	0.087	0.088	0.075	0.088	east
T1	2021-06-29 08:30:00	2021-06-29	0.087	0.088	0.075	0.088	east
T1	2021-06-29 09:00:00	2021-06-29	0.087	0.088	0.074	0.088	east
T1	2021-06-29 09:30:00	2021-06-29	0.087	0.088	0.074	0.088	east
T1	2021-06-29 10:00:00	2021-06-29	0.086	0.088	0.074	0.088	east
T1	2021-06-29 10:30:00	2021-06-29	0.086	0.087	0.073	0.088	east
T1	2021-06-29 11:00:00	2021-06-29	0.085	0.087	0.073	0.088	east
T1	2021-06-29 11:30:00	2021-06-29	0.084	0.087	0.072	0.088	east
T1	2021-06-29 12:00:00	2021-06-29	0.083	0.087	0.072	0.088	east
T1	2021-06-29 12:30:00	2021-06-29	0.083	0.086	0.071	0.088	east
T1	2021-06-29 13:00:00	2021-06-29	0.082	0.086	0.071	0.087	east
T1	2021-06-29 13:30:00	2021-06-29	0.081	0.085	0.07	0.087	east
T1	2021-06-29 14:00:00	2021-06-29	0.08	0.085	0.07	0.087	east
T1	2021-06-29 14:30:00	2021-06-29	0.08	0.085	0.069	0.087	east
T1	2021-06-29 15:00:00	2021-06-29	0.079	0.085	0.069	0.087	east
T1	2021-06-29 15:30:00	2021-06-29	0.078	0.085	0.068	0.086	east
T1	2021-06-29 16:00:00	2021-06-29	0.078	0.085	0.067	0.086	east
T1	2021-06-29 16:30:00	2021-06-29	0.077	0.084	0.067	0.086	east
T1	2021-06-29 17:00:00	2021-06-29	0.077	0.084	0.066	0.086	east
T1	2021-06-29 17:30:00	2021-06-29	0.076	0.084	0.065	0.086	east
T1	2021-06-29 18:00:00	2021-06-29	0.148	0.086	0.126	0.084	east
T1	2021-06-29 18:30:00	2021-06-29	0.184	0.087	0.16	0.084	east
T1	2021-06-29 19:00:00	2021-06-29	0.183	0.087	0.161	0.084	east
T1	2021-06-29 19:30:00	2021-06-29	0.184	0.086	0.165	0.084	east
T1	2021-06-29 20:00:00	2021-06-29	0.184	0.086	0.168	0.084	east
T1	2021-06-29 20:30:00	2021-06-29	0.183	0.087	0.166	0.084	east
T1	2021-06-29 21:00:00	2021-06-29	0.181	0.087	0.163	0.084	east
T1	2021-06-29 21:30:00	2021-06-29	0.179	0.087	0.161	0.084	east
T1	2021-06-29 22:00:00	2021-06-29	0.177	0.086	0.159	0.084	east
T1	2021-06-29 22:30:00	2021-06-29	0.176	0.086	0.156	0.084	east
T1	2021-06-29 23:00:00	2021-06-29	0.174	0.086	0.154	0.084	east
T1	2021-06-29 23:30:00	2021-06-29	0.172	0.086	0.153	0.084	east
T1	2021-06-30	2021-06-30	0.17	0.086	0.151	0.084	east
T1	2021-06-30 00:30:00	2021-06-30	0.169	0.086	0.15	0.084	east
T1	2021-06-30 01:00:00	2021-06-30	0.168	0.087	0.148	0.084	east
T1	2021-06-30 01:30:00	2021-06-30	0.166	0.087	0.147	0.084	east
T1	2021-06-30 02:00:00	2021-06-30	0.165	0.087	0.146	0.084	east
T1	2021-06-30 02:30:00	2021-06-30	0.164	0.088	0.145	0.084	east
T1	2021-06-30 03:00:00	2021-06-30	0.163	0.088	0.144	0.084	east
T1	2021-06-30 03:30:00	2021-06-30	0.161	0.088	0.143	0.084	east
T1	2021-06-30 04:00:00	2021-06-30	0.16	0.089	0.142	0.084	east
T1	2021-06-30 04:30:00	2021-06-30	0.159	0.089	0.142	0.084	east
T1	2021-06-30 05:00:00	2021-06-30	0.159	0.09	0.141	0.084	east
T1	2021-06-30 05:30:00	2021-06-30	0.158	0.091	0.14	0.084	east
T1	2021-06-30 06:00:00	2021-06-30	0.157	0.091	0.14	0.084	east
T1	2021-06-30 06:30:00	2021-06-30	0.156	0.091	0.139	0.084	east
T1	2021-06-30 07:00:00	2021-06-30	0.155	0.092	0.138	0.084	east
T1	2021-06-30 07:30:00	2021-06-30	0.155	0.093	0.138	0.084	east
T1	2021-06-30 08:00:00	2021-06-30	0.154	0.093	0.137	0.084	east
T1	2021-06-30 08:30:00	2021-06-30	0.153	0.093	0.137	0.084	east
T1	2021-06-30 09:00:00	2021-06-30	0.152	0.093	0.136	0.085	east
T1	2021-06-30 09:30:00	2021-06-30	0.151	0.093	0.136	0.085	east
T1	2021-06-30 10:00:00	2021-06-30	0.151	0.093	0.136	0.085	east
T1	2021-06-30 10:30:00	2021-06-30	0.149	0.093	0.135	0.085	east
T1	2021-06-30 11:00:00	2021-06-30	0.148	0.093	0.134	0.085	east
T1	2021-06-30 11:30:00	2021-06-30	0.147	0.093	0.134	0.085	east
T1	2021-06-30 12:00:00	2021-06-30	0.145	0.093	0.133	0.085	east
T1	2021-06-30 12:30:00	2021-06-30	0.144	0.093	0.132	0.085	east
T1	2021-06-30 13:00:00	2021-06-30	0.142	0.093	0.131	0.085	east
T1	2021-06-30 13:30:00	2021-06-30	0.141	0.093	0.131	0.085	east
T1	2021-06-30 14:00:00	2021-06-30	0.14	0.093	0.13	0.085	east
T1	2021-06-30 14:30:00	2021-06-30	0.14	0.093	0.129	0.085	east
T1	2021-06-30 15:00:00	2021-06-30	0.139	0.093	0.129	0.085	east
T1	2021-06-30 15:30:00	2021-06-30	0.138	0.093	0.128	0.085	east
T1	2021-06-30 16:00:00	2021-06-30	0.137	0.093	0.128	0.085	east
T1	2021-06-30 16:30:00	2021-06-30	0.136	0.093	0.127	0.085	east
T1	2021-06-30 17:00:00	2021-06-30	0.155	0.094	0.163	0.084	east
T1	2021-06-30 17:30:00	2021-06-30	0.259	0.094	0.231	0.084	east
T1	2021-06-30 18:00:00	2021-06-30	0.226	0.122	0.214	0.095	east
T1	2021-06-30 18:30:00	2021-06-30	0.212	0.181	0.205	0.136	east
T1	2021-06-30 19:00:00	2021-06-30	0.208	0.188	0.2	0.158	east
T1	2021-06-30 19:30:00	2021-06-30	0.206	0.189	0.196	0.164	east
T1	2021-06-30 20:00:00	2021-06-30	0.202	0.19	0.193	0.166	east
T1	2021-06-30 20:30:00	2021-06-30	0.199	0.19	0.19	0.167	east
T1	2021-06-30 21:00:00	2021-06-30	0.196	0.19	0.186	0.167	east
T1	2021-06-30 21:30:00	2021-06-30	0.192	0.19	0.183	0.167	east
T1	2021-06-30 22:00:00	2021-06-30	0.189	0.189	0.18	0.167	east
T1	2021-06-30 22:30:00	2021-06-30	0.186	0.188	0.176	0.167	east
T1	2021-06-30 23:00:00	2021-06-30	0.183	0.187	0.173	0.166	east
T1	2021-06-30 23:30:00	2021-06-30	0.18	0.187	0.171	0.166	east
T1	2021-07-01	2021-07-01	0.178	0.186	0.168	0.165	east
T1	2021-07-01 00:30:00	2021-07-01	0.176	0.185	0.166	0.164	east
T1	2021-07-01 01:00:00	2021-07-01	0.174	0.184	0.164	0.164	east
T1	2021-07-01 01:30:00	2021-07-01	0.172	0.183	0.162	0.163	east
T1	2021-07-01 02:00:00	2021-07-01	0.17	0.182	0.16	0.162	east
T1	2021-07-01 02:30:00	2021-07-01	0.168	0.181	0.159	0.161	east
T1	2021-07-01 03:00:00	2021-07-01	0.166	0.181	0.157	0.16	east
T1	2021-07-01 03:30:00	2021-07-01	0.165	0.18	0.156	0.159	east
T1	2021-07-01 04:00:00	2021-07-01	0.163	0.179	0.155	0.158	east
T1	2021-07-01 04:30:00	2021-07-01	0.162	0.178	0.154	0.158	east
T1	2021-07-01 05:00:00	2021-07-01	0.16	0.177	0.152	0.157	east
T1	2021-07-01 05:30:00	2021-07-01	0.159	0.176	0.151	0.156	east
T1	2021-07-01 06:00:00	2021-07-01	0.158	0.175	0.151	0.155	east
T1	2021-07-01 06:30:00	2021-07-01	0.157	0.175	0.149	0.155	east
T1	2021-07-01 07:00:00	2021-07-01	0.156	0.174	0.149	0.154	east
T1	2021-07-01 07:30:00	2021-07-01	0.155	0.173	0.148	0.153	east
T1	2021-07-01 08:00:00	2021-07-01	0.154	0.172	0.147	0.152	east
T1	2021-07-01 08:30:00	2021-07-01	0.152	0.171	0.146	0.152	east
T1	2021-07-01 09:00:00	2021-07-01	0.151	0.17	0.146	0.151	east
T1	2021-07-01 09:30:00	2021-07-01	0.151	0.169	0.145	0.15	east
T1	2021-07-01 10:00:00	2021-07-01	0.149	0.168	0.144	0.15	east
T1	2021-07-01 10:30:00	2021-07-01	0.148	0.167	0.144	0.149	east
T1	2021-07-01 11:00:00	2021-07-01	0.147	0.165	0.142	0.148	east
T1	2021-07-01 11:30:00	2021-07-01	0.146	0.164	0.142	0.148	east
T1	2021-07-01 12:00:00	2021-07-01	0.144	0.163	0.141	0.147	east
T1	2021-07-01 12:30:00	2021-07-01	0.143	0.162	0.14	0.146	east
T1	2021-07-01 13:00:00	2021-07-01	0.142	0.161	0.139	0.146	east
T1	2021-07-01 13:30:00	2021-07-01	0.141	0.16	0.138	0.145	east
T1	2021-07-01 14:00:00	2021-07-01	0.14	0.159	0.138	0.144	east
T1	2021-07-01 14:30:00	2021-07-01	0.139	0.158	0.137	0.144	east
T1	2021-07-01 15:00:00	2021-07-01	0.153	0.158	0.14	0.143	east
T1	2021-07-01 15:30:00	2021-07-01	0.166	0.157	0.146	0.142	east
T1	2021-07-01 16:00:00	2021-07-01	0.166	0.156	0.148	0.142	east
T1	2021-07-01 16:30:00	2021-07-01	0.163	0.155	0.148	0.141	east
T1	2021-07-01 17:00:00	2021-07-01	0.161	0.154	0.147	0.141	east
T1	2021-07-01 17:30:00	2021-07-01	0.159	0.153	0.146	0.14	east
T1	2021-07-01 18:00:00	2021-07-01	0.167	0.152	0.16	0.14	east
T1	2021-07-01 18:30:00	2021-07-01	0.243	0.151	0.231	0.14	east
T1	2021-07-01 19:00:00	2021-07-01	0.231	0.166	0.226	0.144	east
T1	2021-07-01 19:30:00	2021-07-01	0.214	0.184	0.214	0.158	east
T1	2021-07-01 20:00:00	2021-07-01	0.238	0.189	0.22	0.168	east
T1	2021-07-01 20:30:00	2021-07-01	0.256	0.21	0.231	0.182	east
T1	2021-07-01 21:00:00	2021-07-01	0.239	0.216	0.225	0.198	east
T1	2021-07-01 21:30:00	2021-07-01	0.217	0.212	0.215	0.198	east
T1	2021-07-01 22:00:00	2021-07-01	0.214	0.207	0.212	0.195	east
T1	2021-07-01 22:30:00	2021-07-01	0.203	0.204	0.204	0.192	east
T1	2021-07-01 23:00:00	2021-07-01	0.195	0.2	0.195	0.188	east
T1	2021-07-01 23:30:00	2021-07-01	0.19	0.197	0.188	0.185	east
T1	2021-07-02	2021-07-02	0.186	0.193	0.182	0.181	east
T1	2021-07-02 00:30:00	2021-07-02	0.182	0.19	0.177	0.178	east
T1	2021-07-02 01:00:00	2021-07-02	0.179	0.187	0.173	0.175	east
T1	2021-07-02 01:30:00	2021-07-02	0.176	0.184	0.17	0.171	east
T1	2021-07-02 02:00:00	2021-07-02	0.174	0.181	0.167	0.168	east
T1	2021-07-02 02:30:00	2021-07-02	0.172	0.179	0.164	0.165	east
T1	2021-07-02 03:00:00	2021-07-02	0.169	0.176	0.162	0.162	east
T1	2021-07-02 03:30:00	2021-07-02	0.168	0.173	0.16	0.159	east
T1	2021-07-02 04:00:00	2021-07-02	0.166	0.171	0.158	0.156	east
T1	2021-07-02 04:30:00	2021-07-02	0.164	0.169	0.156	0.154	east
T1	2021-07-02 05:00:00	2021-07-02	0.162	0.166	0.155	0.151	east
T1	2021-07-02 05:30:00	2021-07-02	0.161	0.164	0.154	0.149	east
T1	2021-07-02 06:00:00	2021-07-02	0.16	0.161	0.152	0.147	east
T1	2021-07-02 06:30:00	2021-07-02	0.158	0.159	0.151	0.145	east
T1	2021-07-02 07:00:00	2021-07-02	0.157	0.157	0.15	0.143	east
T1	2021-07-02 07:30:00	2021-07-02	0.156	0.155	0.149	0.141	east
T1	2021-07-02 08:00:00	2021-07-02	0.155	0.153	0.149	0.139	east
T1	2021-07-02 08:30:00	2021-07-02	0.154	0.151	0.148	0.137	east
T1	2021-07-02 09:00:00	2021-07-02	0.152	0.149	0.147	0.136	east
T1	2021-07-02 09:30:00	2021-07-02	0.151	0.147	0.146	0.134	east
T1	2021-07-02 10:00:00	2021-07-02	0.149	0.145	0.145	0.133	east
T1	2021-07-02 10:30:00	2021-07-02	0.148	0.143	0.144	0.131	east
T1	2021-07-02 11:00:00	2021-07-02	0.147	0.141	0.143	0.13	east
T1	2021-07-02 11:30:00	2021-07-02	0.145	0.14	0.142	0.129	east
T1	2021-07-02 12:00:00	2021-07-02	0.144	0.138	0.141	0.128	east
T1	2021-07-02 12:30:00	2021-07-02	0.142	0.136	0.14	0.127	east
T1	2021-07-02 13:00:00	2021-07-02	0.14	0.134	0.139	0.126	east
T1	2021-07-02 13:30:00	2021-07-02	0.139	0.133	0.138	0.125	east
T1	2021-07-02 14:00:00	2021-07-02	0.138	0.132	0.137	0.124	east
T1	2021-07-02 14:30:00	2021-07-02	0.137	0.131	0.136	0.123	east
T1	2021-07-02 15:00:00	2021-07-02	0.136	0.129	0.135	0.122	east
T1	2021-07-02 15:30:00	2021-07-02	0.135	0.128	0.135	0.121	east
T1	2021-07-02 16:00:00	2021-07-02	0.134	0.127	0.134	0.121	east
T1	2021-07-02 16:30:00	2021-07-02	0.134	0.126	0.134	0.12	east
T1	2021-07-02 17:00:00	2021-07-02	0.134	0.125	0.133	0.119	east
T1	2021-07-02 17:30:00	2021-07-02	0.134	0.125	0.133	0.118	east
T1	2021-07-02 18:00:00	2021-07-02	0.134	0.125	0.133	0.117	east
T1	2021-07-02 18:30:00	2021-07-02	0.134	0.125	0.133	0.117	east
T1	2021-07-02 19:00:00	2021-07-02	0.134	0.124	0.134	0.116	east
T1	2021-07-02 19:30:00	2021-07-02	0.134	0.124	0.134	0.116	east
T1	2021-07-02 20:00:00	2021-07-02	0.136	0.123	0.136	0.115	east
T1	2021-07-02 20:30:00	2021-07-02	0.138	0.122	0.137	0.115	east
T1	2021-07-02 21:00:00	2021-07-02	0.139	0.121	0.138	0.114	east
T1	2021-07-02 21:30:00	2021-07-02	0.14	0.121	0.138	0.114	east
T1	2021-07-02 22:00:00	2021-07-02	0.141	0.12	0.139	0.113	east
T1	2021-07-02 22:30:00	2021-07-02	0.141	0.12	0.138	0.112	east
T1	2021-07-02 23:00:00	2021-07-02	0.141	0.119	0.138	0.112	east
T1	2021-07-02 23:30:00	2021-07-02	0.141	0.118	0.138	0.112	east
T1	2021-07-03	2021-07-03	0.14	0.118	0.138	0.111	east
T1	2021-07-03 00:30:00	2021-07-03	0.14	0.117	0.138	0.111	east
T1	2021-07-03 01:00:00	2021-07-03	0.14	0.117	0.137	0.11	east
T1	2021-07-03 01:30:00	2021-07-03	0.14	0.116	0.137	0.11	east
T1	2021-07-03 02:00:00	2021-07-03	0.139	0.115	0.137	0.11	east
T1	2021-07-03 02:30:00	2021-07-03	0.139	0.115	0.136	0.109	east
T1	2021-07-03 03:00:00	2021-07-03	0.139	0.115	0.136	0.109	east
T1	2021-07-03 03:30:00	2021-07-03	0.138	0.115	0.136	0.108	east
T1	2021-07-03 04:00:00	2021-07-03	0.138	0.114	0.136	0.108	east
T1	2021-07-03 04:30:00	2021-07-03	0.138	0.113	0.136	0.108	east
T1	2021-07-03 05:00:00	2021-07-03	0.137	0.113	0.135	0.107	east
T1	2021-07-03 05:30:00	2021-07-03	0.137	0.113	0.135	0.107	east
T1	2021-07-03 06:00:00	2021-07-03	0.136	0.112	0.135	0.107	east
T1	2021-07-03 06:30:00	2021-07-03	0.136	0.112	0.134	0.107	east
T1	2021-07-03 07:00:00	2021-07-03	0.136	0.112	0.134	0.106	east
T1	2021-07-03 07:30:00	2021-07-03	0.136	0.111	0.134	0.106	east
T1	2021-07-03 08:00:00	2021-07-03	0.135	0.111	0.134	0.106	east
T1	2021-07-03 08:30:00	2021-07-03	0.135	0.11	0.134	0.105	east
T1	2021-07-03 09:00:00	2021-07-03	0.134	0.109	0.133	0.105	east
T1	2021-07-03 09:30:00	2021-07-03	0.134	0.109	0.133	0.105	east
T1	2021-07-03 10:00:00	2021-07-03	0.133	0.108	0.133	0.105	east
T1	2021-07-03 10:30:00	2021-07-03	0.133	0.108	0.132	0.104	east
T1	2021-07-03 11:00:00	2021-07-03	0.132	0.107	0.132	0.104	east
T1	2021-07-03 11:30:00	2021-07-03	0.131	0.107	0.131	0.104	east
T1	2021-07-03 12:00:00	2021-07-03	0.131	0.106	0.131	0.104	east
T1	2021-07-03 12:30:00	2021-07-03	0.13	0.105	0.13	0.103	east
T1	2021-07-03 13:00:00	2021-07-03	0.129	0.105	0.129	0.103	east
T1	2021-07-03 13:30:00	2021-07-03	0.128	0.104	0.129	0.103	east
T1	2021-07-03 14:00:00	2021-07-03	0.128	0.104	0.128	0.103	east
T1	2021-07-03 14:30:00	2021-07-03	0.127	0.104	0.127	0.103	east
T1	2021-07-03 15:00:00	2021-07-03	0.126	0.103	0.127	0.102	east
T1	2021-07-03 15:30:00	2021-07-03	0.126	0.103	0.126	0.102	east
T1	2021-07-03 16:00:00	2021-07-03	0.125	0.102	0.125	0.101	east
T1	2021-07-03 16:30:00	2021-07-03	0.125	0.102	0.124	0.101	east
T1	2021-07-03 17:00:00	2021-07-03	0.124	0.102	0.124	0.101	east
T1	2021-07-03 17:30:00	2021-07-03	0.124	0.101	0.123	0.101	east
T1	2021-07-03 18:00:00	2021-07-03	0.123	0.101	0.123	0.101	east
T1	2021-07-03 18:30:00	2021-07-03	0.123	0.101	0.122	0.101	east
T1	2021-07-03 19:00:00	2021-07-03	0.123	0.101	0.122	0.1	east
T1	2021-07-03 19:30:00	2021-07-03	0.123	0.101	0.122	0.1	east
T1	2021-07-03 20:00:00	2021-07-03	0.122	0.1	0.122	0.1	east
T1	2021-07-03 20:30:00	2021-07-03	0.122	0.1	0.121	0.1	east
T1	2021-07-03 21:00:00	2021-07-03	0.122	0.1	0.121	0.1	east
T1	2021-07-03 21:30:00	2021-07-03	0.121	0.1	0.121	0.1	east
T1	2021-07-03 22:00:00	2021-07-03	0.121	0.1	0.121	0.1	east
T1	2021-07-03 22:30:00	2021-07-03	0.121	0.1	0.121	0.099	east
T1	2021-07-03 23:00:00	2021-07-03	0.121	0.1	0.121	0.099	east
T1	2021-07-03 23:30:00	2021-07-03	0.121	0.099	0.121	0.099	east
T1	2021-07-04	2021-07-04	0.121	0.099	0.121	0.099	east
T1	2021-07-04 00:30:00	2021-07-04	0.121	0.099	0.12	0.099	east
T1	2021-07-04 01:00:00	2021-07-04	0.121	0.099	0.12	0.099	east
T1	2021-07-04 01:30:00	2021-07-04	0.121	0.098	0.12	0.099	east
T1	2021-07-04 02:00:00	2021-07-04	0.12	0.098	0.12	0.098	east
T1	2021-07-04 02:30:00	2021-07-04	0.12	0.098	0.12	0.098	east
T1	2021-07-04 03:00:00	2021-07-04	0.12	0.098	0.12	0.098	east
T1	2021-07-04 03:30:00	2021-07-04	0.12	0.098	0.12	0.098	east
T1	2021-07-04 04:00:00	2021-07-04	0.12	0.098	0.12	0.097	east
T1	2021-07-04 04:30:00	2021-07-04	0.12	0.098	0.12	0.097	east
T1	2021-07-04 05:00:00	2021-07-04	0.12	0.097	0.119	0.097	east
T1	2021-07-04 05:30:00	2021-07-04	0.12	0.097	0.119	0.097	east
T1	2021-07-04 06:00:00	2021-07-04	0.12	0.097	0.119	0.097	east
T1	2021-07-04 06:30:00	2021-07-04	0.12	0.097	0.119	0.097	east
T1	2021-07-04 07:00:00	2021-07-04	0.119	0.097	0.119	0.097	east
T1	2021-07-04 07:30:00	2021-07-04	0.119	0.097	0.119	0.097	east
T1	2021-07-04 08:00:00	2021-07-04	0.119	0.096	0.119	0.097	east
T1	2021-07-04 08:30:00	2021-07-04	0.119	0.096	0.119	0.097	east
T1	2021-07-04 09:00:00	2021-07-04	0.119	0.095	0.118	0.096	east
T1	2021-07-04 09:30:00	2021-07-04	0.119	0.095	0.118	0.096	east
T1	2021-07-04 10:00:00	2021-07-04	0.118	0.095	0.118	0.096	east
T1	2021-07-04 10:30:00	2021-07-04	0.118	0.095	0.117	0.096	east
T1	2021-07-04 11:00:00	2021-07-04	0.117	0.094	0.116	0.095	east
T1	2021-07-04 11:30:00	2021-07-04	0.116	0.094	0.116	0.095	east
T1	2021-07-04 12:00:00	2021-07-04	0.116	0.093	0.115	0.095	east
T1	2021-07-04 12:30:00	2021-07-04	0.115	0.093	0.115	0.095	east
T1	2021-07-04 13:00:00	2021-07-04	0.115	0.093	0.114	0.094	east
T1	2021-07-04 13:30:00	2021-07-04	0.114	0.093	0.113	0.094	east
T1	2021-07-04 14:00:00	2021-07-04	0.114	0.092	0.113	0.094	east
T1	2021-07-04 14:30:00	2021-07-04	0.114	0.092	0.112	0.094	east
T1	2021-07-04 15:00:00	2021-07-04	0.113	0.092	0.111	0.094	east
T1	2021-07-04 15:30:00	2021-07-04	0.112	0.091	0.11	0.093	east
T1	2021-07-04 16:00:00	2021-07-04	0.112	0.091	0.109	0.093	east
T1	2021-07-04 16:30:00	2021-07-04	0.112	0.091	0.109	0.093	east
T1	2021-07-04 17:00:00	2021-07-04	0.111	0.09	0.108	0.093	east
T1	2021-07-04 17:30:00	2021-07-04	0.111	0.09	0.107	0.093	east
T1	2021-07-04 18:00:00	2021-07-04	0.11	0.09	0.107	0.093	east
T1	2021-07-04 18:30:00	2021-07-04	0.11	0.089	0.106	0.092	east
T1	2021-07-04 19:00:00	2021-07-04	0.11	0.089	0.106	0.092	east
T1	2021-07-04 19:30:00	2021-07-04	0.11	0.089	0.106	0.092	east
T1	2021-07-04 20:00:00	2021-07-04	0.11	0.089	0.106	0.092	east
T1	2021-07-04 20:30:00	2021-07-04	0.11	0.089	0.106	0.092	east
T1	2021-07-04 21:00:00	2021-07-04	0.11	0.089	0.106	0.092	east
T1	2021-07-04 21:30:00	2021-07-04	0.11	0.089	0.107	0.092	east
T1	2021-07-04 22:00:00	2021-07-04	0.11	0.089	0.107	0.092	east
T1	2021-07-04 22:30:00	2021-07-04	0.11	0.089	0.107	0.092	east
T1	2021-07-04 23:00:00	2021-07-04	0.11	0.089	0.107	0.091	east
T1	2021-07-04 23:30:00	2021-07-04	0.11	0.089	0.107	0.091	east
T1	2021-07-05	2021-07-05	0.11	0.089	0.107	0.091	east
T1	2021-07-05 00:30:00	2021-07-05	0.11	0.089	0.107	0.091	east
T1	2021-07-05 01:00:00	2021-07-05	0.11	0.089	0.107	0.091	east
T1	2021-07-05 01:30:00	2021-07-05	0.11	0.089	0.107	0.091	east
T1	2021-07-05 02:00:00	2021-07-05	0.11	0.088	0.107	0.091	east
T1	2021-07-05 02:30:00	2021-07-05	0.11	0.088	0.107	0.091	east
T1	2021-07-05 03:00:00	2021-07-05	0.11	0.088	0.107	0.091	east
T1	2021-07-05 03:30:00	2021-07-05	0.11	0.088	0.107	0.091	east
T1	2021-07-05 04:00:00	2021-07-05	0.109	0.088	0.107	0.091	east
T1	2021-07-05 04:30:00	2021-07-05	0.109	0.088	0.107	0.091	east
T1	2021-07-05 05:00:00	2021-07-05	0.109	0.088	0.106	0.091	east
T1	2021-07-05 05:30:00	2021-07-05	0.109	0.088	0.106	0.091	east
T1	2021-07-05 06:00:00	2021-07-05	0.109	0.088	0.106	0.091	east
T1	2021-07-05 06:30:00	2021-07-05	0.109	0.088	0.106	0.09	east
T1	2021-07-05 07:00:00	2021-07-05	0.109	0.087	0.106	0.09	east
T1	2021-07-05 07:30:00	2021-07-05	0.109	0.087	0.106	0.09	east
T1	2021-07-05 08:00:00	2021-07-05	0.109	0.087	0.106	0.09	east
T1	2021-07-05 08:30:00	2021-07-05	0.109	0.087	0.106	0.09	east
T1	2021-07-05 09:00:00	2021-07-05	0.109	0.087	0.106	0.09	east
T1	2021-07-05 09:30:00	2021-07-05	0.108	0.087	0.106	0.09	east
T1	2021-07-05 10:00:00	2021-07-05	0.108	0.087	0.105	0.09	east
T1	2021-07-05 10:30:00	2021-07-05	0.108	0.087	0.105	0.089	east
T1	2021-07-05 11:00:00	2021-07-05	0.108	0.086	0.104	0.089	east
T1	2021-07-05 11:30:00	2021-07-05	0.108	0.086	0.104	0.089	east
T1	2021-07-05 12:00:00	2021-07-05	0.108	0.087	0.104	0.089	east
T1	2021-07-05 12:30:00	2021-07-05	0.117	0.089	0.105	0.088	east
T1	2021-07-05 13:00:00	2021-07-05	0.169	0.089	0.111	0.088	east
T1	2021-07-05 13:30:00	2021-07-05	0.173	0.089	0.119	0.088	east
T1	2021-07-05 14:00:00	2021-07-05	0.173	0.089	0.123	0.088	east
T1	2021-07-05 14:30:00	2021-07-05	0.172	0.089	0.126	0.088	east
T1	2021-07-05 15:00:00	2021-07-05	0.171	0.089	0.128	0.088	east
T1	2021-07-05 15:30:00	2021-07-05	0.17	0.088	0.129	0.088	east
T1	2021-07-05 16:00:00	2021-07-05	0.169	0.088	0.129	0.088	east
T1	2021-07-05 16:30:00	2021-07-05	0.167	0.088	0.129	0.088	east
T1	2021-07-05 17:00:00	2021-07-05	0.166	0.087	0.129	0.088	east
T1	2021-07-05 17:30:00	2021-07-05	0.165	0.087	0.129	0.088	east
T1	2021-07-05 18:00:00	2021-07-05	0.163	0.087	0.128	0.087	east
T1	2021-07-05 18:30:00	2021-07-05	0.162	0.087	0.128	0.087	east
T1	2021-07-05 19:00:00	2021-07-05	0.161	0.087	0.128	0.087	east
T1	2021-07-05 19:30:00	2021-07-05	0.16	0.087	0.128	0.087	east
T1	2021-07-05 20:00:00	2021-07-05	0.159	0.086	0.128	0.087	east
T1	2021-07-05 20:30:00	2021-07-05	0.159	0.087	0.128	0.087	east
T1	2021-07-05 21:00:00	2021-07-05	0.158	0.087	0.127	0.087	east
T1	2021-07-05 21:30:00	2021-07-05	0.157	0.087	0.127	0.087	east
T1	2021-07-05 22:00:00	2021-07-05	0.156	0.087	0.127	0.087	east
T1	2021-07-05 22:30:00	2021-07-05	0.155	0.087	0.126	0.087	east
T1	2021-07-05 23:00:00	2021-07-05	0.155	0.087	0.126	0.087	east
T1	2021-07-05 23:30:00	2021-07-05	0.154	0.087	0.126	0.087	east
T1	2021-07-06	2021-07-06	0.153	0.087	0.126	0.087	east
T1	2021-07-06 00:30:00	2021-07-06	0.153	0.087	0.126	0.087	east
T1	2021-07-06 01:00:00	2021-07-06	0.152	0.087	0.126	0.087	east
T1	2021-07-06 01:30:00	2021-07-06	0.151	0.087	0.125	0.087	east
T1	2021-07-06 02:00:00	2021-07-06	0.151	0.087	0.125	0.086	east
T1	2021-07-06 02:30:00	2021-07-06	0.15	0.087	0.125	0.086	east
T1	2021-07-06 03:00:00	2021-07-06	0.15	0.088	0.125	0.086	east
T1	2021-07-06 03:30:00	2021-07-06	0.149	0.088	0.125	0.086	east
T1	2021-07-06 04:00:00	2021-07-06	0.149	0.088	0.125	0.086	east
T1	2021-07-06 04:30:00	2021-07-06	0.148	0.088	0.125	0.086	east
T1	2021-07-06 05:00:00	2021-07-06	0.148	0.088	0.124	0.086	east
T1	2021-07-06 05:30:00	2021-07-06	0.147	0.088	0.124	0.086	east
T1	2021-07-06 06:00:00	2021-07-06	0.147	0.088	0.124	0.086	east
T1	2021-07-06 06:30:00	2021-07-06	0.146	0.088	0.124	0.086	east
T1	2021-07-06 07:00:00	2021-07-06	0.146	0.089	0.124	0.086	east
T1	2021-07-06 07:30:00	2021-07-06	0.145	0.089	0.124	0.086	east
T1	2021-07-06 08:00:00	2021-07-06	0.145	0.089	0.123	0.086	east
T1	2021-07-06 08:30:00	2021-07-06	0.144	0.089	0.123	0.086	east
T1	2021-07-06 09:00:00	2021-07-06	0.144	0.089	0.123	0.086	east
T1	2021-07-06 09:30:00	2021-07-06	0.143	0.088	0.123	0.086	east
T1	2021-07-06 10:00:00	2021-07-06	0.142	0.088	0.123	0.086	east
T1	2021-07-06 10:30:00	2021-07-06	0.142	0.088	0.122	0.086	east
T1	2021-07-06 11:00:00	2021-07-06	0.141	0.087	0.121	0.086	east
T1	2021-07-06 11:30:00	2021-07-06	0.14	0.087	0.121	0.085	east
T1	2021-07-06 12:00:00	2021-07-06	0.139	0.087	0.12	0.085	east
T1	2021-07-06 12:30:00	2021-07-06	0.138	0.087	0.12	0.085	east
T1	2021-07-06 13:00:00	2021-07-06	0.137	0.087	0.119	0.085	east
T1	2021-07-06 13:30:00	2021-07-06	0.136	0.087	0.119	0.084	east
T1	2021-07-06 14:00:00	2021-07-06	0.136	0.087	0.118	0.084	east
T1	2021-07-06 14:30:00	2021-07-06	0.135	0.087	0.117	0.084	east
T1	2021-07-06 15:00:00	2021-07-06	0.134	0.087	0.117	0.084	east
T1	2021-07-06 15:30:00	2021-07-06	0.134	0.087	0.116	0.084	east
T1	2021-07-06 16:00:00	2021-07-06	0.134	0.087	0.116	0.084	east
T1	2021-07-06 16:30:00	2021-07-06	0.133	0.087	0.116	0.084	east
T1	2021-07-06 17:00:00	2021-07-06	0.134	0.089	0.115	0.084	east
T1	2021-07-06 17:30:00	2021-07-06	0.134	0.088	0.115	0.084	east
T1	2021-07-06 18:00:00	2021-07-06	0.134	0.089	0.115	0.084	east
T1	2021-07-06 18:30:00	2021-07-06	0.135	0.089	0.115	0.084	east
T1	2021-07-06 19:00:00	2021-07-06	0.135	0.089	0.115	0.084	east
T1	2021-07-06 19:30:00	2021-07-06	0.136	0.089	0.115	0.084	east
T1	2021-07-06 20:00:00	2021-07-06	0.139	0.09	0.115	0.084	east
T1	2021-07-06 20:30:00	2021-07-06	0.149	0.09	0.115	0.084	east
T1	2021-07-06 21:00:00	2021-07-06	0.16	0.09	0.115	0.084	east
T1	2021-07-06 21:30:00	2021-07-06	0.164	0.09	0.116	0.084	east
T1	2021-07-06 22:00:00	2021-07-06	0.165	0.09	0.116	0.084	east
T1	2021-07-06 22:30:00	2021-07-06	0.165	0.09	0.116	0.084	east
T1	2021-07-06 23:00:00	2021-07-06	0.164	0.09	0.116	0.084	east
T1	2021-07-06 23:30:00	2021-07-06	0.163	0.09	0.117	0.084	east
T1	2021-07-07	2021-07-07	0.162	0.09	0.117	0.084	east
T1	2021-07-07 00:30:00	2021-07-07	0.161	0.09	0.117	0.084	east
T1	2021-07-07 01:00:00	2021-07-07	0.16	0.09	0.117	0.084	east
T1	2021-07-07 01:30:00	2021-07-07	0.16	0.09	0.118	0.084	east
T1	2021-07-07 02:00:00	2021-07-07	0.159	0.09	0.118	0.084	east
T1	2021-07-07 02:30:00	2021-07-07	0.158	0.09	0.118	0.084	east
T1	2021-07-07 03:00:00	2021-07-07	0.158	0.09	0.118	0.084	east
T1	2021-07-07 03:30:00	2021-07-07	0.157	0.09	0.118	0.084	east
T1	2021-07-07 04:00:00	2021-07-07	0.156	0.09	0.118	0.084	east
T1	2021-07-07 04:30:00	2021-07-07	0.155	0.09	0.118	0.084	east
T1	2021-07-07 05:00:00	2021-07-07	0.155	0.09	0.118	0.084	east
T1	2021-07-07 05:30:00	2021-07-07	0.154	0.09	0.118	0.083	east
T1	2021-07-07 06:00:00	2021-07-07	0.154	0.09	0.118	0.083	east
T1	2021-07-07 06:30:00	2021-07-07	0.153	0.09	0.118	0.083	east
T1	2021-07-07 07:00:00	2021-07-07	0.152	0.09	0.118	0.083	east
T1	2021-07-07 07:30:00	2021-07-07	0.152	0.09	0.118	0.083	east
T1	2021-07-07 08:00:00	2021-07-07	0.151	0.09	0.118	0.083	east
T1	2021-07-07 08:30:00	2021-07-07	0.151	0.09	0.118	0.083	east
T1	2021-07-07 09:00:00	2021-07-07	0.151	0.091	0.118	0.083	east
T1	2021-07-07 09:30:00	2021-07-07	0.151	0.091	0.118	0.083	east
T1	2021-07-07 10:00:00	2021-07-07	0.151	0.091	0.118	0.083	east
T1	2021-07-07 10:30:00	2021-07-07	0.151	0.09	0.118	0.083	east
T1	2021-07-07 11:00:00	2021-07-07	0.15	0.09	0.118	0.083	east
T1	2021-07-07 11:30:00	2021-07-07	0.15	0.089	0.117	0.083	east
T1	2021-07-07 12:00:00	2021-07-07	0.154	0.09	0.117	0.083	east
T1	2021-07-07 12:30:00	2021-07-07	0.18	0.09	0.119	0.083	east
T1	2021-07-07 13:00:00	2021-07-07	0.184	0.091	0.123	0.083	east
T1	2021-07-07 13:30:00	2021-07-07	0.182	0.091	0.128	0.083	east
T1	2021-07-07 14:00:00	2021-07-07	0.18	0.091	0.131	0.083	east
T1	2021-07-07 14:30:00	2021-07-07	0.178	0.091	0.131	0.083	east
T1	2021-07-07 15:00:00	2021-07-07	0.177	0.091	0.131	0.083	east
T1	2021-07-07 15:30:00	2021-07-07	0.175	0.091	0.131	0.083	east
T1	2021-07-07 16:00:00	2021-07-07	0.173	0.091	0.131	0.082	east
T1	2021-07-07 16:30:00	2021-07-07	0.172	0.091	0.131	0.082	east
T1	2021-07-07 17:00:00	2021-07-07	0.17	0.09	0.131	0.082	east
T1	2021-07-07 17:30:00	2021-07-07	0.169	0.091	0.13	0.082	east
T1	2021-07-07 18:00:00	2021-07-07	0.168	0.091	0.13	0.082	east
T1	2021-07-07 18:30:00	2021-07-07	0.166	0.091	0.129	0.082	east
T1	2021-07-07 19:00:00	2021-07-07	0.165	0.091	0.129	0.082	east
T1	2021-07-07 19:30:00	2021-07-07	0.164	0.092	0.129	0.082	east
T1	2021-07-07 20:00:00	2021-07-07	0.163	0.092	0.129	0.082	east
T1	2021-07-07 20:30:00	2021-07-07	0.163	0.093	0.128	0.082	east
T1	2021-07-07 21:00:00	2021-07-07	0.162	0.093	0.128	0.082	east
T1	2021-07-07 21:30:00	2021-07-07	0.161	0.093	0.128	0.082	east
T1	2021-07-07 22:00:00	2021-07-07	0.16	0.094	0.128	0.082	east
T1	2021-07-07 22:30:00	2021-07-07	0.159	0.094	0.128	0.082	east
T1	2021-07-07 23:00:00	2021-07-07	0.159	0.095	0.128	0.082	east
T1	2021-07-07 23:30:00	2021-07-07	0.158	0.095	0.128	0.082	east
T1	2021-07-08	2021-07-08	0.157	0.095	0.127	0.082	east
T1	2021-07-08 00:30:00	2021-07-08	0.157	0.095	0.127	0.082	east
T1	2021-07-08 01:00:00	2021-07-08	0.156	0.096	0.127	0.082	east
T1	2021-07-08 01:30:00	2021-07-08	0.155	0.097	0.127	0.082	east
T1	2021-07-08 02:00:00	2021-07-08	0.155	0.097	0.127	0.082	east
T1	2021-07-08 02:30:00	2021-07-08	0.154	0.097	0.126	0.082	east
T1	2021-07-08 03:00:00	2021-07-08	0.154	0.097	0.126	0.082	east
T1	2021-07-08 03:30:00	2021-07-08	0.153	0.098	0.126	0.082	east
T1	2021-07-08 04:00:00	2021-07-08	0.152	0.098	0.126	0.082	east
T1	2021-07-08 04:30:00	2021-07-08	0.152	0.098	0.126	0.082	east
T1	2021-07-08 05:00:00	2021-07-08	0.151	0.098	0.126	0.082	east
T1	2021-07-08 05:30:00	2021-07-08	0.151	0.098	0.126	0.082	east
T1	2021-07-08 06:00:00	2021-07-08	0.151	0.098	0.125	0.082	east
T1	2021-07-08 06:30:00	2021-07-08	0.15	0.098	0.125	0.082	east
T1	2021-07-08 07:00:00	2021-07-08	0.15	0.098	0.125	0.082	east
T1	2021-07-08 07:30:00	2021-07-08	0.149	0.098	0.125	0.082	east
T1	2021-07-08 08:00:00	2021-07-08	0.149	0.098	0.125	0.082	east
T1	2021-07-08 08:30:00	2021-07-08	0.148	0.098	0.125	0.082	east
T1	2021-07-08 09:00:00	2021-07-08	0.148	0.098	0.125	0.082	east
T1	2021-07-08 09:30:00	2021-07-08	0.147	0.098	0.124	0.081	east
T1	2021-07-08 10:00:00	2021-07-08	0.146	0.098	0.124	0.081	east
T1	2021-07-08 10:30:00	2021-07-08	0.145	0.098	0.123	0.081	east
T1	2021-07-08 11:00:00	2021-07-08	0.144	0.098	0.123	0.081	east
T1	2021-07-08 11:30:00	2021-07-08	0.144	0.097	0.123	0.081	east
T1	2021-07-08 12:00:00	2021-07-08	0.143	0.097	0.122	0.081	east
T1	2021-07-08 12:30:00	2021-07-08	0.142	0.097	0.121	0.081	east
T1	2021-07-08 13:00:00	2021-07-08	0.141	0.097	0.121	0.081	east
T1	2021-07-08 13:30:00	2021-07-08	0.14	0.097	0.12	0.081	east
T1	2021-07-08 14:00:00	2021-07-08	0.14	0.097	0.12	0.081	east
T1	2021-07-08 14:30:00	2021-07-08	0.139	0.096	0.119	0.081	east
T1	2021-07-08 15:00:00	2021-07-08	0.138	0.096	0.119	0.08	east
T1	2021-07-08 15:30:00	2021-07-08	0.137	0.095	0.118	0.08	east
T1	2021-07-08 16:00:00	2021-07-08	0.136	0.095	0.117	0.08	east
T1	2021-07-08 16:30:00	2021-07-08	0.135	0.095	0.116	0.08	east
T1	2021-07-08 17:00:00	2021-07-08	0.135	0.095	0.116	0.08	east
T1	2021-07-08 17:30:00	2021-07-08	0.134	0.095	0.115	0.08	east
T1	2021-07-08 18:00:00	2021-07-08	0.134	0.095	0.115	0.08	east
T1	2021-07-08 18:30:00	2021-07-08	0.134	0.095	0.115	0.08	east
T1	2021-07-08 19:00:00	2021-07-08	0.133	0.095	0.115	0.08	east
T1	2021-07-08 19:30:00	2021-07-08	0.136	0.098	0.118	0.079	east
[truncated: 8,672 more rows]

## Sheet: SM Probe T4 data
Tree	Measurement_Time	Date	trenched_10	trenched_50	control_10	control_50	trench_side
T4	2021-04-16 10:00:00	2021-04-16	0.134	0.058	0.106	0.071	east
T4	2021-04-16 10:30:00	2021-04-16	0.134	0.058	0.106	0.071	east
T4	2021-04-16 11:00:00	2021-04-16	0.134	0.058	0.106	0.071	east
T4	2021-04-16 11:30:00	2021-04-16	0.134	0.058	0.105	0.071	east
T4	2021-04-16 12:00:00	2021-04-16	0.134	0.058	0.105	0.071	east
T4	2021-04-16 12:30:00	2021-04-16	0.134	0.058	0.105	0.072	east
T4	2021-04-16 13:00:00	2021-04-16	0.134	0.058	0.106	0.072	east
T4	2021-04-16 13:30:00	2021-04-16	0.134	0.059	0.106	0.072	east
T4	2021-04-16 14:00:00	2021-04-16	0.134	0.059	0.106	0.072	east
T4	2021-04-16 14:30:00	2021-04-16	0.134	0.059	0.106	0.073	east
T4	2021-04-16 15:00:00	2021-04-16	0.134	0.059	0.106	0.073	east
T4	2021-04-16 15:30:00	2021-04-16	0.134	0.059	0.106	0.073	east
T4	2021-04-16 16:00:00	2021-04-16	0.134	0.059	0.106	0.073	east
T4	2021-04-16 16:30:00	2021-04-16	0.134	0.059	0.106	0.073	east
T4	2021-04-16 17:00:00	2021-04-16	0.134	0.059	0.106	0.073	east
T4	2021-04-16 17:30:00	2021-04-16	0.134	0.059	0.106	0.073	east
T4	2021-04-16 18:00:00	2021-04-16	0.134	0.059	0.106	0.073	east
T4	2021-04-16 18:30:00	2021-04-16	0.134	0.059	0.106	0.073	east
T4	2021-04-16 19:00:00	2021-04-16	0.134	0.059	0.106	0.073	east
T4	2021-04-16 19:30:00	2021-04-16	0.134	0.059	0.106	0.073	east
T4	2021-04-16 20:00:00	2021-04-16	0.134	0.059	0.106	0.073	east
T4	2021-04-16 20:30:00	2021-04-16	0.134	0.059	0.106	0.073	east
T4	2021-04-16 21:00:00	2021-04-16	0.134	0.059	0.106	0.074	east
T4	2021-04-16 21:30:00	2021-04-16	0.134	0.059	0.106	0.074	east
T4	2021-04-16 22:00:00	2021-04-16	0.134	0.059	0.106	0.074	east
T4	2021-04-16 22:30:00	2021-04-16	0.134	0.059	0.106	0.074	east
T4	2021-04-16 23:00:00	2021-04-16	0.134	0.059	0.106	0.074	east
T4	2021-04-16 23:30:00	2021-04-16	0.134	0.059	0.106	0.074	east
T4	2021-04-17	2021-04-17	0.134	0.059	0.106	0.074	east
T4	2021-04-17 00:30:00	2021-04-17	0.134	0.059	0.106	0.074	east
T4	2021-04-17 01:00:00	2021-04-17	0.133	0.059	0.106	0.074	east
T4	2021-04-17 01:30:00	2021-04-17	0.134	0.059	0.106	0.074	east
T4	2021-04-17 02:00:00	2021-04-17	0.133	0.059	0.106	0.074	east
T4	2021-04-17 02:30:00	2021-04-17	0.133	0.059	0.106	0.074	east
T4	2021-04-17 03:00:00	2021-04-17	0.133	0.059	0.106	0.073	east
T4	2021-04-17 03:30:00	2021-04-17	0.133	0.058	0.106	0.073	east
T4	2021-04-17 04:00:00	2021-04-17	0.133	0.058	0.106	0.073	east
T4	2021-04-17 04:30:00	2021-04-17	0.133	0.058	0.105	0.073	east
T4	2021-04-17 05:00:00	2021-04-17	0.133	0.058	0.105	0.073	east
T4	2021-04-17 05:30:00	2021-04-17	0.133	0.058	0.105	0.073	east
T4	2021-04-17 06:00:00	2021-04-17	0.133	0.058	0.105	0.073	east
T4	2021-04-17 06:30:00	2021-04-17	0.133	0.058	0.105	0.073	east
T4	2021-04-17 07:00:00	2021-04-17	0.133	0.058	0.105	0.073	east
T4	2021-04-17 07:30:00	2021-04-17	0.133	0.058	0.105	0.072	east
T4	2021-04-17 08:00:00	2021-04-17	0.133	0.058	0.105	0.072	east
T4	2021-04-17 08:30:00	2021-04-17	0.133	0.058	0.105	0.072	east
T4	2021-04-17 09:00:00	2021-04-17	0.133	0.058	0.105	0.072	east
T4	2021-04-17 09:30:00	2021-04-17	0.133	0.058	0.105	0.072	east
T4	2021-04-17 10:00:00	2021-04-17	0.133	0.058	0.105	0.072	east
T4	2021-04-17 10:30:00	2021-04-17	0.133	0.058	0.105	0.072	east
T4	2021-04-17 11:00:00	2021-04-17	0.133	0.058	0.105	0.072	east
T4	2021-04-17 11:30:00	2021-04-17	0.133	0.058	0.105	0.072	east
T4	2021-04-17 12:00:00	2021-04-17	0.133	0.059	0.105	0.072	east
T4	2021-04-17 12:30:00	2021-04-17	0.133	0.059	0.105	0.072	east
T4	2021-04-17 13:00:00	2021-04-17	0.133	0.059	0.105	0.072	east
T4	2021-04-17 13:30:00	2021-04-17	0.133	0.059	0.106	0.072	east
T4	2021-04-17 14:00:00	2021-04-17	0.133	0.059	0.106	0.072	east
T4	2021-04-17 14:30:00	2021-04-17	0.133	0.059	0.106	0.072	east
T4	2021-04-17 15:00:00	2021-04-17	0.133	0.059	0.106	0.072	east
T4	2021-04-17 15:30:00	2021-04-17	0.133	0.059	0.106	0.072	east
T4	2021-04-17 16:00:00	2021-04-17	0.133	0.059	0.106	0.072	east
T4	2021-04-17 16:30:00	2021-04-17	0.131	0.058	0.106	0.071	east
T4	2021-04-17 17:00:00	2021-04-17	0.131	0.058	0.106	0.07	east
T4	2021-04-17 17:30:00	2021-04-17	0.132	0.058	0.109	0.07	east
T4	2021-04-17 18:00:00	2021-04-17	0.134	0.058	0.123	0.07	east
T4	2021-04-17 18:30:00	2021-04-17	0.136	0.058	0.148	0.07	east
T4	2021-04-17 19:00:00	2021-04-17	0.138	0.058	0.162	0.07	east
T4	2021-04-17 19:30:00	2021-04-17	0.139	0.058	0.167	0.07	east
T4	2021-04-17 20:00:00	2021-04-17	0.141	0.058	0.169	0.07	east
T4	2021-04-17 20:30:00	2021-04-17	0.142	0.058	0.169	0.07	east
T4	2021-04-17 21:00:00	2021-04-17	0.143	0.058	0.17	0.07	east
T4	2021-04-17 21:30:00	2021-04-17	0.144	0.058	0.17	0.07	east
T4	2021-04-17 22:00:00	2021-04-17	0.145	0.058	0.17	0.07	east
T4	2021-04-17 22:30:00	2021-04-17	0.146	0.058	0.17	0.07	east
T4	2021-04-17 23:00:00	2021-04-17	0.147	0.058	0.169	0.07	east
T4	2021-04-17 23:30:00	2021-04-17	0.147	0.058	0.169	0.07	east
T4	2021-04-18	2021-04-18	0.148	0.058	0.169	0.07	east
T4	2021-04-18 00:30:00	2021-04-18	0.148	0.058	0.168	0.07	east
T4	2021-04-18 01:00:00	2021-04-18	0.149	0.058	0.167	0.07	east
T4	2021-04-18 01:30:00	2021-04-18	0.149	0.058	0.167	0.07	east
T4	2021-04-18 02:00:00	2021-04-18	0.149	0.058	0.167	0.07	east
T4	2021-04-18 02:30:00	2021-04-18	0.15	0.058	0.168	0.07	east
T4	2021-04-18 03:00:00	2021-04-18	0.15	0.058	0.168	0.07	east
T4	2021-04-18 03:30:00	2021-04-18	0.15	0.058	0.167	0.07	east
T4	2021-04-18 04:00:00	2021-04-18	0.15	0.058	0.167	0.07	east
T4	2021-04-18 04:30:00	2021-04-18	0.151	0.058	0.167	0.07	east
T4	2021-04-18 05:00:00	2021-04-18	0.151	0.058	0.167	0.07	east
T4	2021-04-18 05:30:00	2021-04-18	0.151	0.057	0.166	0.07	east
T4	2021-04-18 06:00:00	2021-04-18	0.151	0.057	0.166	0.07	east
T4	2021-04-18 06:30:00	2021-04-18	0.151	0.057	0.166	0.07	east
T4	2021-04-18 07:00:00	2021-04-18	0.151	0.057	0.166	0.07	east
T4	2021-04-18 07:30:00	2021-04-18	0.151	0.057	0.166	0.07	east
T4	2021-04-18 08:00:00	2021-04-18	0.151	0.057	0.165	0.07	east
T4	2021-04-18 08:30:00	2021-04-18	0.151	0.057	0.165	0.07	east
T4	2021-04-18 09:00:00	2021-04-18	0.151	0.057	0.165	0.07	east
T4	2021-04-18 09:30:00	2021-04-18	0.151	0.057	0.164	0.07	east
T4	2021-04-18 10:00:00	2021-04-18	0.152	0.058	0.164	0.07	east
T4	2021-04-18 10:30:00	2021-04-18	0.152	0.058	0.164	0.07	east
T4	2021-04-18 11:00:00	2021-04-18	0.152	0.058	0.164	0.07	east
T4	2021-04-18 11:30:00	2021-04-18	0.152	0.058	0.164	0.07	east
T4	2021-04-18 12:00:00	2021-04-18	0.152	0.058	0.163	0.07	east
T4	2021-04-18 12:30:00	2021-04-18	0.152	0.058	0.163	0.07	east
T4	2021-04-18 13:00:00	2021-04-18	0.152	0.058	0.163	0.071	east
T4	2021-04-18 13:30:00	2021-04-18	0.152	0.058	0.162	0.071	east
T4	2021-04-18 14:00:00	2021-04-18	0.152	0.058	0.162	0.071	east
T4	2021-04-18 14:30:00	2021-04-18	0.151	0.058	0.161	0.071	east
T4	2021-04-18 15:00:00	2021-04-18	0.151	0.058	0.161	0.071	east
T4	2021-04-18 15:30:00	2021-04-18	0.151	0.058	0.16	0.071	east
T4	2021-04-18 16:00:00	2021-04-18	0.151	0.058	0.16	0.071	east
T4	2021-04-18 16:30:00	2021-04-18	0.151	0.058	0.159	0.071	east
T4	2021-04-18 17:00:00	2021-04-18	0.151	0.058	0.159	0.071	east
T4	2021-04-18 17:30:00	2021-04-18	0.151	0.058	0.158	0.071	east
T4	2021-04-18 18:00:00	2021-04-18	0.151	0.058	0.158	0.071	east
T4	2021-04-18 18:30:00	2021-04-18	0.15	0.058	0.157	0.071	east
T4	2021-04-18 19:00:00	2021-04-18	0.15	0.058	0.156	0.071	east
T4	2021-04-18 19:30:00	2021-04-18	0.15	0.058	0.156	0.071	east
T4	2021-04-18 20:00:00	2021-04-18	0.15	0.058	0.156	0.071	east
T4	2021-04-18 20:30:00	2021-04-18	0.15	0.058	0.155	0.071	east
T4	2021-04-18 21:00:00	2021-04-18	0.15	0.058	0.155	0.071	east
T4	2021-04-18 21:30:00	2021-04-18	0.15	0.058	0.155	0.071	east
T4	2021-04-18 22:00:00	2021-04-18	0.15	0.058	0.154	0.071	east
T4	2021-04-18 22:30:00	2021-04-18	0.15	0.058	0.154	0.071	east
T4	2021-04-18 23:00:00	2021-04-18	0.15	0.058	0.154	0.071	east
T4	2021-04-18 23:30:00	2021-04-18	0.15	0.058	0.153	0.071	east
T4	2021-04-19	2021-04-19	0.149	0.058	0.153	0.071	east
T4	2021-04-19 00:30:00	2021-04-19	0.149	0.058	0.153	0.071	east
T4	2021-04-19 01:00:00	2021-04-19	0.149	0.058	0.152	0.071	east
T4	2021-04-19 01:30:00	2021-04-19	0.149	0.058	0.152	0.071	east
T4	2021-04-19 02:00:00	2021-04-19	0.149	0.058	0.152	0.071	east
T4	2021-04-19 02:30:00	2021-04-19	0.149	0.058	0.151	0.071	east
T4	2021-04-19 03:00:00	2021-04-19	0.149	0.058	0.151	0.071	east
T4	2021-04-19 03:30:00	2021-04-19	0.149	0.058	0.151	0.071	east
T4	2021-04-19 04:00:00	2021-04-19	0.149	0.058	0.151	0.071	east
T4	2021-04-19 04:30:00	2021-04-19	0.149	0.058	0.151	0.071	east
T4	2021-04-19 05:00:00	2021-04-19	0.149	0.058	0.15	0.071	east
T4	2021-04-19 05:30:00	2021-04-19	0.149	0.058	0.15	0.071	east
T4	2021-04-19 06:00:00	2021-04-19	0.149	0.058	0.149	0.071	east
T4	2021-04-19 06:30:00	2021-04-19	0.149	0.058	0.149	0.071	east
T4	2021-04-19 07:00:00	2021-04-19	0.149	0.058	0.149	0.071	east
T4	2021-04-19 07:30:00	2021-04-19	0.149	0.058	0.149	0.071	east
T4	2021-04-19 08:00:00	2021-04-19	0.149	0.058	0.148	0.071	east
T4	2021-04-19 08:30:00	2021-04-19	0.149	0.058	0.148	0.071	east
T4	2021-04-19 09:00:00	2021-04-19	0.149	0.058	0.148	0.071	east
T4	2021-04-19 09:30:00	2021-04-19	0.149	0.058	0.147	0.071	east
T4	2021-04-19 10:00:00	2021-04-19	0.149	0.058	0.147	0.071	east
T4	2021-04-19 10:30:00	2021-04-19	0.148	0.058	0.146	0.071	east
T4	2021-04-19 11:00:00	2021-04-19	0.148	0.058	0.146	0.071	east
T4	2021-04-19 11:30:00	2021-04-19	0.148	0.058	0.146	0.071	east
T4	2021-04-19 12:00:00	2021-04-19	0.148	0.058	0.146	0.071	east
T4	2021-04-19 12:30:00	2021-04-19	0.148	0.058	0.146	0.071	east
T4	2021-04-19 13:00:00	2021-04-19	0.148	0.058	0.145	0.071	east
T4	2021-04-19 13:30:00	2021-04-19	0.147	0.058	0.145	0.071	east
T4	2021-04-19 14:00:00	2021-04-19	0.147	0.058	0.145	0.071	east
T4	2021-04-19 14:30:00	2021-04-19	0.147	0.058	0.145	0.071	east
T4	2021-04-19 15:00:00	2021-04-19	0.147	0.058	0.144	0.071	east
T4	2021-04-19 15:30:00	2021-04-19	0.147	0.058	0.144	0.071	east
T4	2021-04-19 16:00:00	2021-04-19	0.146	0.058	0.144	0.071	east
T4	2021-04-19 16:30:00	2021-04-19	0.146	0.058	0.144	0.071	east
T4	2021-04-19 17:00:00	2021-04-19	0.146	0.058	0.143	0.071	east
T4	2021-04-19 17:30:00	2021-04-19	0.146	0.058	0.142	0.071	east
T4	2021-04-19 18:00:00	2021-04-19	0.146	0.058	0.142	0.071	east
T4	2021-04-19 18:30:00	2021-04-19	0.146	0.058	0.142	0.071	east
T4	2021-04-19 19:00:00	2021-04-19	0.145	0.058	0.142	0.071	east
T4	2021-04-19 19:30:00	2021-04-19	0.145	0.058	0.141	0.071	east
T4	2021-04-19 20:00:00	2021-04-19	0.145	0.058	0.141	0.071	east
T4	2021-04-19 20:30:00	2021-04-19	0.145	0.058	0.141	0.071	east
T4	2021-04-19 21:00:00	2021-04-19	0.145	0.058	0.141	0.071	east
T4	2021-04-19 21:30:00	2021-04-19	0.145	0.058	0.141	0.071	east
T4	2021-04-19 22:00:00	2021-04-19	0.145	0.058	0.14	0.071	east
T4	2021-04-19 22:30:00	2021-04-19	0.145	0.058	0.14	0.071	east
T4	2021-04-19 23:00:00	2021-04-19	0.145	0.059	0.14	0.071	east
T4	2021-04-19 23:30:00	2021-04-19	0.145	0.059	0.14	0.071	east
T4	2021-04-20	2021-04-20	0.145	0.059	0.14	0.071	east
T4	2021-04-20 00:30:00	2021-04-20	0.145	0.059	0.14	0.071	east
T4	2021-04-20 01:00:00	2021-04-20	0.145	0.059	0.139	0.071	east
T4	2021-04-20 01:30:00	2021-04-20	0.145	0.059	0.139	0.071	east
T4	2021-04-20 02:00:00	2021-04-20	0.145	0.059	0.139	0.072	east
T4	2021-04-20 02:30:00	2021-04-20	0.144	0.059	0.139	0.072	east
T4	2021-04-20 03:00:00	2021-04-20	0.144	0.059	0.139	0.072	east
T4	2021-04-20 03:30:00	2021-04-20	0.144	0.059	0.138	0.072	east
T4	2021-04-20 04:00:00	2021-04-20	0.144	0.058	0.138	0.072	east
T4	2021-04-20 04:30:00	2021-04-20	0.144	0.058	0.138	0.072	east
T4	2021-04-20 05:00:00	2021-04-20	0.144	0.058	0.138	0.072	east
T4	2021-04-20 05:30:00	2021-04-20	0.144	0.058	0.138	0.072	east
T4	2021-04-20 06:00:00	2021-04-20	0.144	0.058	0.138	0.072	east
T4	2021-04-20 06:30:00	2021-04-20	0.144	0.058	0.137	0.072	east
T4	2021-04-20 07:00:00	2021-04-20	0.144	0.058	0.137	0.072	east
T4	2021-04-20 07:30:00	2021-04-20	0.144	0.058	0.137	0.072	east
T4	2021-04-20 08:00:00	2021-04-20	0.144	0.058	0.137	0.072	east
T4	2021-04-20 08:30:00	2021-04-20	0.144	0.058	0.137	0.072	east
T4	2021-04-20 09:00:00	2021-04-20	0.144	0.058	0.136	0.072	east
T4	2021-04-20 09:30:00	2021-04-20	0.144	0.058	0.136	0.072	east
T4	2021-04-20 10:00:00	2021-04-20	0.144	0.058	0.136	0.072	east
T4	2021-04-20 10:30:00	2021-04-20	0.144	0.058	0.136	0.072	east
T4	2021-04-20 11:00:00	2021-04-20	0.144	0.058	0.136	0.072	east
T4	2021-04-20 11:30:00	2021-04-20	0.144	0.058	0.136	0.072	east
T4	2021-04-20 12:00:00	2021-04-20	0.143	0.058	0.135	0.072	east
T4	2021-04-20 12:30:00	2021-04-20	0.143	0.058	0.135	0.072	east
T4	2021-04-20 13:00:00	2021-04-20	0.143	0.058	0.135	0.072	east
T4	2021-04-20 13:30:00	2021-04-20	0.142	0.058	0.134	0.072	east
T4	2021-04-20 14:00:00	2021-04-20	0.142	0.058	0.134	0.072	east
T4	2021-04-20 14:30:00	2021-04-20	0.142	0.058	0.134	0.072	east
T4	2021-04-20 15:00:00	2021-04-20	0.142	0.058	0.134	0.072	east
T4	2021-04-20 15:30:00	2021-04-20	0.142	0.058	0.134	0.072	east
T4	2021-04-20 16:00:00	2021-04-20	0.141	0.058	0.133	0.071	east
T4	2021-04-20 16:30:00	2021-04-20	0.141	0.058	0.133	0.071	east
T4	2021-04-20 17:00:00	2021-04-20	0.141	0.058	0.133	0.071	east
T4	2021-04-20 17:30:00	2021-04-20	0.141	0.058	0.133	0.071	east
T4	2021-04-20 18:00:00	2021-04-20	0.141	0.058	0.132	0.071	east
T4	2021-04-20 18:30:00	2021-04-20	0.14	0.058	0.132	0.071	east
T4	2021-04-20 19:00:00	2021-04-20	0.14	0.058	0.132	0.071	east
T4	2021-04-20 19:30:00	2021-04-20	0.14	0.058	0.132	0.072	east
T4	2021-04-20 20:00:00	2021-04-20	0.14	0.058	0.132	0.072	east
T4	2021-04-20 20:30:00	2021-04-20	0.14	0.058	0.132	0.072	east
T4	2021-04-20 21:00:00	2021-04-20	0.14	0.058	0.132	0.072	east
T4	2021-04-20 21:30:00	2021-04-20	0.14	0.059	0.132	0.072	east
T4	2021-04-20 22:00:00	2021-04-20	0.14	0.059	0.131	0.072	east
T4	2021-04-20 22:30:00	2021-04-20	0.14	0.059	0.131	0.072	east
T4	2021-04-20 23:00:00	2021-04-20	0.14	0.059	0.131	0.072	east
T4	2021-04-20 23:30:00	2021-04-20	0.14	0.059	0.131	0.073	east
T4	2021-04-21	2021-04-21	0.14	0.059	0.131	0.073	east
T4	2021-04-21 00:30:00	2021-04-21	0.14	0.059	0.131	0.073	east
T4	2021-04-21 01:00:00	2021-04-21	0.14	0.059	0.131	0.073	east
T4	2021-04-21 01:30:00	2021-04-21	0.14	0.059	0.131	0.073	east
T4	2021-04-21 02:00:00	2021-04-21	0.14	0.059	0.13	0.073	east
T4	2021-04-21 02:30:00	2021-04-21	0.14	0.059	0.13	0.073	east
T4	2021-04-21 03:00:00	2021-04-21	0.14	0.059	0.13	0.073	east
T4	2021-04-21 03:30:00	2021-04-21	0.14	0.059	0.129	0.073	east
T4	2021-04-21 04:00:00	2021-04-21	0.14	0.059	0.129	0.073	east
T4	2021-04-21 04:30:00	2021-04-21	0.14	0.059	0.129	0.073	east
T4	2021-04-21 05:00:00	2021-04-21	0.14	0.059	0.129	0.073	east
T4	2021-04-21 05:30:00	2021-04-21	0.14	0.059	0.129	0.073	east
T4	2021-04-21 06:00:00	2021-04-21	0.14	0.059	0.129	0.073	east
T4	2021-04-21 06:30:00	2021-04-21	0.14	0.059	0.129	0.073	east
T4	2021-04-21 07:00:00	2021-04-21	0.14	0.059	0.128	0.073	east
T4	2021-04-21 07:30:00	2021-04-21	0.14	0.058	0.128	0.073	east
T4	2021-04-21 08:00:00	2021-04-21	0.14	0.058	0.128	0.073	east
T4	2021-04-21 08:30:00	2021-04-21	0.14	0.058	0.128	0.073	east
T4	2021-04-21 09:00:00	2021-04-21	0.14	0.058	0.128	0.073	east
T4	2021-04-21 09:30:00	2021-04-21	0.139	0.058	0.128	0.073	east
T4	2021-04-21 10:00:00	2021-04-21	0.139	0.058	0.127	0.073	east
T4	2021-04-21 10:30:00	2021-04-21	0.139	0.058	0.127	0.073	east
T4	2021-04-21 11:00:00	2021-04-21	0.139	0.058	0.127	0.073	east
T4	2021-04-21 11:30:00	2021-04-21	0.139	0.058	0.127	0.072	east
T4	2021-04-21 12:00:00	2021-04-21	0.138	0.058	0.127	0.072	east
T4	2021-04-21 12:30:00	2021-04-21	0.138	0.058	0.127	0.072	east
T4	2021-04-21 13:00:00	2021-04-21	0.138	0.058	0.126	0.072	east
T4	2021-04-21 13:30:00	2021-04-21	0.138	0.058	0.126	0.072	east
T4	2021-04-21 14:00:00	2021-04-21	0.138	0.058	0.126	0.072	east
T4	2021-04-21 14:30:00	2021-04-21	0.138	0.058	0.126	0.072	east
T4	2021-04-21 15:00:00	2021-04-21	0.137	0.058	0.126	0.072	east
T4	2021-04-21 15:30:00	2021-04-21	0.137	0.058	0.126	0.072	east
T4	2021-04-21 16:00:00	2021-04-21	0.137	0.058	0.125	0.072	east
T4	2021-04-21 16:30:00	2021-04-21	0.137	0.058	0.125	0.072	east
T4	2021-04-21 17:00:00	2021-04-21	0.137	0.058	0.125	0.072	east
T4	2021-04-21 17:30:00	2021-04-21	0.137	0.058	0.125	0.072	east
T4	2021-04-21 18:00:00	2021-04-21	0.137	0.058	0.125	0.072	east
T4	2021-04-21 18:30:00	2021-04-21	0.136	0.058	0.125	0.072	east
T4	2021-04-21 19:00:00	2021-04-21	0.136	0.058	0.125	0.072	east
T4	2021-04-21 19:30:00	2021-04-21	0.135	0.058	0.125	0.072	east
T4	2021-04-21 20:00:00	2021-04-21	0.135	0.058	0.125	0.072	east
T4	2021-04-21 20:30:00	2021-04-21	0.135	0.058	0.124	0.072	east
T4	2021-04-21 21:00:00	2021-04-21	0.135	0.058	0.124	0.072	east
T4	2021-04-21 21:30:00	2021-04-21	0.135	0.058	0.124	0.072	east
T4	2021-04-21 22:00:00	2021-04-21	0.135	0.058	0.123	0.072	east
T4	2021-04-21 22:30:00	2021-04-21	0.135	0.058	0.123	0.072	east
T4	2021-04-21 23:00:00	2021-04-21	0.135	0.058	0.123	0.072	east
T4	2021-04-21 23:30:00	2021-04-21	0.135	0.059	0.123	0.072	east
T4	2021-04-22	2021-04-22	0.135	0.059	0.123	0.072	east
T4	2021-04-22 00:30:00	2021-04-22	0.135	0.059	0.123	0.073	east
T4	2021-04-22 01:00:00	2021-04-22	0.135	0.059	0.123	0.072	east
T4	2021-04-22 01:30:00	2021-04-22	0.135	0.059	0.123	0.072	east
T4	2021-04-22 02:00:00	2021-04-22	0.135	0.059	0.123	0.072	east
T4	2021-04-22 02:30:00	2021-04-22	0.135	0.059	0.122	0.073	east
T4	2021-04-22 03:00:00	2021-04-22	0.135	0.059	0.122	0.073	east
T4	2021-04-22 03:30:00	2021-04-22	0.135	0.059	0.122	0.073	east
T4	2021-04-22 04:00:00	2021-04-22	0.135	0.059	0.122	0.073	east
T4	2021-04-22 04:30:00	2021-04-22	0.135	0.059	0.122	0.073	east
T4	2021-04-22 05:00:00	2021-04-22	0.135	0.059	0.122	0.073	east
T4	2021-04-22 05:30:00	2021-04-22	0.135	0.059	0.122	0.073	east
T4	2021-04-22 06:00:00	2021-04-22	0.135	0.058	0.121	0.073	east
T4	2021-04-22 06:30:00	2021-04-22	0.135	0.058	0.121	0.073	east
T4	2021-04-22 07:00:00	2021-04-22	0.135	0.058	0.121	0.073	east
T4	2021-04-22 07:30:00	2021-04-22	0.135	0.058	0.121	0.073	east
T4	2021-04-22 08:00:00	2021-04-22	0.135	0.058	0.121	0.073	east
T4	2021-04-22 08:30:00	2021-04-22	0.135	0.058	0.12	0.073	east
T4	2021-04-22 09:00:00	2021-04-22	0.135	0.058	0.12	0.072	east
T4	2021-04-22 09:30:00	2021-04-22	0.135	0.058	0.119	0.072	east
T4	2021-04-22 10:00:00	2021-04-22	0.134	0.058	0.119	0.072	east
T4	2021-04-22 10:30:00	2021-04-22	0.134	0.058	0.119	0.072	east
T4	2021-04-22 11:00:00	2021-04-22	0.134	0.058	0.119	0.072	east
T4	2021-04-22 11:30:00	2021-04-22	0.134	0.058	0.119	0.072	east
T4	2021-04-22 12:00:00	2021-04-22	0.134	0.058	0.119	0.072	east
T4	2021-04-22 12:30:00	2021-04-22	0.133	0.058	0.119	0.071	east
T4	2021-04-22 13:00:00	2021-04-22	0.133	0.058	0.119	0.071	east
T4	2021-04-22 13:30:00	2021-04-22	0.133	0.058	0.119	0.071	east
T4	2021-04-22 14:00:00	2021-04-22	0.133	0.058	0.119	0.071	east
T4	2021-04-22 14:30:00	2021-04-22	0.133	0.058	0.118	0.071	east
T4	2021-04-22 15:00:00	2021-04-22	0.133	0.058	0.118	0.071	east
T4	2021-04-22 15:30:00	2021-04-22	0.132	0.058	0.118	0.071	east
T4	2021-04-22 16:00:00	2021-04-22	0.132	0.058	0.118	0.071	east
T4	2021-04-22 16:30:00	2021-04-22	0.132	0.058	0.118	0.071	east
T4	2021-04-22 17:00:00	2021-04-22	0.132	0.058	0.118	0.071	east
T4	2021-04-22 17:30:00	2021-04-22	0.132	0.058	0.118	0.071	east
T4	2021-04-22 18:00:00	2021-04-22	0.132	0.058	0.117	0.071	east
T4	2021-04-22 18:30:00	2021-04-22	0.131	0.058	0.117	0.071	east
T4	2021-04-22 19:00:00	2021-04-22	0.131	0.058	0.117	0.071	east
T4	2021-04-22 19:30:00	2021-04-22	0.131	0.058	0.117	0.071	east
T4	2021-04-22 20:00:00	2021-04-22	0.131	0.058	0.117	0.071	east
T4	2021-04-22 20:30:00	2021-04-22	0.131	0.058	0.117	0.071	east
T4	2021-04-22 21:00:00	2021-04-22	0.131	0.058	0.117	0.071	east
T4	2021-04-22 21:30:00	2021-04-22	0.131	0.058	0.117	0.071	east
T4	2021-04-22 22:00:00	2021-04-22	0.131	0.058	0.117	0.071	east
T4	2021-04-22 22:30:00	2021-04-22	0.131	0.058	0.117	0.071	east
T4	2021-04-22 23:00:00	2021-04-22	0.131	0.058	0.116	0.071	east
T4	2021-04-22 23:30:00	2021-04-22	0.131	0.058	0.116	0.071	east
T4	2021-04-23	2021-04-23	0.131	0.058	0.116	0.071	east
T4	2021-04-23 00:30:00	2021-04-23	0.131	0.058	0.116	0.071	east
T4	2021-04-23 01:00:00	2021-04-23	0.131	0.058	0.116	0.071	east
T4	2021-04-23 01:30:00	2021-04-23	0.131	0.058	0.115	0.071	east
T4	2021-04-23 02:00:00	2021-04-23	0.131	0.058	0.115	0.071	east
T4	2021-04-23 02:30:00	2021-04-23	0.131	0.058	0.115	0.071	east
T4	2021-04-23 03:00:00	2021-04-23	0.131	0.058	0.115	0.071	east
T4	2021-04-23 03:30:00	2021-04-23	0.131	0.058	0.115	0.071	east
T4	2021-04-23 04:00:00	2021-04-23	0.131	0.058	0.115	0.071	east
T4	2021-04-23 04:30:00	2021-04-23	0.131	0.058	0.115	0.071	east
T4	2021-04-23 05:00:00	2021-04-23	0.131	0.058	0.115	0.071	east
T4	2021-04-23 05:30:00	2021-04-23	0.131	0.058	0.115	0.071	east
T4	2021-04-23 06:00:00	2021-04-23	0.131	0.058	0.115	0.071	east
T4	2021-04-23 06:30:00	2021-04-23	0.131	0.058	0.115	0.071	east
T4	2021-04-23 07:00:00	2021-04-23	0.131	0.058	0.114	0.071	east
T4	2021-04-23 07:30:00	2021-04-23	0.131	0.058	0.114	0.071	east
T4	2021-04-23 08:00:00	2021-04-23	0.131	0.058	0.114	0.071	east
T4	2021-04-23 08:30:00	2021-04-23	0.131	0.058	0.114	0.071	east
T4	2021-04-23 09:00:00	2021-04-23	0.131	0.058	0.114	0.071	east
T4	2021-04-23 09:30:00	2021-04-23	0.131	0.058	0.114	0.071	east
T4	2021-04-23 10:00:00	2021-04-23	0.131	0.058	0.114	0.071	east
T4	2021-04-23 10:30:00	2021-04-23	0.131	0.057	0.113	0.071	east
T4	2021-04-23 11:00:00	2021-04-23	0.13	0.057	0.112	0.071	east
T4	2021-04-23 11:30:00	2021-04-23	0.13	0.057	0.113	0.071	east
T4	2021-04-23 12:00:00	2021-04-23	0.129	0.057	0.113	0.071	east
T4	2021-04-23 12:30:00	2021-04-23	0.129	0.057	0.113	0.071	east
T4	2021-04-23 13:00:00	2021-04-23	0.129	0.057	0.113	0.07	east
T4	2021-04-23 13:30:00	2021-04-23	0.129	0.057	0.113	0.07	east
T4	2021-04-23 14:00:00	2021-04-23	0.128	0.057	0.113	0.07	east
T4	2021-04-23 14:30:00	2021-04-23	0.128	0.057	0.112	0.07	east
T4	2021-04-23 15:00:00	2021-04-23	0.128	0.057	0.112	0.07	east
T4	2021-04-23 15:30:00	2021-04-23	0.128	0.057	0.112	0.07	east
T4	2021-04-23 16:00:00	2021-04-23	0.128	0.057	0.112	0.07	east
T4	2021-04-23 16:30:00	2021-04-23	0.127	0.057	0.112	0.07	east
T4	2021-04-23 17:00:00	2021-04-23	0.127	0.057	0.112	0.07	east
T4	2021-04-23 17:30:00	2021-04-23	0.127	0.057	0.111	0.07	east
T4	2021-04-23 18:00:00	2021-04-23	0.127	0.057	0.111	0.07	east
T4	2021-04-23 18:30:00	2021-04-23	0.127	0.057	0.111	0.07	east
T4	2021-04-23 19:00:00	2021-04-23	0.127	0.057	0.111	0.07	east
T4	2021-04-23 19:30:00	2021-04-23	0.127	0.057	0.111	0.07	east
T4	2021-04-23 20:00:00	2021-04-23	0.126	0.057	0.11	0.07	east
T4	2021-04-23 20:30:00	2021-04-23	0.126	0.057	0.11	0.07	east
T4	2021-04-23 21:00:00	2021-04-23	0.126	0.057	0.11	0.07	east
T4	2021-04-23 21:30:00	2021-04-23	0.126	0.057	0.11	0.07	east
T4	2021-04-23 22:00:00	2021-04-23	0.126	0.057	0.11	0.07	east
T4	2021-04-23 22:30:00	2021-04-23	0.126	0.057	0.11	0.07	east
T4	2021-04-23 23:00:00	2021-04-23	0.126	0.057	0.11	0.07	east
T4	2021-04-23 23:30:00	2021-04-23	0.126	0.057	0.11	0.07	east
T4	2021-04-24	2021-04-24	0.126	0.057	0.11	0.07	east
T4	2021-04-24 00:30:00	2021-04-24	0.126	0.057	0.11	0.07	east
T4	2021-04-24 01:00:00	2021-04-24	0.126	0.057	0.11	0.07	east
T4	2021-04-24 01:30:00	2021-04-24	0.126	0.057	0.109	0.07	east
T4	2021-04-24 02:00:00	2021-04-24	0.126	0.057	0.109	0.07	east
T4	2021-04-24 02:30:00	2021-04-24	0.126	0.057	0.109	0.07	east
T4	2021-04-24 03:00:00	2021-04-24	0.126	0.057	0.109	0.07	east
T4	2021-04-24 03:30:00	2021-04-24	0.126	0.057	0.109	0.07	east
T4	2021-04-24 04:00:00	2021-04-24	0.126	0.057	0.109	0.07	east
T4	2021-04-24 04:30:00	2021-04-24	0.126	0.057	0.109	0.07	east
T4	2021-04-24 05:00:00	2021-04-24	0.126	0.057	0.109	0.07	east
T4	2021-04-24 05:30:00	2021-04-24	0.126	0.057	0.109	0.07	east
T4	2021-04-24 06:00:00	2021-04-24	0.126	0.057	0.109	0.07	east
T4	2021-04-24 06:30:00	2021-04-24	0.126	0.057	0.109	0.07	east
T4	2021-04-24 07:00:00	2021-04-24	0.126	0.057	0.108	0.07	east
T4	2021-04-24 07:30:00	2021-04-24	0.125	0.057	0.108	0.07	east
T4	2021-04-24 08:00:00	2021-04-24	0.125	0.057	0.108	0.07	east
T4	2021-04-24 08:30:00	2021-04-24	0.125	0.057	0.108	0.07	east
T4	2021-04-24 09:00:00	2021-04-24	0.125	0.057	0.108	0.07	east
T4	2021-04-24 09:30:00	2021-04-24	0.125	0.057	0.108	0.07	east
T4	2021-04-24 10:00:00	2021-04-24	0.123	0.056	0.107	0.068	east
T4	2021-04-24 10:30:00	2021-04-24	0.139	0.055	0.138	0.067	east
T4	2021-04-24 11:00:00	2021-04-24	0.19	0.054	0.21	0.065	east
T4	2021-04-24 11:30:00	2021-04-24	0.205	0.054	0.215	0.065	east
T4	2021-04-24 12:00:00	2021-04-24	0.204	0.054	0.209	0.065	east
T4	2021-04-24 12:30:00	2021-04-24	0.2	0.064	0.2	0.066	east
T4	2021-04-24 13:00:00	2021-04-24	0.201	0.103	0.199	0.066	east
T4	2021-04-24 13:30:00	2021-04-24	0.201	0.125	0.197	0.066	east
T4	2021-04-24 14:00:00	2021-04-24	0.201	0.139	0.196	0.066	east
T4	2021-04-24 14:30:00	2021-04-24	0.201	0.147	0.196	0.067	east
T4	2021-04-24 15:00:00	2021-04-24	0.21	0.154	0.204	0.066	east
T4	2021-04-24 15:30:00	2021-04-24	0.216	0.178	0.212	0.067	east
T4	2021-04-24 16:00:00	2021-04-24	0.208	0.187	0.204	0.069	east
T4	2021-04-24 16:30:00	2021-04-24	0.203	0.185	0.198	0.097	east
T4	2021-04-24 17:00:00	2021-04-24	0.201	0.184	0.195	0.134	east
T4	2021-04-24 17:30:00	2021-04-24	0.209	0.183	0.206	0.146	east
T4	2021-04-24 18:00:00	2021-04-24	0.217	0.187	0.216	0.156	east
T4	2021-04-24 18:30:00	2021-04-24	0.208	0.188	0.204	0.174	east
T4	2021-04-24 19:00:00	2021-04-24	0.202	0.187	0.197	0.177	east
T4	2021-04-24 19:30:00	2021-04-24	0.199	0.184	0.193	0.177	east
T4	2021-04-24 20:00:00	2021-04-24	0.197	0.182	0.189	0.176	east
T4	2021-04-24 20:30:00	2021-04-24	0.195	0.18	0.187	0.175	east
T4	2021-04-24 21:00:00	2021-04-24	0.193	0.177	0.185	0.174	east
T4	2021-04-24 21:30:00	2021-04-24	0.192	0.175	0.183	0.173	east
T4	2021-04-24 22:00:00	2021-04-24	0.19	0.173	0.181	0.172	east
T4	2021-04-24 22:30:00	2021-04-24	0.191	0.171	0.183	0.171	east
T4	2021-04-24 23:00:00	2021-04-24	0.199	0.169	0.201	0.17	east
T4	2021-04-24 23:30:00	2021-04-24	0.198	0.169	0.197	0.171	east
T4	2021-04-25	2021-04-25	0.197	0.169	0.193	0.173	east
T4	2021-04-25 00:30:00	2021-04-25	0.195	0.169	0.189	0.174	east
T4	2021-04-25 01:00:00	2021-04-25	0.193	0.168	0.187	0.173	east
T4	2021-04-25 01:30:00	2021-04-25	0.192	0.166	0.184	0.173	east
T4	2021-04-25 02:00:00	2021-04-25	0.191	0.165	0.183	0.172	east
T4	2021-04-25 02:30:00	2021-04-25	0.19	0.164	0.181	0.171	east
T4	2021-04-25 03:00:00	2021-04-25	0.189	0.162	0.18	0.17	east
T4	2021-04-25 03:30:00	2021-04-25	0.188	0.161	0.178	0.17	east
T4	2021-04-25 04:00:00	2021-04-25	0.187	0.159	0.177	0.169	east
T4	2021-04-25 04:30:00	2021-04-25	0.187	0.158	0.176	0.168	east
T4	2021-04-25 05:00:00	2021-04-25	0.186	0.156	0.175	0.167	east
T4	2021-04-25 05:30:00	2021-04-25	0.185	0.154	0.174	0.167	east
T4	2021-04-25 06:00:00	2021-04-25	0.185	0.152	0.173	0.166	east
T4	2021-04-25 06:30:00	2021-04-25	0.184	0.151	0.173	0.165	east
T4	2021-04-25 07:00:00	2021-04-25	0.184	0.149	0.172	0.164	east
T4	2021-04-25 07:30:00	2021-04-25	0.184	0.148	0.171	0.163	east
T4	2021-04-25 08:00:00	2021-04-25	0.183	0.146	0.17	0.163	east
T4	2021-04-25 08:30:00	2021-04-25	0.183	0.144	0.17	0.162	east
T4	2021-04-25 09:00:00	2021-04-25	0.183	0.143	0.169	0.161	east
T4	2021-04-25 09:30:00	2021-04-25	0.182	0.142	0.169	0.16	east
T4	2021-04-25 10:00:00	2021-04-25	0.182	0.14	0.168	0.16	east
T4	2021-04-25 10:30:00	2021-04-25	0.182	0.139	0.168	0.159	east
T4	2021-04-25 11:00:00	2021-04-25	0.181	0.138	0.167	0.158	east
T4	2021-04-25 11:30:00	2021-04-25	0.181	0.136	0.167	0.158	east
T4	2021-04-25 12:00:00	2021-04-25	0.181	0.135	0.167	0.157	east
T4	2021-04-25 12:30:00	2021-04-25	0.18	0.134	0.167	0.156	east
T4	2021-04-25 13:00:00	2021-04-25	0.18	0.133	0.166	0.156	east
T4	2021-04-25 13:30:00	2021-04-25	0.179	0.132	0.166	0.155	east
T4	2021-04-25 14:00:00	2021-04-25	0.179	0.131	0.165	0.155	east
T4	2021-04-25 14:30:00	2021-04-25	0.179	0.131	0.165	0.154	east
T4	2021-04-25 15:00:00	2021-04-25	0.178	0.129	0.164	0.153	east
T4	2021-04-25 15:30:00	2021-04-25	0.178	0.128	0.163	0.153	east
T4	2021-04-25 16:00:00	2021-04-25	0.177	0.128	0.162	0.152	east
T4	2021-04-25 16:30:00	2021-04-25	0.177	0.127	0.161	0.151	east
T4	2021-04-25 17:00:00	2021-04-25	0.176	0.126	0.161	0.151	east
T4	2021-04-25 17:30:00	2021-04-25	0.175	0.125	0.16	0.15	east
T4	2021-04-25 18:00:00	2021-04-25	0.176	0.125	0.16	0.149	east
T4	2021-04-25 18:30:00	2021-04-25	0.175	0.124	0.159	0.149	east
T4	2021-04-25 19:00:00	2021-04-25	0.175	0.123	0.159	0.148	east
T4	2021-04-25 19:30:00	2021-04-25	0.174	0.123	0.158	0.148	east
T4	2021-04-25 20:00:00	2021-04-25	0.174	0.122	0.158	0.147	east
T4	2021-04-25 20:30:00	2021-04-25	0.174	0.121	0.157	0.147	east
T4	2021-04-25 21:00:00	2021-04-25	0.173	0.121	0.157	0.146	east
T4	2021-04-25 21:30:00	2021-04-25	0.173	0.121	0.157	0.146	east
T4	2021-04-25 22:00:00	2021-04-25	0.173	0.12	0.156	0.145	east
T4	2021-04-25 22:30:00	2021-04-25	0.173	0.119	0.156	0.145	east
T4	2021-04-25 23:00:00	2021-04-25	0.172	0.118	0.156	0.144	east
T4	2021-04-25 23:30:00	2021-04-25	0.172	0.118	0.155	0.144	east
T4	2021-04-26	2021-04-26	0.172	0.118	0.155	0.143	east
T4	2021-04-26 00:30:00	2021-04-26	0.172	0.117	0.155	0.142	east
T4	2021-04-26 01:00:00	2021-04-26	0.172	0.117	0.155	0.142	east
T4	2021-04-26 01:30:00	2021-04-26	0.172	0.116	0.155	0.141	east
T4	2021-04-26 02:00:00	2021-04-26	0.171	0.115	0.154	0.141	east
T4	2021-04-26 02:30:00	2021-04-26	0.171	0.115	0.154	0.14	east
T4	2021-04-26 03:00:00	2021-04-26	0.171	0.115	0.154	0.14	east
T4	2021-04-26 03:30:00	2021-04-26	0.171	0.114	0.154	0.139	east
T4	2021-04-26 04:00:00	2021-04-26	0.171	0.114	0.153	0.139	east
T4	2021-04-26 04:30:00	2021-04-26	0.171	0.113	0.153	0.138	east
T4	2021-04-26 05:00:00	2021-04-26	0.171	0.113	0.153	0.138	east
T4	2021-04-26 05:30:00	2021-04-26	0.171	0.113	0.153	0.138	east
T4	2021-04-26 06:00:00	2021-04-26	0.17	0.112	0.152	0.137	east
T4	2021-04-26 06:30:00	2021-04-26	0.17	0.112	0.152	0.137	east
T4	2021-04-26 07:00:00	2021-04-26	0.17	0.112	0.152	0.136	east
T4	2021-04-26 07:30:00	2021-04-26	0.17	0.111	0.152	0.136	east
T4	2021-04-26 08:00:00	2021-04-26	0.17	0.111	0.151	0.135	east
T4	2021-04-26 08:30:00	2021-04-26	0.17	0.11	0.151	0.134	east
T4	2021-04-26 09:00:00	2021-04-26	0.17	0.11	0.151	0.134	east
T4	2021-04-26 09:30:00	2021-04-26	0.17	0.11	0.15	0.134	east
T4	2021-04-26 10:00:00	2021-04-26	0.17	0.109	0.15	0.133	east
T4	2021-04-26 10:30:00	2021-04-26	0.17	0.109	0.15	0.133	east
T4	2021-04-26 11:00:00	2021-04-26	0.169	0.109	0.15	0.132	east
T4	2021-04-26 11:30:00	2021-04-26	0.169	0.109	0.15	0.132	east
T4	2021-04-26 12:00:00	2021-04-26	0.169	0.108	0.15	0.131	east
T4	2021-04-26 12:30:00	2021-04-26	0.169	0.107	0.15	0.131	east
T4	2021-04-26 13:00:00	2021-04-26	0.169	0.107	0.149	0.131	east
T4	2021-04-26 13:30:00	2021-04-26	0.168	0.107	0.149	0.13	east
T4	2021-04-26 14:00:00	2021-04-26	0.168	0.107	0.149	0.129	east
T4	2021-04-26 14:30:00	2021-04-26	0.167	0.107	0.149	0.129	east
T4	2021-04-26 15:00:00	2021-04-26	0.167	0.106	0.148	0.129	east
T4	2021-04-26 15:30:00	2021-04-26	0.167	0.106	0.148	0.128	east
T4	2021-04-26 16:00:00	2021-04-26	0.168	0.106	0.148	0.128	east
T4	2021-04-26 16:30:00	2021-04-26	0.165	0.106	0.147	0.128	east
T4	2021-04-26 17:00:00	2021-04-26	0.164	0.105	0.147	0.127	east
T4	2021-04-26 17:30:00	2021-04-26	0.165	0.105	0.147	0.127	east
T4	2021-04-26 18:00:00	2021-04-26	0.163	0.105	0.147	0.127	east
T4	2021-04-26 18:30:00	2021-04-26	0.164	0.105	0.147	0.127	east
T4	2021-04-26 19:00:00	2021-04-26	0.166	0.105	0.146	0.126	east
T4	2021-04-26 19:30:00	2021-04-26	0.166	0.104	0.146	0.126	east
T4	2021-04-26 20:00:00	2021-04-26	0.166	0.104	0.146	0.126	east
T4	2021-04-26 20:30:00	2021-04-26	0.165	0.104	0.146	0.126	east
T4	2021-04-26 21:00:00	2021-04-26	0.165	0.103	0.146	0.125	east
T4	2021-04-26 21:30:00	2021-04-26	0.165	0.103	0.146	0.125	east
T4	2021-04-26 22:00:00	2021-04-26	0.165	0.103	0.146	0.125	east
T4	2021-04-26 22:30:00	2021-04-26	0.164	0.103	0.145	0.125	east
T4	2021-04-26 23:00:00	2021-04-26	0.164	0.103	0.145	0.125	east
T4	2021-04-26 23:30:00	2021-04-26	0.164	0.103	0.145	0.124	east
T4	2021-04-27	2021-04-27	0.164	0.102	0.145	0.124	east
T4	2021-04-27 00:30:00	2021-04-27	0.164	0.102	0.145	0.123	east
T4	2021-04-27 01:00:00	2021-04-27	0.164	0.102	0.145	0.123	east
T4	2021-04-27 01:30:00	2021-04-27	0.164	0.102	0.145	0.123	east
T4	2021-04-27 02:00:00	2021-04-27	0.164	0.102	0.144	0.123	east
T4	2021-04-27 02:30:00	2021-04-27	0.164	0.102	0.144	0.122	east
T4	2021-04-27 03:00:00	2021-04-27	0.164	0.101	0.144	0.122	east
T4	2021-04-27 03:30:00	2021-04-27	0.164	0.101	0.144	0.122	east
T4	2021-04-27 04:00:00	2021-04-27	0.164	0.101	0.144	0.122	east
T4	2021-04-27 04:30:00	2021-04-27	0.164	0.101	0.144	0.121	east
T4	2021-04-27 05:00:00	2021-04-27	0.164	0.101	0.144	0.121	east
T4	2021-04-27 05:30:00	2021-04-27	0.164	0.101	0.144	0.121	east
T4	2021-04-27 06:00:00	2021-04-27	0.163	0.101	0.144	0.121	east
T4	2021-04-27 06:30:00	2021-04-27	0.163	0.1	0.143	0.121	east
T4	2021-04-27 07:00:00	2021-04-27	0.163	0.1	0.143	0.121	east
T4	2021-04-27 07:30:00	2021-04-27	0.163	0.1	0.143	0.12	east
T4	2021-04-27 08:00:00	2021-04-27	0.163	0.099	0.142	0.12	east
T4	2021-04-27 08:30:00	2021-04-27	0.163	0.099	0.142	0.12	east
T4	2021-04-27 09:00:00	2021-04-27	0.163	0.099	0.142	0.12	east
T4	2021-04-27 09:30:00	2021-04-27	0.163	0.099	0.142	0.119	east
T4	2021-04-27 10:00:00	2021-04-27	0.163	0.099	0.142	0.119	east
T4	2021-04-27 10:30:00	2021-04-27	0.163	0.099	0.142	0.118	east
T4	2021-04-27 11:00:00	2021-04-27	0.163	0.099	0.142	0.118	east
T4	2021-04-27 11:30:00	2021-04-27	0.163	0.098	0.141	0.118	east
T4	2021-04-27 12:00:00	2021-04-27	0.163	0.098	0.141	0.118	east
T4	2021-04-27 12:30:00	2021-04-27	0.162	0.098	0.141	0.117	east
T4	2021-04-27 13:00:00	2021-04-27	0.162	0.098	0.141	0.117	east
T4	2021-04-27 13:30:00	2021-04-27	0.162	0.098	0.141	0.117	east
T4	2021-04-27 14:00:00	2021-04-27	0.162	0.098	0.141	0.117	east
T4	2021-04-27 14:30:00	2021-04-27	0.162	0.098	0.141	0.117	east
T4	2021-04-27 15:00:00	2021-04-27	0.162	0.097	0.14	0.116	east
T4	2021-04-27 15:30:00	2021-04-27	0.162	0.097	0.14	0.116	east
T4	2021-04-27 16:00:00	2021-04-27	0.162	0.097	0.14	0.115	east
T4	2021-04-27 16:30:00	2021-04-27	0.162	0.097	0.14	0.115	east
T4	2021-04-27 17:00:00	2021-04-27	0.161	0.097	0.14	0.115	east
T4	2021-04-27 17:30:00	2021-04-27	0.161	0.097	0.139	0.115	east
T4	2021-04-27 18:00:00	2021-04-27	0.161	0.097	0.139	0.115	east
T4	2021-04-27 18:30:00	2021-04-27	0.161	0.097	0.139	0.115	east
T4	2021-04-27 19:00:00	2021-04-27	0.161	0.096	0.139	0.115	east
T4	2021-04-27 19:30:00	2021-04-27	0.16	0.096	0.139	0.114	east
T4	2021-04-27 20:00:00	2021-04-27	0.16	0.096	0.139	0.114	east
T4	2021-04-27 20:30:00	2021-04-27	0.16	0.096	0.139	0.114	east
T4	2021-04-27 21:00:00	2021-04-27	0.16	0.095	0.138	0.114	east
T4	2021-04-27 21:30:00	2021-04-27	0.16	0.095	0.138	0.114	east
T4	2021-04-27 22:00:00	2021-04-27	0.16	0.095	0.138	0.114	east
T4	2021-04-27 22:30:00	2021-04-27	0.16	0.095	0.138	0.114	east
T4	2021-04-27 23:00:00	2021-04-27	0.16	0.095	0.138	0.114	east
T4	2021-04-27 23:30:00	2021-04-27	0.16	0.095	0.138	0.114	east
T4	2021-04-28	2021-04-28	0.16	0.095	0.138	0.113	east
T4	2021-04-28 00:30:00	2021-04-28	0.16	0.095	0.138	0.113	east
T4	2021-04-28 01:00:00	2021-04-28	0.159	0.095	0.138	0.113	east
T4	2021-04-28 01:30:00	2021-04-28	0.159	0.094	0.138	0.113	east
T4	2021-04-28 02:00:00	2021-04-28	0.159	0.094	0.138	0.113	east
T4	2021-04-28 02:30:00	2021-04-28	0.159	0.094	0.137	0.113	east
T4	2021-04-28 03:00:00	2021-04-28	0.159	0.094	0.137	0.113	east
T4	2021-04-28 03:30:00	2021-04-28	0.159	0.094	0.137	0.113	east
T4	2021-04-28 04:00:00	2021-04-28	0.159	0.094	0.137	0.112	east
T4	2021-04-28 04:30:00	2021-04-28	0.159	0.094	0.137	0.112	east
T4	2021-04-28 05:00:00	2021-04-28	0.159	0.094	0.137	0.112	east
T4	2021-04-28 05:30:00	2021-04-28	0.159	0.094	0.137	0.112	east
T4	2021-04-28 06:00:00	2021-04-28	0.159	0.094	0.137	0.112	east
T4	2021-04-28 06:30:00	2021-04-28	0.159	0.093	0.137	0.112	east
T4	2021-04-28 07:00:00	2021-04-28	0.159	0.093	0.137	0.112	east
T4	2021-04-28 07:30:00	2021-04-28	0.159	0.093	0.137	0.111	east
T4	2021-04-28 08:00:00	2021-04-28	0.159	0.093	0.137	0.111	east
T4	2021-04-28 08:30:00	2021-04-28	0.159	0.093	0.136	0.111	east
T4	2021-04-28 09:00:00	2021-04-28	0.159	0.092	0.136	0.111	east
T4	2021-04-28 09:30:00	2021-04-28	0.159	0.092	0.136	0.11	east
T4	2021-04-28 10:00:00	2021-04-28	0.159	0.092	0.136	0.11	east
T4	2021-04-28 10:30:00	2021-04-28	0.159	0.092	0.136	0.11	east
T4	2021-04-28 11:00:00	2021-04-28	0.159	0.092	0.136	0.11	east
T4	2021-04-28 11:30:00	2021-04-28	0.159	0.092	0.136	0.11	east
T4	2021-04-28 12:00:00	2021-04-28	0.158	0.092	0.136	0.11	east
T4	2021-04-28 12:30:00	2021-04-28	0.159	0.092	0.136	0.11	east
T4	2021-04-28 13:00:00	2021-04-28	0.159	0.092	0.135	0.109	east
T4	2021-04-28 13:30:00	2021-04-28	0.159	0.092	0.135	0.109	east
T4	2021-04-28 14:00:00	2021-04-28	0.158	0.092	0.134	0.109	east
T4	2021-04-28 14:30:00	2021-04-28	0.155	0.091	0.134	0.109	east
T4	2021-04-28 15:00:00	2021-04-28	0.155	0.091	0.134	0.109	east
T4	2021-04-28 15:30:00	2021-04-28	0.155	0.091	0.134	0.109	east
T4	2021-04-28 16:00:00	2021-04-28	0.155	0.091	0.134	0.109	east
T4	2021-04-28 16:30:00	2021-04-28	0.155	0.091	0.134	0.108	east
T4	2021-04-28 17:00:00	2021-04-28	0.155	0.091	0.133	0.108	east
T4	2021-04-28 17:30:00	2021-04-28	0.155	0.091	0.133	0.108	east
T4	2021-04-28 18:00:00	2021-04-28	0.155	0.091	0.133	0.108	east
T4	2021-04-28 18:30:00	2021-04-28	0.154	0.091	0.133	0.108	east
T4	2021-04-28 19:00:00	2021-04-28	0.154	0.09	0.133	0.108	east
T4	2021-04-28 19:30:00	2021-04-28	0.153	0.09	0.133	0.108	east
T4	2021-04-28 20:00:00	2021-04-28	0.152	0.09	0.133	0.108	east
T4	2021-04-28 20:30:00	2021-04-28	0.152	0.09	0.133	0.108	east
T4	2021-04-28 21:00:00	2021-04-28	0.154	0.09	0.132	0.108	east
T4	2021-04-28 21:30:00	2021-04-28	0.155	0.09	0.132	0.108	east
T4	2021-04-28 22:00:00	2021-04-28	0.156	0.089	0.132	0.108	east
T4	2021-04-28 22:30:00	2021-04-28	0.156	0.089	0.132	0.108	east
T4	2021-04-28 23:00:00	2021-04-28	0.155	0.089	0.132	0.108	east
T4	2021-04-28 23:30:00	2021-04-28	0.155	0.089	0.132	0.107	east
T4	2021-04-29	2021-04-29	0.155	0.089	0.132	0.107	east
T4	2021-04-29 00:30:00	2021-04-29	0.155	0.089	0.132	0.107	east
T4	2021-04-29 01:00:00	2021-04-29	0.155	0.089	0.132	0.107	east
T4	2021-04-29 01:30:00	2021-04-29	0.155	0.089	0.132	0.107	east
T4	2021-04-29 02:00:00	2021-04-29	0.155	0.089	0.132	0.107	east
T4	2021-04-29 02:30:00	2021-04-29	0.155	0.089	0.132	0.107	east
T4	2021-04-29 03:00:00	2021-04-29	0.155	0.089	0.132	0.107	east
T4	2021-04-29 03:30:00	2021-04-29	0.155	0.089	0.131	0.107	east
T4	2021-04-29 04:00:00	2021-04-29	0.155	0.089	0.131	0.107	east
T4	2021-04-29 04:30:00	2021-04-29	0.155	0.089	0.131	0.106	east
T4	2021-04-29 05:00:00	2021-04-29	0.155	0.089	0.131	0.106	east
T4	2021-04-29 05:30:00	2021-04-29	0.155	0.088	0.131	0.106	east
T4	2021-04-29 06:00:00	2021-04-29	0.155	0.088	0.131	0.106	east
T4	2021-04-29 06:30:00	2021-04-29	0.154	0.088	0.131	0.106	east
T4	2021-04-29 07:00:00	2021-04-29	0.154	0.088	0.131	0.106	east
T4	2021-04-29 07:30:00	2021-04-29	0.154	0.088	0.131	0.106	east
T4	2021-04-29 08:00:00	2021-04-29	0.154	0.088	0.131	0.106	east
T4	2021-04-29 08:30:00	2021-04-29	0.154	0.088	0.131	0.106	east
T4	2021-04-29 09:00:00	2021-04-29	0.154	0.088	0.131	0.105	east
T4	2021-04-29 09:30:00	2021-04-29	0.154	0.088	0.131	0.105	east
T4	2021-04-29 10:00:00	2021-04-29	0.154	0.088	0.13	0.105	east
T4	2021-04-29 10:30:00	2021-04-29	0.154	0.088	0.13	0.105	east
T4	2021-04-29 11:00:00	2021-04-29	0.154	0.088	0.129	0.105	east
T4	2021-04-29 11:30:00	2021-04-29	0.154	0.088	0.129	0.105	east
T4	2021-04-29 12:00:00	2021-04-29	0.154	0.087	0.129	0.105	east
T4	2021-04-29 12:30:00	2021-04-29	0.153	0.087	0.129	0.104	east
T4	2021-04-29 13:00:00	2021-04-29	0.154	0.087	0.129	0.104	east
T4	2021-04-29 13:30:00	2021-04-29	0.154	0.087	0.129	0.104	east
T4	2021-04-29 14:00:00	2021-04-29	0.153	0.087	0.129	0.104	east
T4	2021-04-29 14:30:00	2021-04-29	0.152	0.086	0.128	0.104	east
T4	2021-04-29 15:00:00	2021-04-29	0.151	0.086	0.128	0.104	east
T4	2021-04-29 15:30:00	2021-04-29	0.149	0.086	0.128	0.104	east
T4	2021-04-29 16:00:00	2021-04-29	0.148	0.086	0.128	0.103	east
T4	2021-04-29 16:30:00	2021-04-29	0.147	0.086	0.128	0.103	east
T4	2021-04-29 17:00:00	2021-04-29	0.147	0.086	0.128	0.103	east
T4	2021-04-29 17:30:00	2021-04-29	0.147	0.086	0.127	0.103	east
T4	2021-04-29 18:00:00	2021-04-29	0.147	0.086	0.127	0.103	east
T4	2021-04-29 18:30:00	2021-04-29	0.147	0.086	0.127	0.102	east
T4	2021-04-29 19:00:00	2021-04-29	0.148	0.086	0.127	0.102	east
T4	2021-04-29 19:30:00	2021-04-29	0.149	0.086	0.127	0.102	east
T4	2021-04-29 20:00:00	2021-04-29	0.15	0.086	0.127	0.102	east
T4	2021-04-29 20:30:00	2021-04-29	0.151	0.086	0.127	0.102	east
T4	2021-04-29 21:00:00	2021-04-29	0.15	0.086	0.127	0.102	east
T4	2021-04-29 21:30:00	2021-04-29	0.15	0.086	0.126	0.102	east
T4	2021-04-29 22:00:00	2021-04-29	0.15	0.085	0.126	0.102	east
T4	2021-04-29 22:30:00	2021-04-29	0.149	0.085	0.126	0.102	east
T4	2021-04-29 23:00:00	2021-04-29	0.149	0.085	0.126	0.102	east
T4	2021-04-29 23:30:00	2021-04-29	0.149	0.085	0.126	0.102	east
T4	2021-04-30	2021-04-30	0.149	0.085	0.126	0.102	east
T4	2021-04-30 00:30:00	2021-04-30	0.149	0.085	0.126	0.102	east
T4	2021-04-30 01:00:00	2021-04-30	0.149	0.085	0.126	0.102	east
T4	2021-04-30 01:30:00	2021-04-30	0.149	0.085	0.126	0.102	east
T4	2021-04-30 02:00:00	2021-04-30	0.149	0.085	0.126	0.102	east
T4	2021-04-30 02:30:00	2021-04-30	0.149	0.085	0.126	0.102	east
T4	2021-04-30 03:00:00	2021-04-30	0.149	0.085	0.126	0.102	east
T4	2021-04-30 03:30:00	2021-04-30	0.149	0.085	0.126	0.102	east
T4	2021-04-30 04:00:00	2021-04-30	0.149	0.085	0.126	0.102	east
T4	2021-04-30 04:30:00	2021-04-30	0.149	0.085	0.126	0.102	east
T4	2021-04-30 05:00:00	2021-04-30	0.149	0.085	0.125	0.102	east
T4	2021-04-30 05:30:00	2021-04-30	0.149	0.084	0.125	0.102	east
T4	2021-04-30 06:00:00	2021-04-30	0.149	0.084	0.125	0.101	east
T4	2021-04-30 06:30:00	2021-04-30	0.149	0.084	0.125	0.101	east
T4	2021-04-30 07:00:00	2021-04-30	0.149	0.084	0.125	0.101	east
T4	2021-04-30 07:30:00	2021-04-30	0.149	0.084	0.125	0.101	east
T4	2021-04-30 08:00:00	2021-04-30	0.149	0.084	0.125	0.101	east
T4	2021-04-30 08:30:00	2021-04-30	0.149	0.084	0.125	0.101	east
T4	2021-04-30 09:00:00	2021-04-30	0.149	0.084	0.125	0.101	east
T4	2021-04-30 09:30:00	2021-04-30	0.149	0.083	0.125	0.101	east
T4	2021-04-30 10:00:00	2021-04-30	0.149	0.083	0.125	0.101	east
T4	2021-04-30 10:30:00	2021-04-30	0.149	0.083	0.125	0.101	east
T4	2021-04-30 11:00:00	2021-04-30	0.149	0.083	0.125	0.101	east
T4	2021-04-30 11:30:00	2021-04-30	0.149	0.083	0.125	0.1	east
T4	2021-04-30 12:00:00	2021-04-30	0.149	0.083	0.124	0.1	east
T4	2021-04-30 12:30:00	2021-04-30	0.149	0.083	0.124	0.1	east
T4	2021-04-30 13:00:00	2021-04-30	0.148	0.083	0.124	0.1	east
T4	2021-04-30 13:30:00	2021-04-30	0.147	0.083	0.123	0.1	east
T4	2021-04-30 14:00:00	2021-04-30	0.146	0.083	0.123	0.1	east
T4	2021-04-30 14:30:00	2021-04-30	0.144	0.083	0.123	0.099	east
T4	2021-04-30 15:00:00	2021-04-30	0.144	0.083	0.123	0.099	east
T4	2021-04-30 15:30:00	2021-04-30	0.144	0.083	0.123	0.099	east
T4	2021-04-30 16:00:00	2021-04-30	0.143	0.083	0.123	0.099	east
T4	2021-04-30 16:30:00	2021-04-30	0.143	0.083	0.122	0.099	east
T4	2021-04-30 17:00:00	2021-04-30	0.142	0.083	0.122	0.099	east
T4	2021-04-30 17:30:00	2021-04-30	0.142	0.082	0.122	0.099	east
T4	2021-04-30 18:00:00	2021-04-30	0.142	0.082	0.122	0.099	east
T4	2021-04-30 18:30:00	2021-04-30	0.142	0.082	0.122	0.099	east
T4	2021-04-30 19:00:00	2021-04-30	0.143	0.082	0.122	0.099	east
T4	2021-04-30 19:30:00	2021-04-30	0.144	0.082	0.121	0.099	east
T4	2021-04-30 20:00:00	2021-04-30	0.145	0.082	0.121	0.099	east
T4	2021-04-30 20:30:00	2021-04-30	0.146	0.082	0.121	0.098	east
T4	2021-04-30 21:00:00	2021-04-30	0.146	0.082	0.121	0.098	east
T4	2021-04-30 21:30:00	2021-04-30	0.145	0.082	0.121	0.098	east
T4	2021-04-30 22:00:00	2021-04-30	0.145	0.082	0.121	0.098	east
T4	2021-04-30 22:30:00	2021-04-30	0.145	0.082	0.121	0.098	east
T4	2021-04-30 23:00:00	2021-04-30	0.145	0.082	0.121	0.097	east
T4	2021-04-30 23:30:00	2021-04-30	0.145	0.082	0.121	0.097	east
T4	2021-05-01	2021-05-01	0.145	0.082	0.121	0.097	east
T4	2021-05-01 00:30:00	2021-05-01	0.145	0.082	0.121	0.097	east
T4	2021-05-01 01:00:00	2021-05-01	0.145	0.082	0.121	0.097	east
T4	2021-05-01 01:30:00	2021-05-01	0.145	0.082	0.121	0.097	east
T4	2021-05-01 02:00:00	2021-05-01	0.145	0.082	0.121	0.097	east
T4	2021-05-01 02:30:00	2021-05-01	0.145	0.082	0.121	0.097	east
T4	2021-05-01 03:00:00	2021-05-01	0.145	0.082	0.12	0.097	east
T4	2021-05-01 03:30:00	2021-05-01	0.145	0.081	0.12	0.097	east
T4	2021-05-01 04:00:00	2021-05-01	0.145	0.081	0.12	0.096	east
T4	2021-05-01 04:30:00	2021-05-01	0.145	0.081	0.12	0.096	east
T4	2021-05-01 05:00:00	2021-05-01	0.145	0.081	0.12	0.096	east
T4	2021-05-01 05:30:00	2021-05-01	0.145	0.081	0.12	0.096	east
T4	2021-05-01 06:00:00	2021-05-01	0.145	0.081	0.12	0.096	east
T4	2021-05-01 06:30:00	2021-05-01	0.145	0.081	0.12	0.097	east
T4	2021-05-01 07:00:00	2021-05-01	0.145	0.081	0.12	0.096	east
T4	2021-05-01 07:30:00	2021-05-01	0.145	0.081	0.12	0.097	east
T4	2021-05-01 08:00:00	2021-05-01	0.145	0.081	0.12	0.097	east
T4	2021-05-01 08:30:00	2021-05-01	0.145	0.08	0.12	0.097	east
T4	2021-05-01 09:00:00	2021-05-01	0.144	0.08	0.12	0.097	east
T4	2021-05-01 09:30:00	2021-05-01	0.144	0.08	0.119	0.097	east
T4	2021-05-01 10:00:00	2021-05-01	0.144	0.08	0.119	0.097	east
T4	2021-05-01 10:30:00	2021-05-01	0.144	0.08	0.118	0.097	east
T4	2021-05-01 11:00:00	2021-05-01	0.144	0.08	0.118	0.097	east
T4	2021-05-01 11:30:00	2021-05-01	0.143	0.08	0.118	0.097	east
T4	2021-05-01 12:00:00	2021-05-01	0.143	0.08	0.118	0.096	east
T4	2021-05-01 12:30:00	2021-05-01	0.142	0.08	0.118	0.096	east
T4	2021-05-01 13:00:00	2021-05-01	0.142	0.08	0.118	0.096	east
T4	2021-05-01 13:30:00	2021-05-01	0.143	0.08	0.117	0.095	east
T4	2021-05-01 14:00:00	2021-05-01	0.142	0.08	0.117	0.095	east
T4	2021-05-01 14:30:00	2021-05-01	0.14	0.08	0.117	0.095	east
T4	2021-05-01 15:00:00	2021-05-01	0.138	0.08	0.117	0.095	east
T4	2021-05-01 15:30:00	2021-05-01	0.137	0.079	0.116	0.095	east
T4	2021-05-01 16:00:00	2021-05-01	0.136	0.079	0.116	0.094	east
T4	2021-05-01 16:30:00	2021-05-01	0.137	0.079	0.115	0.094	east
T4	2021-05-01 17:00:00	2021-05-01	0.138	0.079	0.115	0.094	east
T4	2021-05-01 17:30:00	2021-05-01	0.137	0.079	0.115	0.094	east
T4	2021-05-01 18:00:00	2021-05-01	0.136	0.079	0.115	0.094	east
T4	2021-05-01 18:30:00	2021-05-01	0.135	0.079	0.115	0.094	east
T4	2021-05-01 19:00:00	2021-05-01	0.134	0.079	0.115	0.094	east
T4	2021-05-01 19:30:00	2021-05-01	0.134	0.079	0.115	0.094	east
T4	2021-05-01 20:00:00	2021-05-01	0.136	0.079	0.115	0.094	east
T4	2021-05-01 20:30:00	2021-05-01	0.138	0.079	0.115	0.094	east
T4	2021-05-01 21:00:00	2021-05-01	0.138	0.079	0.115	0.094	east
T4	2021-05-01 21:30:00	2021-05-01	0.138	0.079	0.114	0.094	east
T4	2021-05-01 22:00:00	2021-05-01	0.137	0.079	0.114	0.094	east
T4	2021-05-01 22:30:00	2021-05-01	0.137	0.079	0.114	0.093	east
T4	2021-05-01 23:00:00	2021-05-01	0.137	0.079	0.114	0.093	east
T4	2021-05-01 23:30:00	2021-05-01	0.137	0.079	0.114	0.092	east
T4	2021-05-02	2021-05-02	0.137	0.079	0.114	0.092	east
T4	2021-05-02 00:30:00	2021-05-02	0.137	0.079	0.114	0.092	east
T4	2021-05-02 01:00:00	2021-05-02	0.137	0.079	0.114	0.092	east
T4	2021-05-02 01:30:00	2021-05-02	0.136	0.079	0.114	0.092	east
T4	2021-05-02 02:00:00	2021-05-02	0.136	0.079	0.114	0.092	east
T4	2021-05-02 02:30:00	2021-05-02	0.136	0.079	0.114	0.092	east
T4	2021-05-02 03:00:00	2021-05-02	0.136	0.079	0.114	0.092	east
T4	2021-05-02 03:30:00	2021-05-02	0.136	0.078	0.113	0.092	east
T4	2021-05-02 04:00:00	2021-05-02	0.136	0.078	0.113	0.092	east
T4	2021-05-02 04:30:00	2021-05-02	0.136	0.078	0.113	0.092	east
T4	2021-05-02 05:00:00	2021-05-02	0.136	0.078	0.113	0.092	east
T4	2021-05-02 05:30:00	2021-05-02	0.136	0.078	0.113	0.092	east
T4	2021-05-02 06:00:00	2021-05-02	0.136	0.078	0.113	0.092	east
T4	2021-05-02 06:30:00	2021-05-02	0.136	0.078	0.113	0.092	east
T4	2021-05-02 07:00:00	2021-05-02	0.136	0.078	0.113	0.092	east
T4	2021-05-02 07:30:00	2021-05-02	0.136	0.078	0.113	0.092	east
T4	2021-05-02 08:00:00	2021-05-02	0.136	0.078	0.113	0.092	east
T4	2021-05-02 08:30:00	2021-05-02	0.136	0.077	0.113	0.092	east
T4	2021-05-02 09:00:00	2021-05-02	0.136	0.077	0.113	0.092	east
T4	2021-05-02 09:30:00	2021-05-02	0.136	0.077	0.112	0.092	east
T4	2021-05-02 10:00:00	2021-05-02	0.136	0.077	0.112	0.092	east
T4	2021-05-02 10:30:00	2021-05-02	0.136	0.077	0.112	0.092	east
T4	2021-05-02 11:00:00	2021-05-02	0.136	0.077	0.112	0.092	east
T4	2021-05-02 11:30:00	2021-05-02	0.136	0.077	0.112	0.092	east
T4	2021-05-02 12:00:00	2021-05-02	0.136	0.077	0.112	0.092	east
T4	2021-05-02 12:30:00	2021-05-02	0.135	0.077	0.112	0.092	east
T4	2021-05-02 13:00:00	2021-05-02	0.135	0.077	0.111	0.092	east
T4	2021-05-02 13:30:00	2021-05-02	0.135	0.077	0.111	0.092	east
T4	2021-05-02 14:00:00	2021-05-02	0.135	0.077	0.111	0.092	east
T4	2021-05-02 14:30:00	2021-05-02	0.135	0.077	0.11	0.092	east
T4	2021-05-02 15:00:00	2021-05-02	0.133	0.077	0.11	0.092	east
T4	2021-05-02 15:30:00	2021-05-02	0.131	0.077	0.11	0.091	east
T4	2021-05-02 16:00:00	2021-05-02	0.129	0.077	0.109	0.091	east
T4	2021-05-02 16:30:00	2021-05-02	0.129	0.077	0.109	0.091	east
T4	2021-05-02 17:00:00	2021-05-02	0.129	0.076	0.109	0.091	east
T4	2021-05-02 17:30:00	2021-05-02	0.128	0.076	0.109	0.091	east
T4	2021-05-02 18:00:00	2021-05-02	0.127	0.076	0.109	0.091	east
T4	2021-05-02 18:30:00	2021-05-02	0.127	0.076	0.109	0.091	east
T4	2021-05-02 19:00:00	2021-05-02	0.128	0.076	0.108	0.091	east
T4	2021-05-02 19:30:00	2021-05-02	0.128	0.076	0.108	0.091	east
T4	2021-05-02 20:00:00	2021-05-02	0.129	0.076	0.108	0.09	east
T4	2021-05-02 20:30:00	2021-05-02	0.131	0.076	0.108	0.09	east
T4	2021-05-02 21:00:00	2021-05-02	0.131	0.076	0.108	0.089	east
T4	2021-05-02 21:30:00	2021-05-02	0.131	0.076	0.108	0.089	east
T4	2021-05-02 22:00:00	2021-05-02	0.13	0.076	0.108	0.089	east
T4	2021-05-02 22:30:00	2021-05-02	0.13	0.076	0.108	0.089	east
T4	2021-05-02 23:00:00	2021-05-02	0.13	0.076	0.108	0.088	east
T4	2021-05-02 23:30:00	2021-05-02	0.129	0.076	0.107	0.088	east
T4	2021-05-03	2021-05-03	0.129	0.076	0.107	0.088	east
T4	2021-05-03 00:30:00	2021-05-03	0.129	0.076	0.107	0.088	east
T4	2021-05-03 01:00:00	2021-05-03	0.129	0.076	0.107	0.088	east
T4	2021-05-03 01:30:00	2021-05-03	0.129	0.076	0.107	0.088	east
T4	2021-05-03 02:00:00	2021-05-03	0.129	0.076	0.106	0.088	east
T4	2021-05-03 02:30:00	2021-05-03	0.129	0.076	0.106	0.088	east
T4	2021-05-03 03:00:00	2021-05-03	0.129	0.076	0.106	0.088	east
T4	2021-05-03 03:30:00	2021-05-03	0.129	0.076	0.106	0.088	east
T4	2021-05-03 04:00:00	2021-05-03	0.129	0.076	0.106	0.088	east
T4	2021-05-03 04:30:00	2021-05-03	0.129	0.076	0.106	0.088	east
T4	2021-05-03 05:00:00	2021-05-03	0.129	0.076	0.106	0.088	east
T4	2021-05-03 05:30:00	2021-05-03	0.129	0.076	0.106	0.088	east
T4	2021-05-03 06:00:00	2021-05-03	0.129	0.076	0.106	0.088	east
T4	2021-05-03 06:30:00	2021-05-03	0.129	0.075	0.106	0.088	east
T4	2021-05-03 07:00:00	2021-05-03	0.129	0.075	0.106	0.088	east
T4	2021-05-03 07:30:00	2021-05-03	0.129	0.075	0.106	0.088	east
T4	2021-05-03 08:00:00	2021-05-03	0.129	0.075	0.106	0.088	east
T4	2021-05-03 08:30:00	2021-05-03	0.129	0.075	0.106	0.088	east
T4	2021-05-03 09:00:00	2021-05-03	0.129	0.075	0.105	0.088	east
T4	2021-05-03 09:30:00	2021-05-03	0.129	0.075	0.105	0.088	east
T4	2021-05-03 10:00:00	2021-05-03	0.128	0.075	0.105	0.088	east
T4	2021-05-03 10:30:00	2021-05-03	0.128	0.075	0.105	0.088	east
T4	2021-05-03 11:00:00	2021-05-03	0.128	0.075	0.105	0.088	east
T4	2021-05-03 11:30:00	2021-05-03	0.128	0.075	0.105	0.088	east
T4	2021-05-03 12:00:00	2021-05-03	0.128	0.075	0.105	0.087	east
T4	2021-05-03 12:30:00	2021-05-03	0.128	0.075	0.104	0.087	east
T4	2021-05-03 13:00:00	2021-05-03	0.125	0.074	0.104	0.087	east
T4	2021-05-03 13:30:00	2021-05-03	0.123	0.074	0.104	0.087	east
T4	2021-05-03 14:00:00	2021-05-03	0.122	0.074	0.104	0.087	east
T4	2021-05-03 14:30:00	2021-05-03	0.123	0.074	0.104	0.087	east
T4	2021-05-03 15:00:00	2021-05-03	0.123	0.074	0.104	0.087	east
T4	2021-05-03 15:30:00	2021-05-03	0.123	0.074	0.103	0.087	east
T4	2021-05-03 16:00:00	2021-05-03	0.122	0.074	0.103	0.087	east
T4	2021-05-03 16:30:00	2021-05-03	0.122	0.074	0.102	0.086	east
T4	2021-05-03 17:00:00	2021-05-03	0.121	0.074	0.102	0.086	east
T4	2021-05-03 17:30:00	2021-05-03	0.12	0.074	0.102	0.086	east
T4	2021-05-03 18:00:00	2021-05-03	0.12	0.074	0.102	0.086	east
T4	2021-05-03 18:30:00	2021-05-03	0.119	0.074	0.102	0.086	east
T4	2021-05-03 19:00:00	2021-05-03	0.12	0.074	0.102	0.086	east
T4	2021-05-03 19:30:00	2021-05-03	0.12	0.074	0.101	0.086	east
T4	2021-05-03 20:00:00	2021-05-03	0.121	0.074	0.101	0.086	east
T4	2021-05-03 20:30:00	2021-05-03	0.121	0.074	0.101	0.086	east
T4	2021-05-03 21:00:00	2021-05-03	0.122	0.074	0.101	0.086	east
T4	2021-05-03 21:30:00	2021-05-03	0.123	0.074	0.101	0.086	east
T4	2021-05-03 22:00:00	2021-05-03	0.123	0.074	0.101	0.086	east
T4	2021-05-03 22:30:00	2021-05-03	0.123	0.074	0.101	0.086	east
T4	2021-05-03 23:00:00	2021-05-03	0.123	0.074	0.101	0.086	east
T4	2021-05-03 23:30:00	2021-05-03	0.122	0.074	0.101	0.086	east
T4	2021-05-04	2021-05-04	0.122	0.074	0.101	0.086	east
T4	2021-05-04 00:30:00	2021-05-04	0.122	0.074	0.1	0.086	east
T4	2021-05-04 01:00:00	2021-05-04	0.122	0.074	0.1	0.086	east
T4	2021-05-04 01:30:00	2021-05-04	0.122	0.074	0.1	0.086	east
T4	2021-05-04 02:00:00	2021-05-04	0.121	0.073	0.1	0.086	east
T4	2021-05-04 02:30:00	2021-05-04	0.121	0.073	0.099	0.085	east
T4	2021-05-04 03:00:00	2021-05-04	0.121	0.073	0.099	0.085	east
T4	2021-05-04 03:30:00	2021-05-04	0.121	0.073	0.099	0.085	east
T4	2021-05-04 04:00:00	2021-05-04	0.121	0.073	0.099	0.085	east
T4	2021-05-04 04:30:00	2021-05-04	0.121	0.073	0.099	0.085	east
T4	2021-05-04 05:00:00	2021-05-04	0.121	0.073	0.099	0.085	east
T4	2021-05-04 05:30:00	2021-05-04	0.121	0.073	0.098	0.085	east
T4	2021-05-04 06:00:00	2021-05-04	0.121	0.073	0.098	0.085	east
T4	2021-05-04 06:30:00	2021-05-04	0.121	0.073	0.098	0.085	east
T4	2021-05-04 07:00:00	2021-05-04	0.121	0.073	0.098	0.085	east
T4	2021-05-04 07:30:00	2021-05-04	0.121	0.073	0.098	0.085	east
T4	2021-05-04 08:00:00	2021-05-04	0.121	0.073	0.098	0.085	east
T4	2021-05-04 08:30:00	2021-05-04	0.121	0.073	0.098	0.085	east
T4	2021-05-04 09:00:00	2021-05-04	0.121	0.073	0.098	0.085	east
T4	2021-05-04 09:30:00	2021-05-04	0.121	0.073	0.098	0.085	east
T4	2021-05-04 10:00:00	2021-05-04	0.121	0.073	0.098	0.085	east
T4	2021-05-04 10:30:00	2021-05-04	0.121	0.073	0.098	0.084	east
T4	2021-05-04 11:00:00	2021-05-04	0.122	0.073	0.098	0.084	east
T4	2021-05-04 11:30:00	2021-05-04	0.122	0.073	0.098	0.084	east
T4	2021-05-04 12:00:00	2021-05-04	0.122	0.073	0.098	0.084	east
T4	2021-05-04 12:30:00	2021-05-04	0.122	0.073	0.098	0.084	east
T4	2021-05-04 13:00:00	2021-05-04	0.121	0.073	0.098	0.083	east
T4	2021-05-04 13:30:00	2021-05-04	0.119	0.073	0.097	0.083	east
T4	2021-05-04 14:00:00	2021-05-04	0.117	0.073	0.097	0.082	east
T4	2021-05-04 14:30:00	2021-05-04	0.117	0.073	0.097	0.082	east
T4	2021-05-04 15:00:00	2021-05-04	0.117	0.073	0.097	0.082	east
T4	2021-05-04 15:30:00	2021-05-04	0.117	0.072	0.097	0.082	east
T4	2021-05-04 16:00:00	2021-05-04	0.116	0.072	0.096	0.082	east
T4	2021-05-04 16:30:00	2021-05-04	0.115	0.072	0.096	0.081	east
T4	2021-05-04 17:00:00	2021-05-04	0.115	0.072	0.096	0.081	east
T4	2021-05-04 17:30:00	2021-05-04	0.115	0.072	0.095	0.081	east
T4	2021-05-04 18:00:00	2021-05-04	0.115	0.072	0.095	0.081	east
T4	2021-05-04 18:30:00	2021-05-04	0.114	0.072	0.095	0.081	east
T4	2021-05-04 19:00:00	2021-05-04	0.114	0.072	0.095	0.081	east
T4	2021-05-04 19:30:00	2021-05-04	0.113	0.072	0.095	0.081	east
T4	2021-05-04 20:00:00	2021-05-04	0.112	0.071	0.095	0.081	east
T4	2021-05-04 20:30:00	2021-05-04	0.112	0.071	0.094	0.081	east
T4	2021-05-04 21:00:00	2021-05-04	0.112	0.071	0.094	0.081	east
T4	2021-05-04 21:30:00	2021-05-04	0.113	0.071	0.094	0.081	east
T4	2021-05-04 22:00:00	2021-05-04	0.114	0.071	0.094	0.082	east
T4	2021-05-04 22:30:00	2021-05-04	0.114	0.071	0.094	0.082	east
T4	2021-05-04 23:00:00	2021-05-04	0.116	0.07	0.094	0.081	east
T4	2021-05-04 23:30:00	2021-05-04	0.134	0.069	0.128	0.08	east
T4	2021-05-05	2021-05-05	0.15	0.069	0.154	0.081	east
T4	2021-05-05 00:30:00	2021-05-05	0.16	0.069	0.161	0.08	east
T4	2021-05-05 01:00:00	2021-05-05	0.166	0.069	0.165	0.081	east
T4	2021-05-05 01:30:00	2021-05-05	0.168	0.069	0.166	0.081	east
T4	2021-05-05 02:00:00	2021-05-05	0.17	0.069	0.166	0.081	east
T4	2021-05-05 02:30:00	2021-05-05	0.17	0.069	0.165	0.081	east
T4	2021-05-05 03:00:00	2021-05-05	0.17	0.069	0.165	0.081	east
T4	2021-05-05 03:30:00	2021-05-05	0.171	0.069	0.165	0.081	east
T4	2021-05-05 04:00:00	2021-05-05	0.173	0.069	0.166	0.081	east
T4	2021-05-05 04:30:00	2021-05-05	0.173	0.069	0.166	0.081	east
T4	2021-05-05 05:00:00	2021-05-05	0.173	0.069	0.166	0.081	east
T4	2021-05-05 05:30:00	2021-05-05	0.174	0.069	0.165	0.081	east
T4	2021-05-05 06:00:00	2021-05-05	0.174	0.069	0.165	0.081	east
T4	2021-05-05 06:30:00	2021-05-05	0.174	0.069	0.165	0.081	east
T4	2021-05-05 07:00:00	2021-05-05	0.174	0.069	0.165	0.081	east
T4	2021-05-05 07:30:00	2021-05-05	0.174	0.069	0.164	0.081	east
T4	2021-05-05 08:00:00	2021-05-05	0.173	0.069	0.164	0.081	east
T4	2021-05-05 08:30:00	2021-05-05	0.173	0.069	0.163	0.081	east
T4	2021-05-05 09:00:00	2021-05-05	0.173	0.069	0.163	0.081	east
T4	2021-05-05 09:30:00	2021-05-05	0.173	0.069	0.163	0.081	east
T4	2021-05-05 10:00:00	2021-05-05	0.173	0.069	0.162	0.081	east
T4	2021-05-05 10:30:00	2021-05-05	0.173	0.069	0.162	0.081	east
T4	2021-05-05 11:00:00	2021-05-05	0.173	0.069	0.161	0.081	east
T4	2021-05-05 11:30:00	2021-05-05	0.172	0.069	0.161	0.08	east
T4	2021-05-05 12:00:00	2021-05-05	0.172	0.069	0.161	0.08	east
T4	2021-05-05 12:30:00	2021-05-05	0.172	0.069	0.16	0.08	east
T4	2021-05-05 13:00:00	2021-05-05	0.172	0.069	0.16	0.08	east
T4	2021-05-05 13:30:00	2021-05-05	0.171	0.069	0.159	0.08	east
T4	2021-05-05 14:00:00	2021-05-05	0.171	0.069	0.159	0.08	east
T4	2021-05-05 14:30:00	2021-05-05	0.171	0.069	0.158	0.08	east
T4	2021-05-05 15:00:00	2021-05-05	0.17	0.069	0.158	0.08	east
T4	2021-05-05 15:30:00	2021-05-05	0.17	0.069	0.157	0.08	east
T4	2021-05-05 16:00:00	2021-05-05	0.17	0.069	0.157	0.08	east
T4	2021-05-05 16:30:00	2021-05-05	0.169	0.069	0.156	0.08	east
T4	2021-05-05 17:00:00	2021-05-05	0.169	0.069	0.156	0.08	east
T4	2021-05-05 17:30:00	2021-05-05	0.169	0.069	0.155	0.08	east
T4	2021-05-05 18:00:00	2021-05-05	0.169	0.069	0.155	0.08	east
T4	2021-05-05 18:30:00	2021-05-05	0.168	0.069	0.154	0.08	east
T4	2021-05-05 19:00:00	2021-05-05	0.168	0.069	0.154	0.08	east
T4	2021-05-05 19:30:00	2021-05-05	0.167	0.069	0.154	0.08	east
T4	2021-05-05 20:00:00	2021-05-05	0.167	0.069	0.153	0.08	east
T4	2021-05-05 20:30:00	2021-05-05	0.167	0.07	0.153	0.08	east
T4	2021-05-05 21:00:00	2021-05-05	0.167	0.07	0.152	0.08	east
T4	2021-05-05 21:30:00	2021-05-05	0.167	0.07	0.152	0.08	east
T4	2021-05-05 22:00:00	2021-05-05	0.166	0.07	0.152	0.08	east
T4	2021-05-05 22:30:00	2021-05-05	0.166	0.07	0.151	0.08	east
T4	2021-05-05 23:00:00	2021-05-05	0.166	0.07	0.151	0.08	east
T4	2021-05-05 23:30:00	2021-05-05	0.166	0.07	0.151	0.08	east
T4	2021-05-06	2021-05-06	0.166	0.071	0.151	0.08	east
T4	2021-05-06 00:30:00	2021-05-06	0.166	0.071	0.15	0.08	east
T4	2021-05-06 01:00:00	2021-05-06	0.165	0.071	0.149	0.08	east
T4	2021-05-06 01:30:00	2021-05-06	0.165	0.071	0.149	0.08	east
T4	2021-05-06 02:00:00	2021-05-06	0.165	0.071	0.149	0.08	east
T4	2021-05-06 02:30:00	2021-05-06	0.165	0.071	0.149	0.08	east
T4	2021-05-06 03:00:00	2021-05-06	0.165	0.071	0.148	0.08	east
T4	2021-05-06 03:30:00	2021-05-06	0.165	0.071	0.148	0.08	east
T4	2021-05-06 04:00:00	2021-05-06	0.165	0.071	0.148	0.08	east
T4	2021-05-06 04:30:00	2021-05-06	0.165	0.071	0.148	0.08	east
T4	2021-05-06 05:00:00	2021-05-06	0.164	0.071	0.148	0.08	east
T4	2021-05-06 05:30:00	2021-05-06	0.164	0.071	0.147	0.08	east
T4	2021-05-06 06:00:00	2021-05-06	0.164	0.071	0.147	0.08	east
T4	2021-05-06 06:30:00	2021-05-06	0.164	0.071	0.147	0.08	east
T4	2021-05-06 07:00:00	2021-05-06	0.164	0.071	0.146	0.08	east
T4	2021-05-06 07:30:00	2021-05-06	0.164	0.071	0.146	0.08	east
T4	2021-05-06 08:00:00	2021-05-06	0.164	0.071	0.146	0.08	east
T4	2021-05-06 08:30:00	2021-05-06	0.164	0.071	0.146	0.079	east
T4	2021-05-06 09:00:00	2021-05-06	0.164	0.071	0.146	0.079	east
T4	2021-05-06 09:30:00	2021-05-06	0.164	0.071	0.145	0.079	east
T4	2021-05-06 10:00:00	2021-05-06	0.163	0.071	0.145	0.079	east
T4	2021-05-06 10:30:00	2021-05-06	0.163	0.071	0.145	0.079	east
T4	2021-05-06 11:00:00	2021-05-06	0.163	0.071	0.145	0.079	east
T4	2021-05-06 11:30:00	2021-05-06	0.163	0.071	0.144	0.079	east
T4	2021-05-06 12:00:00	2021-05-06	0.163	0.071	0.144	0.079	east
T4	2021-05-06 12:30:00	2021-05-06	0.162	0.071	0.144	0.079	east
T4	2021-05-06 13:00:00	2021-05-06	0.163	0.071	0.144	0.079	east
T4	2021-05-06 13:30:00	2021-05-06	0.162	0.071	0.143	0.079	east
T4	2021-05-06 14:00:00	2021-05-06	0.159	0.071	0.142	0.079	east
T4	2021-05-06 14:30:00	2021-05-06	0.159	0.071	0.142	0.079	east
T4	2021-05-06 15:00:00	2021-05-06	0.159	0.071	0.141	0.079	east
T4	2021-05-06 15:30:00	2021-05-06	0.157	0.071	0.141	0.079	east
T4	2021-05-06 16:00:00	2021-05-06	0.156	0.071	0.141	0.079	east
T4	2021-05-06 16:30:00	2021-05-06	0.157	0.071	0.14	0.079	east
T4	2021-05-06 17:00:00	2021-05-06	0.157	0.071	0.14	0.079	east
T4	2021-05-06 17:30:00	2021-05-06	0.156	0.071	0.14	0.079	east
T4	2021-05-06 18:00:00	2021-05-06	0.155	0.071	0.139	0.079	east
T4	2021-05-06 18:30:00	2021-05-06	0.155	0.071	0.139	0.079	east
T4	2021-05-06 19:00:00	2021-05-06	0.156	0.071	0.139	0.079	east
T4	2021-05-06 19:30:00	2021-05-06	0.158	0.071	0.138	0.078	east
T4	2021-05-06 20:00:00	2021-05-06	0.158	0.071	0.138	0.077	east
T4	2021-05-06 20:30:00	2021-05-06	0.157	0.071	0.138	0.078	east
T4	2021-05-06 21:00:00	2021-05-06	0.157	0.072	0.138	0.078	east
T4	2021-05-06 21:30:00	2021-05-06	0.156	0.072	0.137	0.078	east
T4	2021-05-06 22:00:00	2021-05-06	0.156	0.072	0.137	0.078	east
T4	2021-05-06 22:30:00	2021-05-06	0.156	0.072	0.137	0.079	east
T4	2021-05-06 23:00:00	2021-05-06	0.156	0.072	0.137	0.079	east
T4	2021-05-06 23:30:00	2021-05-06	0.156	0.072	0.137	0.079	east
T4	2021-05-07	2021-05-07	0.156	0.072	0.137	0.079	east
T4	2021-05-07 00:30:00	2021-05-07	0.156	0.072	0.136	0.079	east
T4	2021-05-07 01:00:00	2021-05-07	0.156	0.072	0.136	0.079	east
T4	2021-05-07 01:30:00	2021-05-07	0.156	0.072	0.136	0.079	east
T4	2021-05-07 02:00:00	2021-05-07	0.156	0.072	0.136	0.079	east
T4	2021-05-07 02:30:00	2021-05-07	0.156	0.072	0.136	0.079	east
T4	2021-05-07 03:00:00	2021-05-07	0.155	0.072	0.136	0.079	east
T4	2021-05-07 03:30:00	2021-05-07	0.155	0.072	0.135	0.079	east
T4	2021-05-07 04:00:00	2021-05-07	0.155	0.072	0.135	0.079	east
T4	2021-05-07 04:30:00	2021-05-07	0.155	0.072	0.135	0.079	east
T4	2021-05-07 05:00:00	2021-05-07	0.155	0.072	0.134	0.079	east
T4	2021-05-07 05:30:00	2021-05-07	0.155	0.072	0.134	0.079	east
T4	2021-05-07 06:00:00	2021-05-07	0.155	0.072	0.134	0.079	east
T4	2021-05-07 06:30:00	2021-05-07	0.155	0.072	0.134	0.079	east
T4	2021-05-07 07:00:00	2021-05-07	0.155	0.072	0.134	0.079	east
T4	2021-05-07 07:30:00	2021-05-07	0.155	0.072	0.134	0.079	east
T4	2021-05-07 08:00:00	2021-05-07	0.155	0.072	0.133	0.079	east
T4	2021-05-07 08:30:00	2021-05-07	0.155	0.072	0.133	0.079	east
T4	2021-05-07 09:00:00	2021-05-07	0.155	0.072	0.133	0.079	east
T4	2021-05-07 09:30:00	2021-05-07	0.154	0.072	0.133	0.078	east
T4	2021-05-07 10:00:00	2021-05-07	0.154	0.072	0.132	0.078	east
T4	2021-05-07 10:30:00	2021-05-07	0.154	0.072	0.132	0.078	east
T4	2021-05-07 11:00:00	2021-05-07	0.154	0.072	0.132	0.077	east
T4	2021-05-07 11:30:00	2021-05-07	0.154	0.072	0.132	0.077	east
T4	2021-05-07 12:00:00	2021-05-07	0.153	0.072	0.132	0.077	east
T4	2021-05-07 12:30:00	2021-05-07	0.152	0.072	0.131	0.077	east
T4	2021-05-07 13:00:00	2021-05-07	0.152	0.071	0.131	0.077	east
T4	2021-05-07 13:30:00	2021-05-07	0.152	0.071	0.131	0.077	east
T4	2021-05-07 14:00:00	2021-05-07	0.149	0.071	0.129	0.077	east
T4	2021-05-07 14:30:00	2021-05-07	0.151	0.071	0.129	0.078	east
T4	2021-05-07 15:00:00	2021-05-07	0.15	0.071	0.129	0.078	east
T4	2021-05-07 15:30:00	2021-05-07	0.146	0.071	0.129	0.078	east
T4	2021-05-07 16:00:00	2021-05-07	0.144	0.071	0.128	0.078	east
T4	2021-05-07 16:30:00	2021-05-07	0.146	0.071	0.128	0.077	east
T4	2021-05-07 17:00:00	2021-05-07	0.148	0.071	0.128	0.077	east
T4	2021-05-07 17:30:00	2021-05-07	0.148	0.071	0.128	0.077	east
T4	2021-05-07 18:00:00	2021-05-07	0.147	0.071	0.128	0.077	east
T4	2021-05-07 18:30:00	2021-05-07	0.147	0.071	0.127	0.076	east
T4	2021-05-07 19:00:00	2021-05-07	0.147	0.071	0.127	0.076	east
T4	2021-05-07 19:30:00	2021-05-07	0.146	0.071	0.127	0.075	east
T4	2021-05-07 20:00:00	2021-05-07	0.146	0.071	0.127	0.075	east
T4	2021-05-07 20:30:00	2021-05-07	0.146	0.071	0.127	0.075	east
T4	2021-05-07 21:00:00	2021-05-07	0.146	0.071	0.126	0.076	east
T4	2021-05-07 21:30:00	2021-05-07	0.146	0.071	0.126	0.076	east
T4	2021-05-07 22:00:00	2021-05-07	0.146	0.071	0.126	0.076	east
T4	2021-05-07 22:30:00	2021-05-07	0.146	0.071	0.126	0.076	east
T4	2021-05-07 23:00:00	2021-05-07	0.146	0.071	0.126	0.076	east
T4	2021-05-07 23:30:00	2021-05-07	0.146	0.071	0.126	0.076	east
T4	2021-05-08	2021-05-08	0.146	0.071	0.126	0.076	east
T4	2021-05-08 00:30:00	2021-05-08	0.146	0.071	0.126	0.076	east
T4	2021-05-08 01:00:00	2021-05-08	0.146	0.071	0.125	0.077	east
T4	2021-05-08 01:30:00	2021-05-08	0.146	0.071	0.125	0.077	east
T4	2021-05-08 02:00:00	2021-05-08	0.146	0.071	0.125	0.077	east
T4	2021-05-08 02:30:00	2021-05-08	0.146	0.071	0.125	0.077	east
T4	2021-05-08 03:00:00	2021-05-08	0.146	0.071	0.125	0.077	east
T4	2021-05-08 03:30:00	2021-05-08	0.146	0.071	0.125	0.077	east
T4	2021-05-08 04:00:00	2021-05-08	0.146	0.071	0.125	0.077	east
T4	2021-05-08 04:30:00	2021-05-08	0.146	0.071	0.125	0.077	east
T4	2021-05-08 05:00:00	2021-05-08	0.146	0.071	0.125	0.077	east
T4	2021-05-08 05:30:00	2021-05-08	0.146	0.071	0.124	0.077	east
T4	2021-05-08 06:00:00	2021-05-08	0.146	0.071	0.124	0.076	east
T4	2021-05-08 06:30:00	2021-05-08	0.146	0.071	0.124	0.076	east
T4	2021-05-08 07:00:00	2021-05-08	0.146	0.071	0.123	0.076	east
T4	2021-05-08 07:30:00	2021-05-08	0.146	0.071	0.123	0.076	east
T4	2021-05-08 08:00:00	2021-05-08	0.146	0.071	0.123	0.075	east
T4	2021-05-08 08:30:00	2021-05-08	0.146	0.071	0.123	0.076	east
T4	2021-05-08 09:00:00	2021-05-08	0.145	0.071	0.123	0.076	east
T4	2021-05-08 09:30:00	2021-05-08	0.145	0.071	0.122	0.076	east
T4	2021-05-08 10:00:00	2021-05-08	0.144	0.071	0.122	0.077	east
T4	2021-05-08 10:30:00	2021-05-08	0.144	0.07	0.122	0.077	east
T4	2021-05-08 11:00:00	2021-05-08	0.144	0.07	0.122	0.077	east
T4	2021-05-08 11:30:00	2021-05-08	0.143	0.07	0.122	0.077	east
T4	2021-05-08 12:00:00	2021-05-08	0.142	0.07	0.122	0.077	east
T4	2021-05-08 12:30:00	2021-05-08	0.142	0.07	0.121	0.077	east
T4	2021-05-08 13:00:00	2021-05-08	0.141	0.07	0.121	0.077	east
T4	2021-05-08 13:30:00	2021-05-08	0.142	0.07	0.121	0.077	east
T4	2021-05-08 14:00:00	2021-05-08	0.141	0.07	0.121	0.076	east
T4	2021-05-08 14:30:00	2021-05-08	0.141	0.069	0.12	0.076	east
T4	2021-05-08 15:00:00	2021-05-08	0.14	0.069	0.12	0.076	east
T4	2021-05-08 15:30:00	2021-05-08	0.138	0.069	0.12	0.076	east
T4	2021-05-08 16:00:00	2021-05-08	0.136	0.069	0.12	0.076	east
T4	2021-05-08 16:30:00	2021-05-08	0.137	0.069	0.119	0.075	east
T4	2021-05-08 17:00:00	2021-05-08	0.138	0.069	0.119	0.075	east
T4	2021-05-08 17:30:00	2021-05-08	0.138	0.069	0.118	0.075	east
T4	2021-05-08 18:00:00	2021-05-08	0.137	0.069	0.118	0.075	east
T4	2021-05-08 18:30:00	2021-05-08	0.136	0.069	0.118	0.075	east
T4	2021-05-08 19:00:00	2021-05-08	0.136	0.069	0.118	0.075	east
T4	2021-05-08 19:30:00	2021-05-08	0.136	0.069	0.118	0.075	east
T4	2021-05-08 20:00:00	2021-05-08	0.136	0.069	0.117	0.075	east
T4	2021-05-08 20:30:00	2021-05-08	0.136	0.069	0.117	0.075	east
T4	2021-05-08 21:00:00	2021-05-08	0.136	0.069	0.117	0.074	east
T4	2021-05-08 21:30:00	2021-05-08	0.136	0.069	0.117	0.074	east
T4	2021-05-08 22:00:00	2021-05-08	0.136	0.069	0.117	0.074	east
T4	2021-05-08 22:30:00	2021-05-08	0.136	0.069	0.117	0.074	east
T4	2021-05-08 23:00:00	2021-05-08	0.136	0.069	0.117	0.074	east
T4	2021-05-08 23:30:00	2021-05-08	0.136	0.069	0.117	0.074	east
T4	2021-05-09	2021-05-09	0.136	0.069	0.117	0.074	east
T4	2021-05-09 00:30:00	2021-05-09	0.136	0.069	0.117	0.074	east
T4	2021-05-09 01:00:00	2021-05-09	0.136	0.069	0.116	0.074	east
T4	2021-05-09 01:30:00	2021-05-09	0.136	0.069	0.116	0.074	east
T4	2021-05-09 02:00:00	2021-05-09	0.136	0.069	0.116	0.074	east
T4	2021-05-09 02:30:00	2021-05-09	0.136	0.069	0.116	0.074	east
T4	2021-05-09 03:00:00	2021-05-09	0.136	0.069	0.115	0.074	east
T4	2021-05-09 03:30:00	2021-05-09	0.136	0.069	0.115	0.074	east
T4	2021-05-09 04:00:00	2021-05-09	0.136	0.069	0.115	0.074	east
T4	2021-05-09 04:30:00	2021-05-09	0.136	0.069	0.115	0.074	east
T4	2021-05-09 05:00:00	2021-05-09	0.136	0.069	0.115	0.074	east
T4	2021-05-09 05:30:00	2021-05-09	0.136	0.069	0.115	0.074	east
T4	2021-05-09 06:00:00	2021-05-09	0.136	0.069	0.115	0.074	east
T4	2021-05-09 06:30:00	2021-05-09	0.136	0.069	0.115	0.074	east
T4	2021-05-09 07:00:00	2021-05-09	0.136	0.069	0.115	0.074	east
T4	2021-05-09 07:30:00	2021-05-09	0.136	0.069	0.115	0.074	east
T4	2021-05-09 08:00:00	2021-05-09	0.136	0.069	0.114	0.074	east
T4	2021-05-09 08:30:00	2021-05-09	0.136	0.069	0.114	0.075	east
T4	2021-05-09 09:00:00	2021-05-09	0.136	0.069	0.114	0.075	east
T4	2021-05-09 09:30:00	2021-05-09	0.135	0.069	0.114	0.075	east
T4	2021-05-09 10:00:00	2021-05-09	0.135	0.069	0.114	0.075	east
T4	2021-05-09 10:30:00	2021-05-09	0.134	0.069	0.113	0.075	east
T4	2021-05-09 11:00:00	2021-05-09	0.134	0.069	0.113	0.075	east
T4	2021-05-09 11:30:00	2021-05-09	0.133	0.069	0.113	0.075	east
T4	2021-05-09 12:00:00	2021-05-09	0.133	0.069	0.113	0.075	east
T4	2021-05-09 12:30:00	2021-05-09	0.132	0.069	0.113	0.075	east
T4	2021-05-09 13:00:00	2021-05-09	0.132	0.069	0.113	0.075	east
T4	2021-05-09 13:30:00	2021-05-09	0.132	0.068	0.112	0.074	east
T4	2021-05-09 14:00:00	2021-05-09	0.131	0.068	0.112	0.074	east
T4	2021-05-09 14:30:00	2021-05-09	0.13	0.068	0.112	0.074	east
T4	2021-05-09 15:00:00	2021-05-09	0.129	0.068	0.111	0.074	east
T4	2021-05-09 15:30:00	2021-05-09	0.127	0.068	0.111	0.074	east
T4	2021-05-09 16:00:00	2021-05-09	0.125	0.068	0.11	0.074	east
T4	2021-05-09 16:30:00	2021-05-09	0.125	0.068	0.11	0.074	east
T4	2021-05-09 17:00:00	2021-05-09	0.126	0.068	0.11	0.074	east
T4	2021-05-09 17:30:00	2021-05-09	0.126	0.068	0.11	0.074	east
T4	2021-05-09 18:00:00	2021-05-09	0.127	0.068	0.109	0.073	east
T4	2021-05-09 18:30:00	2021-05-09	0.127	0.068	0.109	0.073	east
T4	2021-05-09 19:00:00	2021-05-09	0.127	0.068	0.109	0.073	east
T4	2021-05-09 19:30:00	2021-05-09	0.126	0.068	0.109	0.073	east
T4	2021-05-09 20:00:00	2021-05-09	0.126	0.068	0.109	0.073	east
T4	2021-05-09 20:30:00	2021-05-09	0.126	0.068	0.108	0.072	east
T4	2021-05-09 21:00:00	2021-05-09	0.126	0.068	0.108	0.072	east
T4	2021-05-09 21:30:00	2021-05-09	0.126	0.068	0.108	0.072	east
T4	2021-05-09 22:00:00	2021-05-09	0.125	0.068	0.108	0.072	east
T4	2021-05-09 22:30:00	2021-05-09	0.125	0.068	0.108	0.071	east
T4	2021-05-09 23:00:00	2021-05-09	0.125	0.068	0.108	0.071	east
T4	2021-05-09 23:30:00	2021-05-09	0.125	0.068	0.108	0.071	east
T4	2021-05-10	2021-05-10	0.125	0.068	0.108	0.072	east
T4	2021-05-10 00:30:00	2021-05-10	0.125	0.068	0.107	0.072	east
T4	2021-05-10 01:00:00	2021-05-10	0.125	0.068	0.107	0.072	east
T4	2021-05-10 01:30:00	2021-05-10	0.125	0.068	0.107	0.072	east
T4	2021-05-10 02:00:00	2021-05-10	0.125	0.068	0.107	0.072	east
T4	2021-05-10 02:30:00	2021-05-10	0.125	0.068	0.106	0.072	east
T4	2021-05-10 03:00:00	2021-05-10	0.125	0.068	0.106	0.072	east
T4	2021-05-10 03:30:00	2021-05-10	0.125	0.068	0.106	0.072	east
T4	2021-05-10 04:00:00	2021-05-10	0.125	0.068	0.106	0.072	east
T4	2021-05-10 04:30:00	2021-05-10	0.125	0.068	0.106	0.072	east
T4	2021-05-10 05:00:00	2021-05-10	0.126	0.068	0.106	0.072	east
T4	2021-05-10 05:30:00	2021-05-10	0.126	0.068	0.106	0.072	east
T4	2021-05-10 06:00:00	2021-05-10	0.126	0.068	0.106	0.072	east
T4	2021-05-10 06:30:00	2021-05-10	0.126	0.068	0.106	0.072	east
T4	2021-05-10 07:00:00	2021-05-10	0.126	0.068	0.106	0.072	east
T4	2021-05-10 07:30:00	2021-05-10	0.125	0.068	0.106	0.072	east
T4	2021-05-10 08:00:00	2021-05-10	0.125	0.068	0.106	0.072	east
T4	2021-05-10 08:30:00	2021-05-10	0.125	0.068	0.106	0.072	east
T4	2021-05-10 09:00:00	2021-05-10	0.125	0.068	0.105	0.072	east
T4	2021-05-10 09:30:00	2021-05-10	0.12	0.067	0.104	0.071	east
T4	2021-05-10 10:00:00	2021-05-10	0.111	0.066	0.104	0.071	east
T4	2021-05-10 10:30:00	2021-05-10	0.118	0.066	0.106	0.071	east
T4	2021-05-10 11:00:00	2021-05-10	0.128	0.066	0.108	0.071	east
T4	2021-05-10 11:30:00	2021-05-10	0.134	0.066	0.11	0.071	east
T4	2021-05-10 12:00:00	2021-05-10	0.138	0.066	0.113	0.071	east
T4	2021-05-10 12:30:00	2021-05-10	0.141	0.066	0.115	0.071	east
T4	2021-05-10 13:00:00	2021-05-10	0.142	0.066	0.117	0.071	east
T4	2021-05-10 13:30:00	2021-05-10	0.142	0.066	0.119	0.071	east
T4	2021-05-10 14:00:00	2021-05-10	0.142	0.066	0.12	0.071	east
T4	2021-05-10 14:30:00	2021-05-10	0.142	0.066	0.121	0.071	east
T4	2021-05-10 15:00:00	2021-05-10	0.142	0.066	0.122	0.071	east
T4	2021-05-10 15:30:00	2021-05-10	0.142	0.066	0.122	0.071	east
T4	2021-05-10 16:00:00	2021-05-10	0.142	0.066	0.123	0.071	east
T4	2021-05-10 16:30:00	2021-05-10	0.142	0.066	0.123	0.071	east
T4	2021-05-10 17:00:00	2021-05-10	0.142	0.066	0.123	0.071	east
T4	2021-05-10 17:30:00	2021-05-10	0.142	0.066	0.123	0.071	east
T4	2021-05-10 18:00:00	2021-05-10	0.141	0.066	0.123	0.071	east
T4	2021-05-10 18:30:00	2021-05-10	0.141	0.066	0.123	0.071	east
T4	2021-05-10 19:00:00	2021-05-10	0.141	0.066	0.124	0.071	east
T4	2021-05-10 19:30:00	2021-05-10	0.141	0.066	0.124	0.071	east
T4	2021-05-10 20:00:00	2021-05-10	0.141	0.066	0.124	0.071	east
T4	2021-05-10 20:30:00	2021-05-10	0.141	0.066	0.124	0.071	east
T4	2021-05-10 21:00:00	2021-05-10	0.141	0.066	0.124	0.071	east
T4	2021-05-10 21:30:00	2021-05-10	0.14	0.066	0.124	0.071	east
T4	2021-05-10 22:00:00	2021-05-10	0.14	0.066	0.124	0.071	east
T4	2021-05-10 22:30:00	2021-05-10	0.14	0.066	0.124	0.071	east
T4	2021-05-10 23:00:00	2021-05-10	0.14	0.066	0.124	0.071	east
T4	2021-05-10 23:30:00	2021-05-10	0.14	0.066	0.124	0.071	east
T4	2021-05-11	2021-05-11	0.14	0.066	0.124	0.071	east
T4	2021-05-11 00:30:00	2021-05-11	0.14	0.066	0.124	0.071	east
T4	2021-05-11 01:00:00	2021-05-11	0.14	0.066	0.124	0.071	east
T4	2021-05-11 01:30:00	2021-05-11	0.14	0.066	0.124	0.071	east
T4	2021-05-11 02:00:00	2021-05-11	0.139	0.066	0.124	0.071	east
T4	2021-05-11 02:30:00	2021-05-11	0.139	0.066	0.124	0.071	east
T4	2021-05-11 03:00:00	2021-05-11	0.139	0.066	0.124	0.071	east
T4	2021-05-11 03:30:00	2021-05-11	0.139	0.066	0.123	0.071	east
T4	2021-05-11 04:00:00	2021-05-11	0.139	0.066	0.123	0.071	east
T4	2021-05-11 04:30:00	2021-05-11	0.139	0.066	0.123	0.071	east
T4	2021-05-11 05:00:00	2021-05-11	0.139	0.066	0.123	0.071	east
T4	2021-05-11 05:30:00	2021-05-11	0.139	0.066	0.123	0.071	east
T4	2021-05-11 06:00:00	2021-05-11	0.139	0.066	0.123	0.071	east
T4	2021-05-11 06:30:00	2021-05-11	0.139	0.066	0.123	0.071	east
T4	2021-05-11 07:00:00	2021-05-11	0.138	0.066	0.123	0.071	east
T4	2021-05-11 07:30:00	2021-05-11	0.138	0.066	0.123	0.071	east
T4	2021-05-11 08:00:00	2021-05-11	0.138	0.066	0.123	0.071	east
T4	2021-05-11 08:30:00	2021-05-11	0.138	0.066	0.123	0.071	east
T4	2021-05-11 09:00:00	2021-05-11	0.138	0.066	0.123	0.071	east
T4	2021-05-11 09:30:00	2021-05-11	0.138	0.066	0.123	0.072	east
T4	2021-05-11 10:00:00	2021-05-11	0.138	0.066	0.123	0.072	east
T4	2021-05-11 10:30:00	2021-05-11	0.137	0.066	0.123	0.072	east
T4	2021-05-11 11:00:00	2021-05-11	0.136	0.066	0.123	0.072	east
T4	2021-05-11 11:30:00	2021-05-11	0.136	0.065	0.122	0.072	east
T4	2021-05-11 12:00:00	2021-05-11	0.136	0.065	0.122	0.072	east
T4	2021-05-11 12:30:00	2021-05-11	0.136	0.065	0.122	0.072	east
T4	2021-05-11 13:00:00	2021-05-11	0.136	0.065	0.122	0.072	east
T4	2021-05-11 13:30:00	2021-05-11	0.136	0.065	0.122	0.072	east
T4	2021-05-11 14:00:00	2021-05-11	0.135	0.065	0.121	0.072	east
T4	2021-05-11 14:30:00	2021-05-11	0.134	0.065	0.121	0.072	east
T4	2021-05-11 15:00:00	2021-05-11	0.133	0.065	0.121	0.071	east
T4	2021-05-11 15:30:00	2021-05-11	0.134	0.065	0.121	0.071	east
T4	2021-05-11 16:00:00	2021-05-11	0.133	0.065	0.121	0.071	east
T4	2021-05-11 16:30:00	2021-05-11	0.133	0.065	0.121	0.071	east
T4	2021-05-11 17:00:00	2021-05-11	0.133	0.065	0.12	0.071	east
T4	2021-05-11 17:30:00	2021-05-11	0.132	0.065	0.12	0.071	east
T4	2021-05-11 18:00:00	2021-05-11	0.132	0.065	0.12	0.07	east
T4	2021-05-11 18:30:00	2021-05-11	0.132	0.065	0.12	0.07	east
T4	2021-05-11 19:00:00	2021-05-11	0.131	0.065	0.119	0.069	east
T4	2021-05-11 19:30:00	2021-05-11	0.13	0.065	0.118	0.069	east
T4	2021-05-11 20:00:00	2021-05-11	0.129	0.065	0.119	0.069	east
T4	2021-05-11 20:30:00	2021-05-11	0.129	0.065	0.12	0.069	east
T4	2021-05-11 21:00:00	2021-05-11	0.129	0.065	0.12	0.069	east
T4	2021-05-11 21:30:00	2021-05-11	0.13	0.065	0.121	0.069	east
T4	2021-05-11 22:00:00	2021-05-11	0.13	0.065	0.121	0.07	east
T4	2021-05-11 22:30:00	2021-05-11	0.131	0.065	0.122	0.07	east
T4	2021-05-11 23:00:00	2021-05-11	0.131	0.065	0.123	0.07	east
T4	2021-05-11 23:30:00	2021-05-11	0.131	0.065	0.124	0.07	east
T4	2021-05-12	2021-05-12	0.131	0.065	0.125	0.07	east
T4	2021-05-12 00:30:00	2021-05-12	0.131	0.065	0.126	0.07	east
T4	2021-05-12 01:00:00	2021-05-12	0.131	0.065	0.126	0.07	east
T4	2021-05-12 01:30:00	2021-05-12	0.131	0.065	0.127	0.07	east
T4	2021-05-12 02:00:00	2021-05-12	0.131	0.065	0.128	0.07	east
T4	2021-05-12 02:30:00	2021-05-12	0.131	0.065	0.128	0.07	east
T4	2021-05-12 03:00:00	2021-05-12	0.132	0.065	0.128	0.07	east
T4	2021-05-12 03:30:00	2021-05-12	0.132	0.065	0.129	0.07	east
T4	2021-05-12 04:00:00	2021-05-12	0.132	0.065	0.129	0.07	east
T4	2021-05-12 04:30:00	2021-05-12	0.132	0.065	0.13	0.07	east
T4	2021-05-12 05:00:00	2021-05-12	0.132	0.065	0.13	0.07	east
T4	2021-05-12 05:30:00	2021-05-12	0.132	0.065	0.131	0.07	east
T4	2021-05-12 06:00:00	2021-05-12	0.132	0.065	0.131	0.07	east
T4	2021-05-12 06:30:00	2021-05-12	0.132	0.065	0.131	0.07	east
T4	2021-05-12 07:00:00	2021-05-12	0.132	0.065	0.131	0.07	east
T4	2021-05-12 07:30:00	2021-05-12	0.132	0.065	0.131	0.07	east
T4	2021-05-12 08:00:00	2021-05-12	0.132	0.065	0.132	0.069	east
T4	2021-05-12 08:30:00	2021-05-12	0.133	0.065	0.132	0.069	east
T4	2021-05-12 09:00:00	2021-05-12	0.133	0.065	0.132	0.069	east
T4	2021-05-12 09:30:00	2021-05-12	0.133	0.065	0.132	0.069	east
T4	2021-05-12 10:00:00	2021-05-12	0.134	0.064	0.133	0.069	east
T4	2021-05-12 10:30:00	2021-05-12	0.173	0.063	0.19	0.068	east
T4	2021-05-12 11:00:00	2021-05-12	0.191	0.063	0.202	0.067	east
T4	2021-05-12 11:30:00	2021-05-12	0.191	0.063	0.197	0.068	east
T4	2021-05-12 12:00:00	2021-05-12	0.19	0.063	0.195	0.067	east
T4	2021-05-12 12:30:00	2021-05-12	0.193	0.063	0.198	0.067	east
T4	2021-05-12 13:00:00	2021-05-12	0.192	0.063	0.195	0.068	east
T4	2021-05-12 13:30:00	2021-05-12	0.19	0.063	0.192	0.068	east
T4	2021-05-12 14:00:00	2021-05-12	0.188	0.063	0.189	0.069	east
T4	2021-05-12 14:30:00	2021-05-12	0.186	0.063	0.186	0.069	east
T4	2021-05-12 15:00:00	2021-05-12	0.185	0.064	0.184	0.069	east
T4	2021-05-12 15:30:00	2021-05-12	0.184	0.065	0.182	0.069	east
T4	2021-05-12 16:00:00	2021-05-12	0.182	0.067	0.18	0.07	east
T4	2021-05-12 16:30:00	2021-05-12	0.181	0.069	0.178	0.07	east
T4	2021-05-12 17:00:00	2021-05-12	0.18	0.072	0.177	0.07	east
T4	2021-05-12 17:30:00	2021-05-12	0.179	0.074	0.175	0.069	east
T4	2021-05-12 18:00:00	2021-05-12	0.178	0.077	0.174	0.069	east
T4	2021-05-12 18:30:00	2021-05-12	0.178	0.08	0.173	0.069	east
T4	2021-05-12 19:00:00	2021-05-12	0.177	0.082	0.172	0.069	east
T4	2021-05-12 19:30:00	2021-05-12	0.177	0.084	0.172	0.069	east
T4	2021-05-12 20:00:00	2021-05-12	0.176	0.086	0.171	0.068	east
T4	2021-05-12 20:30:00	2021-05-12	0.176	0.088	0.17	0.068	east
T4	2021-05-12 21:00:00	2021-05-12	0.175	0.089	0.17	0.068	east
T4	2021-05-12 21:30:00	2021-05-12	0.175	0.091	0.169	0.068	east
T4	2021-05-12 22:00:00	2021-05-12	0.175	0.092	0.169	0.069	east
T4	2021-05-12 22:30:00	2021-05-12	0.176	0.092	0.168	0.069	east
T4	2021-05-12 23:00:00	2021-05-12	0.176	0.093	0.168	0.069	east
T4	2021-05-12 23:30:00	2021-05-12	0.175	0.094	0.167	0.069	east
T4	2021-05-13	2021-05-13	0.175	0.094	0.167	0.069	east
T4	2021-05-13 00:30:00	2021-05-13	0.175	0.094	0.166	0.069	east
T4	2021-05-13 01:00:00	2021-05-13	0.174	0.095	0.166	0.07	east
T4	2021-05-13 01:30:00	2021-05-13	0.174	0.095	0.166	0.07	east
T4	2021-05-13 02:00:00	2021-05-13	0.174	0.095	0.165	0.07	east
T4	2021-05-13 02:30:00	2021-05-13	0.174	0.095	0.165	0.07	east
T4	2021-05-13 03:00:00	2021-05-13	0.173	0.095	0.164	0.071	east
T4	2021-05-13 03:30:00	2021-05-13	0.173	0.095	0.164	0.071	east
T4	2021-05-13 04:00:00	2021-05-13	0.173	0.096	0.163	0.071	east
T4	2021-05-13 04:30:00	2021-05-13	0.173	0.096	0.163	0.072	east
T4	2021-05-13 05:00:00	2021-05-13	0.173	0.096	0.163	0.072	east
T4	2021-05-13 05:30:00	2021-05-13	0.172	0.096	0.162	0.073	east
T4	2021-05-13 06:00:00	2021-05-13	0.172	0.096	0.162	0.074	east
T4	2021-05-13 06:30:00	2021-05-13	0.172	0.096	0.162	0.074	east
T4	2021-05-13 07:00:00	2021-05-13	0.172	0.096	0.161	0.075	east
T4	2021-05-13 07:30:00	2021-05-13	0.172	0.096	0.161	0.076	east
T4	2021-05-13 08:00:00	2021-05-13	0.172	0.096	0.161	0.076	east
T4	2021-05-13 08:30:00	2021-05-13	0.171	0.096	0.16	0.077	east
T4	2021-05-13 09:00:00	2021-05-13	0.171	0.096	0.16	0.077	east
T4	2021-05-13 09:30:00	2021-05-13	0.171	0.096	0.16	0.077	east
T4	2021-05-13 10:00:00	2021-05-13	0.171	0.096	0.16	0.078	east
T4	2021-05-13 10:30:00	2021-05-13	0.171	0.096	0.16	0.078	east
T4	2021-05-13 11:00:00	2021-05-13	0.17	0.095	0.159	0.079	east
T4	2021-05-13 11:30:00	2021-05-13	0.17	0.095	0.159	0.079	east
T4	2021-05-13 12:00:00	2021-05-13	0.17	0.095	0.159	0.079	east
T4	2021-05-13 12:30:00	2021-05-13	0.17	0.095	0.159	0.079	east
T4	2021-05-13 13:00:00	2021-05-13	0.169	0.095	0.158	0.08	east
T4	2021-05-13 13:30:00	2021-05-13	0.169	0.095	0.158	0.08	east
T4	2021-05-13 14:00:00	2021-05-13	0.169	0.095	0.158	0.08	east
T4	2021-05-13 14:30:00	2021-05-13	0.168	0.095	0.157	0.08	east
T4	2021-05-13 15:00:00	2021-05-13	0.167	0.095	0.157	0.08	east
T4	2021-05-13 15:30:00	2021-05-13	0.167	0.095	0.156	0.08	east
T4	2021-05-13 16:00:00	2021-05-13	0.167	0.095	0.156	0.081	east
T4	2021-05-13 16:30:00	2021-05-13	0.166	0.095	0.156	0.081	east
T4	2021-05-13 17:00:00	2021-05-13	0.166	0.095	0.155	0.081	east
T4	2021-05-13 17:30:00	2021-05-13	0.166	0.095	0.155	0.082	east
T4	2021-05-13 18:00:00	2021-05-13	0.166	0.095	0.154	0.082	east
T4	2021-05-13 18:30:00	2021-05-13	0.165	0.095	0.154	0.082	east
T4	2021-05-13 19:00:00	2021-05-13	0.165	0.095	0.154	0.082	east
T4	2021-05-13 19:30:00	2021-05-13	0.165	0.095	0.153	0.083	east
T4	2021-05-13 20:00:00	2021-05-13	0.165	0.095	0.153	0.083	east
T4	2021-05-13 20:30:00	2021-05-13	0.165	0.095	0.153	0.083	east
T4	2021-05-13 21:00:00	2021-05-13	0.165	0.095	0.153	0.083	east
T4	2021-05-13 21:30:00	2021-05-13	0.165	0.095	0.152	0.084	east
T4	2021-05-13 22:00:00	2021-05-13	0.164	0.095	0.152	0.084	east
T4	2021-05-13 22:30:00	2021-05-13	0.164	0.095	0.152	0.084	east
T4	2021-05-13 23:00:00	2021-05-13	0.164	0.095	0.152	0.084	east
T4	2021-05-13 23:30:00	2021-05-13	0.164	0.095	0.152	0.084	east
T4	2021-05-14	2021-05-14	0.164	0.095	0.152	0.085	east
T4	2021-05-14 00:30:00	2021-05-14	0.164	0.094	0.151	0.085	east
T4	2021-05-14 01:00:00	2021-05-14	0.164	0.094	0.151	0.085	east
T4	2021-05-14 01:30:00	2021-05-14	0.164	0.094	0.151	0.085	east
T4	2021-05-14 02:00:00	2021-05-14	0.164	0.094	0.151	0.085	east
T4	2021-05-14 02:30:00	2021-05-14	0.164	0.094	0.151	0.085	east
T4	2021-05-14 03:00:00	2021-05-14	0.164	0.094	0.15	0.086	east
T4	2021-05-14 03:30:00	2021-05-14	0.164	0.094	0.15	0.086	east
T4	2021-05-14 04:00:00	2021-05-14	0.164	0.094	0.149	0.086	east
T4	2021-05-14 04:30:00	2021-05-14	0.164	0.094	0.149	0.086	east
T4	2021-05-14 05:00:00	2021-05-14	0.164	0.094	0.149	0.086	east
T4	2021-05-14 05:30:00	2021-05-14	0.164	0.094	0.148	0.086	east
T4	2021-05-14 06:00:00	2021-05-14	0.164	0.094	0.148	0.087	east
T4	2021-05-14 06:30:00	2021-05-14	0.163	0.094	0.149	0.087	east
T4	2021-05-14 07:00:00	2021-05-14	0.163	0.094	0.149	0.087	east
T4	2021-05-14 07:30:00	2021-05-14	0.163	0.094	0.149	0.087	east
T4	2021-05-14 08:00:00	2021-05-14	0.163	0.094	0.149	0.087	east
T4	2021-05-14 08:30:00	2021-05-14	0.163	0.094	0.149	0.087	east
T4	2021-05-14 09:00:00	2021-05-14	0.163	0.094	0.149	0.087	east
T4	2021-05-14 09:30:00	2021-05-14	0.163	0.094	0.148	0.087	east
T4	2021-05-14 10:00:00	2021-05-14	0.162	0.093	0.147	0.087	east
T4	2021-05-14 10:30:00	2021-05-14	0.163	0.093	0.147	0.087	east
T4	2021-05-14 11:00:00	2021-05-14	0.163	0.093	0.147	0.087	east
T4	2021-05-14 11:30:00	2021-05-14	0.162	0.093	0.147	0.087	east
T4	2021-05-14 12:00:00	2021-05-14	0.161	0.093	0.147	0.087	east
T4	2021-05-14 12:30:00	2021-05-14	0.16	0.093	0.147	0.087	east
T4	2021-05-14 13:00:00	2021-05-14	0.16	0.093	0.146	0.087	east
T4	2021-05-14 13:30:00	2021-05-14	0.16	0.092	0.146	0.087	east
T4	2021-05-14 14:00:00	2021-05-14	0.16	0.092	0.146	0.087	east
T4	2021-05-14 14:30:00	2021-05-14	0.159	0.092	0.145	0.087	east
T4	2021-05-14 15:00:00	2021-05-14	0.159	0.092	0.145	0.087	east
T4	2021-05-14 15:30:00	2021-05-14	0.159	0.092	0.145	0.087	east
T4	2021-05-14 16:00:00	2021-05-14	0.158	0.092	0.144	0.087	east
T4	2021-05-14 16:30:00	2021-05-14	0.158	0.092	0.144	0.087	east
T4	2021-05-14 17:00:00	2021-05-14	0.158	0.092	0.144	0.087	east
T4	2021-05-14 17:30:00	2021-05-14	0.157	0.092	0.144	0.087	east
T4	2021-05-14 18:00:00	2021-05-14	0.157	0.092	0.143	0.087	east
T4	2021-05-14 18:30:00	2021-05-14	0.157	0.092	0.143	0.087	east
T4	2021-05-14 19:00:00	2021-05-14	0.157	0.092	0.142	0.087	east
T4	2021-05-14 19:30:00	2021-05-14	0.157	0.092	0.142	0.087	east
T4	2021-05-14 20:00:00	2021-05-14	0.157	0.092	0.142	0.087	east
T4	2021-05-14 20:30:00	2021-05-14	0.157	0.092	0.142	0.087	east
T4	2021-05-14 21:00:00	2021-05-14	0.157	0.092	0.142	0.087	east
T4	2021-05-14 21:30:00	2021-05-14	0.157	0.092	0.142	0.087	east
T4	2021-05-14 22:00:00	2021-05-14	0.157	0.092	0.142	0.087	east
T4	2021-05-14 22:30:00	2021-05-14	0.157	0.092	0.142	0.087	east
T4	2021-05-14 23:00:00	2021-05-14	0.157	0.092	0.142	0.087	east
T4	2021-05-14 23:30:00	2021-05-14	0.157	0.092	0.142	0.087	east
T4	2021-05-15	2021-05-15	0.157	0.091	0.141	0.088	east
T4	2021-05-15 00:30:00	2021-05-15	0.157	0.091	0.141	0.088	east
T4	2021-05-15 01:00:00	2021-05-15	0.157	0.091	0.141	0.088	east
T4	2021-05-15 01:30:00	2021-05-15	0.157	0.091	0.141	0.088	east
T4	2021-05-15 02:00:00	2021-05-15	0.157	0.091	0.141	0.088	east
T4	2021-05-15 02:30:00	2021-05-15	0.157	0.091	0.141	0.088	east
T4	2021-05-15 03:00:00	2021-05-15	0.157	0.091	0.141	0.088	east
T4	2021-05-15 03:30:00	2021-05-15	0.157	0.091	0.141	0.088	east
T4	2021-05-15 04:00:00	2021-05-15	0.157	0.091	0.14	0.088	east
T4	2021-05-15 04:30:00	2021-05-15	0.157	0.091	0.14	0.088	east
T4	2021-05-15 05:00:00	2021-05-15	0.157	0.091	0.14	0.088	east
T4	2021-05-15 05:30:00	2021-05-15	0.157	0.091	0.14	0.088	east
T4	2021-05-15 06:00:00	2021-05-15	0.157	0.091	0.14	0.088	east
T4	2021-05-15 06:30:00	2021-05-15	0.157	0.091	0.14	0.088	east
T4	2021-05-15 07:00:00	2021-05-15	0.157	0.091	0.139	0.088	east
T4	2021-05-15 07:30:00	2021-05-15	0.157	0.091	0.139	0.088	east
T4	2021-05-15 08:00:00	2021-05-15	0.157	0.09	0.139	0.088	east
T4	2021-05-15 08:30:00	2021-05-15	0.157	0.09	0.139	0.088	east
T4	2021-05-15 09:00:00	2021-05-15	0.156	0.09	0.138	0.088	east
T4	2021-05-15 09:30:00	2021-05-15	0.156	0.09	0.139	0.088	east
T4	2021-05-15 10:00:00	2021-05-15	0.156	0.09	0.139	0.088	east
T4	2021-05-15 10:30:00	2021-05-15	0.155	0.09	0.139	0.087	east
T4	2021-05-15 11:00:00	2021-05-15	0.155	0.089	0.138	0.087	east
T4	2021-05-15 11:30:00	2021-05-15	0.154	0.089	0.138	0.087	east
T4	2021-05-15 12:00:00	2021-05-15	0.154	0.089	0.138	0.087	east
T4	2021-05-15 12:30:00	2021-05-15	0.154	0.089	0.138	0.087	east
T4	2021-05-15 13:00:00	2021-05-15	0.153	0.089	0.138	0.087	east
T4	2021-05-15 13:30:00	2021-05-15	0.153	0.089	0.138	0.087	east
T4	2021-05-15 14:00:00	2021-05-15	0.152	0.089	0.137	0.087	east
T4	2021-05-15 14:30:00	2021-05-15	0.152	0.089	0.137	0.087	east
T4	2021-05-15 15:00:00	2021-05-15	0.151	0.089	0.136	0.087	east
T4	2021-05-15 15:30:00	2021-05-15	0.152	0.089	0.136	0.087	east
T4	2021-05-15 16:00:00	2021-05-15	0.151	0.088	0.136	0.087	east
T4	2021-05-15 16:30:00	2021-05-15	0.15	0.088	0.136	0.087	east
T4	2021-05-15 17:00:00	2021-05-15	0.15	0.088	0.135	0.087	east
T4	2021-05-15 17:30:00	2021-05-15	0.15	0.088	0.135	0.087	east
T4	2021-05-15 18:00:00	2021-05-15	0.149	0.088	0.134	0.087	east
T4	2021-05-15 18:30:00	2021-05-15	0.149	0.088	0.134	0.087	east
T4	2021-05-15 19:00:00	2021-05-15	0.149	0.088	0.134	0.087	east
T4	2021-05-15 19:30:00	2021-05-15	0.149	0.088	0.134	0.087	east
T4	2021-05-15 20:00:00	2021-05-15	0.149	0.088	0.134	0.087	east
T4	2021-05-15 20:30:00	2021-05-15	0.149	0.088	0.134	0.087	east
T4	2021-05-15 21:00:00	2021-05-15	0.15	0.088	0.134	0.087	east
T4	2021-05-15 21:30:00	2021-05-15	0.15	0.088	0.134	0.087	east
T4	2021-05-15 22:00:00	2021-05-15	0.15	0.088	0.134	0.087	east
T4	2021-05-15 22:30:00	2021-05-15	0.15	0.088	0.134	0.087	east
T4	2021-05-15 23:00:00	2021-05-15	0.15	0.088	0.134	0.087	east
T4	2021-05-15 23:30:00	2021-05-15	0.15	0.088	0.134	0.087	east
T4	2021-05-16	2021-05-16	0.15	0.088	0.133	0.087	east
T4	2021-05-16 00:30:00	2021-05-16	0.15	0.088	0.133	0.087	east
T4	2021-05-16 01:00:00	2021-05-16	0.15	0.088	0.133	0.087	east
T4	2021-05-16 01:30:00	2021-05-16	0.15	0.088	0.133	0.087	east
T4	2021-05-16 02:00:00	2021-05-16	0.15	0.088	0.133	0.087	east
T4	2021-05-16 02:30:00	2021-05-16	0.15	0.088	0.133	0.087	east
T4	2021-05-16 03:00:00	2021-05-16	0.15	0.088	0.133	0.087	east
T4	2021-05-16 03:30:00	2021-05-16	0.15	0.088	0.133	0.087	east
T4	2021-05-16 04:00:00	2021-05-16	0.15	0.088	0.133	0.087	east
T4	2021-05-16 04:30:00	2021-05-16	0.15	0.088	0.133	0.087	east
T4	2021-05-16 05:00:00	2021-05-16	0.15	0.087	0.133	0.087	east
T4	2021-05-16 05:30:00	2021-05-16	0.15	0.087	0.132	0.087	east
T4	2021-05-16 06:00:00	2021-05-16	0.15	0.087	0.132	0.087	east
T4	2021-05-16 06:30:00	2021-05-16	0.15	0.087	0.132	0.087	east
T4	2021-05-16 07:00:00	2021-05-16	0.15	0.087	0.132	0.087	east
T4	2021-05-16 07:30:00	2021-05-16	0.15	0.087	0.132	0.087	east
T4	2021-05-16 08:00:00	2021-05-16	0.15	0.087	0.132	0.087	east
T4	2021-05-16 08:30:00	2021-05-16	0.15	0.087	0.131	0.087	east
T4	2021-05-16 09:00:00	2021-05-16	0.15	0.086	0.131	0.087	east
T4	2021-05-16 09:30:00	2021-05-16	0.149	0.086	0.131	0.087	east
T4	2021-05-16 10:00:00	2021-05-16	0.149	0.086	0.131	0.087	east
T4	2021-05-16 10:30:00	2021-05-16	0.148	0.086	0.131	0.086	east
T4	2021-05-16 11:00:00	2021-05-16	0.148	0.086	0.131	0.086	east
T4	2021-05-16 11:30:00	2021-05-16	0.147	0.086	0.131	0.086	east
T4	2021-05-16 12:00:00	2021-05-16	0.147	0.086	0.131	0.086	east
T4	2021-05-16 12:30:00	2021-05-16	0.146	0.086	0.13	0.086	east
T4	2021-05-16 13:00:00	2021-05-16	0.146	0.086	0.13	0.086	east
T4	2021-05-16 13:30:00	2021-05-16	0.146	0.086	0.129	0.085	east
T4	2021-05-16 14:00:00	2021-05-16	0.145	0.086	0.129	0.085	east
T4	2021-05-16 14:30:00	2021-05-16	0.145	0.086	0.128	0.085	east
T4	2021-05-16 15:00:00	2021-05-16	0.144	0.086	0.128	0.085	east
T4	2021-05-16 15:30:00	2021-05-16	0.144	0.085	0.128	0.085	east
T4	2021-05-16 16:00:00	2021-05-16	0.144	0.085	0.128	0.085	east
T4	2021-05-16 16:30:00	2021-05-16	0.143	0.085	0.127	0.085	east
T4	2021-05-16 17:00:00	2021-05-16	0.143	0.085	0.127	0.085	east
T4	2021-05-16 17:30:00	2021-05-16	0.142	0.085	0.127	0.084	east
T4	2021-05-16 18:00:00	2021-05-16	0.142	0.085	0.127	0.084	east
T4	2021-05-16 18:30:00	2021-05-16	0.142	0.085	0.126	0.084	east
T4	2021-05-16 19:00:00	2021-05-16	0.142	0.085	0.126	0.084	east
T4	2021-05-16 19:30:00	2021-05-16	0.142	0.085	0.126	0.084	east
T4	2021-05-16 20:00:00	2021-05-16	0.142	0.085	0.126	0.084	east
T4	2021-05-16 20:30:00	2021-05-16	0.142	0.085	0.126	0.084	east
T4	2021-05-16 21:00:00	2021-05-16	0.143	0.085	0.126	0.085	east
T4	2021-05-16 21:30:00	2021-05-16	0.143	0.085	0.126	0.085	east
T4	2021-05-16 22:00:00	2021-05-16	0.143	0.085	0.126	0.085	east
T4	2021-05-16 22:30:00	2021-05-16	0.143	0.085	0.126	0.085	east
T4	2021-05-16 23:00:00	2021-05-16	0.143	0.085	0.126	0.085	east
T4	2021-05-16 23:30:00	2021-05-16	0.143	0.085	0.126	0.085	east
T4	2021-05-17	2021-05-17	0.144	0.085	0.126	0.085	east
T4	2021-05-17 00:30:00	2021-05-17	0.144	0.085	0.126	0.085	east
T4	2021-05-17 01:00:00	2021-05-17	0.144	0.084	0.126	0.085	east
T4	2021-05-17 01:30:00	2021-05-17	0.144	0.084	0.126	0.085	east
T4	2021-05-17 02:00:00	2021-05-17	0.144	0.084	0.125	0.085	east
T4	2021-05-17 02:30:00	2021-05-17	0.144	0.084	0.125	0.085	east
T4	2021-05-17 03:00:00	2021-05-17	0.144	0.084	0.125	0.085	east
T4	2021-05-17 03:30:00	2021-05-17	0.144	0.084	0.125	0.085	east
T4	2021-05-17 04:00:00	2021-05-17	0.144	0.084	0.125	0.085	east
T4	2021-05-17 04:30:00	2021-05-17	0.144	0.084	0.125	0.085	east
T4	2021-05-17 05:00:00	2021-05-17	0.144	0.084	0.125	0.085	east
T4	2021-05-17 05:30:00	2021-05-17	0.144	0.084	0.125	0.085	east
T4	2021-05-17 06:00:00	2021-05-17	0.144	0.084	0.125	0.085	east
T4	2021-05-17 06:30:00	2021-05-17	0.144	0.083	0.125	0.085	east
T4	2021-05-17 07:00:00	2021-05-17	0.144	0.083	0.125	0.085	east
T4	2021-05-17 07:30:00	2021-05-17	0.144	0.083	0.125	0.084	east
T4	2021-05-17 08:00:00	2021-05-17	0.144	0.083	0.125	0.084	east
T4	2021-05-17 08:30:00	2021-05-17	0.144	0.083	0.124	0.084	east
T4	2021-05-17 09:00:00	2021-05-17	0.143	0.083	0.124	0.084	east
T4	2021-05-17 09:30:00	2021-05-17	0.142	0.083	0.123	0.084	east
T4	2021-05-17 10:00:00	2021-05-17	0.142	0.083	0.123	0.084	east
T4	2021-05-17 10:30:00	2021-05-17	0.142	0.083	0.123	0.084	east
T4	2021-05-17 11:00:00	2021-05-17	0.141	0.083	0.123	0.084	east
T4	2021-05-17 11:30:00	2021-05-17	0.14	0.083	0.123	0.084	east
T4	2021-05-17 12:00:00	2021-05-17	0.14	0.083	0.123	0.084	east
T4	2021-05-17 12:30:00	2021-05-17	0.139	0.083	0.122	0.084	east
T4	2021-05-17 13:00:00	2021-05-17	0.138	0.083	0.122	0.083	east
T4	2021-05-17 13:30:00	2021-05-17	0.138	0.083	0.122	0.083	east
T4	2021-05-17 14:00:00	2021-05-17	0.138	0.083	0.121	0.083	east
T4	2021-05-17 14:30:00	2021-05-17	0.138	0.082	0.121	0.083	east
T4	2021-05-17 15:00:00	2021-05-17	0.137	0.082	0.121	0.083	east
T4	2021-05-17 15:30:00	2021-05-17	0.135	0.082	0.12	0.082	east
T4	2021-05-17 16:00:00	2021-05-17	0.135	0.082	0.12	0.082	east
T4	2021-05-17 16:30:00	2021-05-17	0.136	0.082	0.119	0.082	east
T4	2021-05-17 17:00:00	2021-05-17	0.135	0.082	0.119	0.082	east
T4	2021-05-17 17:30:00	2021-05-17	0.135	0.082	0.118	0.082	east
T4	2021-05-17 18:00:00	2021-05-17	0.134	0.082	0.118	0.082	east
T4	2021-05-17 18:30:00	2021-05-17	0.134	0.082	0.118	0.082	east
T4	2021-05-17 19:00:00	2021-05-17	0.134	0.082	0.118	0.082	east
T4	2021-05-17 19:30:00	2021-05-17	0.134	0.082	0.118	0.082	east
T4	2021-05-17 20:00:00	2021-05-17	0.134	0.082	0.117	0.082	east
T4	2021-05-17 20:30:00	2021-05-17	0.134	0.082	0.117	0.082	east
T4	2021-05-17 21:00:00	2021-05-17	0.134	0.082	0.117	0.082	east
T4	2021-05-17 21:30:00	2021-05-17	0.134	0.081	0.117	0.082	east
T4	2021-05-17 22:00:00	2021-05-17	0.134	0.081	0.117	0.082	east
T4	2021-05-17 22:30:00	2021-05-17	0.134	0.081	0.117	0.082	east
T4	2021-05-17 23:00:00	2021-05-17	0.134	0.081	0.117	0.082	east
T4	2021-05-17 23:30:00	2021-05-17	0.134	0.081	0.117	0.082	east
T4	2021-05-18	2021-05-18	0.134	0.081	0.117	0.082	east
T4	2021-05-18 00:30:00	2021-05-18	0.134	0.081	0.117	0.082	east
T4	2021-05-18 01:00:00	2021-05-18	0.134	0.081	0.117	0.082	east
T4	2021-05-18 01:30:00	2021-05-18	0.134	0.081	0.117	0.082	east
T4	2021-05-18 02:00:00	2021-05-18	0.134	0.081	0.116	0.082	east
T4	2021-05-18 02:30:00	2021-05-18	0.134	0.081	0.116	0.082	east
T4	2021-05-18 03:00:00	2021-05-18	0.134	0.081	0.116	0.082	east
T4	2021-05-18 03:30:00	2021-05-18	0.134	0.081	0.116	0.082	east
T4	2021-05-18 04:00:00	2021-05-18	0.134	0.081	0.116	0.082	east
T4	2021-05-18 04:30:00	2021-05-18	0.134	0.081	0.116	0.082	east
T4	2021-05-18 05:00:00	2021-05-18	0.134	0.081	0.116	0.082	east
T4	2021-05-18 05:30:00	2021-05-18	0.134	0.08	0.116	0.082	east
T4	2021-05-18 06:00:00	2021-05-18	0.134	0.08	0.115	0.082	east
T4	2021-05-18 06:30:00	2021-05-18	0.134	0.08	0.115	0.082	east
T4	2021-05-18 07:00:00	2021-05-18	0.135	0.08	0.115	0.082	east
T4	2021-05-18 07:30:00	2021-05-18	0.134	0.08	0.115	0.082	east
T4	2021-05-18 08:00:00	2021-05-18	0.134	0.08	0.115	0.082	east
T4	2021-05-18 08:30:00	2021-05-18	0.134	0.08	0.115	0.082	east
T4	2021-05-18 09:00:00	2021-05-18	0.134	0.08	0.115	0.082	east
T4	2021-05-18 09:30:00	2021-05-18	0.133	0.08	0.115	0.082	east
T4	2021-05-18 10:00:00	2021-05-18	0.133	0.08	0.115	0.081	east
T4	2021-05-18 10:30:00	2021-05-18	0.132	0.08	0.114	0.081	east
T4	2021-05-18 11:00:00	2021-05-18	0.131	0.08	0.114	0.081	east
T4	2021-05-18 11:30:00	2021-05-18	0.131	0.08	0.114	0.081	east
T4	2021-05-18 12:00:00	2021-05-18	0.13	0.08	0.114	0.08	east
T4	2021-05-18 12:30:00	2021-05-18	0.129	0.08	0.113	0.08	east
T4	2021-05-18 13:00:00	2021-05-18	0.129	0.079	0.113	0.08	east
T4	2021-05-18 13:30:00	2021-05-18	0.128	0.079	0.113	0.08	east
T4	2021-05-18 14:00:00	2021-05-18	0.128	0.079	0.112	0.08	east
T4	2021-05-18 14:30:00	2021-05-18	0.127	0.079	0.112	0.08	east
T4	2021-05-18 15:00:00	2021-05-18	0.127	0.079	0.112	0.08	east
T4	2021-05-18 15:30:00	2021-05-18	0.126	0.079	0.111	0.08	east
T4	2021-05-18 16:00:00	2021-05-18	0.126	0.079	0.111	0.079	east
T4	2021-05-18 16:30:00	2021-05-18	0.125	0.079	0.11	0.079	east
T4	2021-05-18 17:00:00	2021-05-18	0.124	0.079	0.11	0.079	east
T4	2021-05-18 17:30:00	2021-05-18	0.124	0.079	0.11	0.079	east
T4	2021-05-18 18:00:00	2021-05-18	0.124	0.079	0.109	0.079	east
T4	2021-05-18 18:30:00	2021-05-18	0.124	0.079	0.109	0.079	east
T4	2021-05-18 19:00:00	2021-05-18	0.124	0.079	0.109	0.079	east
T4	2021-05-18 19:30:00	2021-05-18	0.124	0.078	0.109	0.079	east
T4	2021-05-18 20:00:00	2021-05-18	0.124	0.078	0.108	0.079	east
T4	2021-05-18 20:30:00	2021-05-18	0.124	0.078	0.108	0.079	east
T4	2021-05-18 21:00:00	2021-05-18	0.124	0.078	0.108	0.079	east
T4	2021-05-18 21:30:00	2021-05-18	0.124	0.078	0.108	0.079	east
T4	2021-05-18 22:00:00	2021-05-18	0.124	0.078	0.108	0.079	east
T4	2021-05-18 22:30:00	2021-05-18	0.124	0.078	0.108	0.079	east
T4	2021-05-18 23:00:00	2021-05-18	0.124	0.078	0.107	0.079	east
T4	2021-05-18 23:30:00	2021-05-18	0.124	0.078	0.107	0.079	east
T4	2021-05-19	2021-05-19	0.124	0.078	0.107	0.079	east
T4	2021-05-19 00:30:00	2021-05-19	0.124	0.078	0.107	0.079	east
T4	2021-05-19 01:00:00	2021-05-19	0.124	0.078	0.107	0.079	east
T4	2021-05-19 01:30:00	2021-05-19	0.124	0.078	0.106	0.079	east
T4	2021-05-19 02:00:00	2021-05-19	0.124	0.078	0.106	0.079	east
T4	2021-05-19 02:30:00	2021-05-19	0.124	0.078	0.106	0.079	east
T4	2021-05-19 03:00:00	2021-05-19	0.124	0.077	0.106	0.079	east
T4	2021-05-19 03:30:00	2021-05-19	0.124	0.077	0.106	0.079	east
T4	2021-05-19 04:00:00	2021-05-19	0.125	0.077	0.106	0.079	east
T4	2021-05-19 04:30:00	2021-05-19	0.125	0.077	0.106	0.079	east
T4	2021-05-19 05:00:00	2021-05-19	0.125	0.077	0.106	0.079	east
T4	2021-05-19 05:30:00	2021-05-19	0.125	0.077	0.106	0.079	east
T4	2021-05-19 06:00:00	2021-05-19	0.125	0.077	0.106	0.079	east
T4	2021-05-19 06:30:00	2021-05-19	0.125	0.077	0.106	0.079	east
T4	2021-05-19 07:00:00	2021-05-19	0.125	0.077	0.106	0.079	east
T4	2021-05-19 07:30:00	2021-05-19	0.125	0.077	0.106	0.079	east
T4	2021-05-19 08:00:00	2021-05-19	0.124	0.077	0.106	0.079	east
T4	2021-05-19 08:30:00	2021-05-19	0.124	0.077	0.105	0.079	east
T4	2021-05-19 09:00:00	2021-05-19	0.123	0.077	0.105	0.079	east
T4	2021-05-19 09:30:00	2021-05-19	0.123	0.077	0.105	0.079	east
T4	2021-05-19 10:00:00	2021-05-19	0.123	0.077	0.105	0.079	east
T4	2021-05-19 10:30:00	2021-05-19	0.122	0.077	0.104	0.079	east
T4	2021-05-19 11:00:00	2021-05-19	0.121	0.077	0.104	0.078	east
T4	2021-05-19 11:30:00	2021-05-19	0.121	0.077	0.104	0.078	east
T4	2021-05-19 12:00:00	2021-05-19	0.12	0.077	0.104	0.078	east
T4	2021-05-19 12:30:00	2021-05-19	0.119	0.077	0.103	0.078	east
T4	2021-05-19 13:00:00	2021-05-19	0.118	0.077	0.103	0.077	east
T4	2021-05-19 13:30:00	2021-05-19	0.118	0.076	0.102	0.077	east
T4	2021-05-19 14:00:00	2021-05-19	0.117	0.076	0.102	0.077	east
T4	2021-05-19 14:30:00	2021-05-19	0.116	0.076	0.102	0.077	east
T4	2021-05-19 15:00:00	2021-05-19	0.115	0.076	0.101	0.077	east
T4	2021-05-19 15:30:00	2021-05-19	0.115	0.076	0.101	0.077	east
T4	2021-05-19 16:00:00	2021-05-19	0.115	0.076	0.101	0.077	east
T4	2021-05-19 16:30:00	2021-05-19	0.114	0.076	0.1	0.076	east
T4	2021-05-19 17:00:00	2021-05-19	0.113	0.076	0.099	0.076	east
T4	2021-05-19 17:30:00	2021-05-19	0.113	0.076	0.099	0.076	east
T4	2021-05-19 18:00:00	2021-05-19	0.112	0.076	0.099	0.076	east
T4	2021-05-19 18:30:00	2021-05-19	0.112	0.075	0.099	0.076	east
T4	2021-05-19 19:00:00	2021-05-19	0.112	0.075	0.098	0.076	east
T4	2021-05-19 19:30:00	2021-05-19	0.112	0.075	0.098	0.076	east
T4	2021-05-19 20:00:00	2021-05-19	0.112	0.075	0.098	0.076	east
T4	2021-05-19 20:30:00	2021-05-19	0.112	0.075	0.098	0.076	east
T4	2021-05-19 21:00:00	2021-05-19	0.112	0.075	0.097	0.076	east
T4	2021-05-19 21:30:00	2021-05-19	0.112	0.075	0.097	0.075	east
T4	2021-05-19 22:00:00	2021-05-19	0.112	0.075	0.097	0.075	east
T4	2021-05-19 22:30:00	2021-05-19	0.112	0.075	0.097	0.075	east
T4	2021-05-19 23:00:00	2021-05-19	0.112	0.075	0.097	0.075	east
T4	2021-05-19 23:30:00	2021-05-19	0.112	0.075	0.097	0.074	east
T4	2021-05-20	2021-05-20	0.112	0.075	0.096	0.074	east
T4	2021-05-20 00:30:00	2021-05-20	0.112	0.075	0.096	0.074	east
T4	2021-05-20 01:00:00	2021-05-20	0.113	0.075	0.096	0.074	east
T4	2021-05-20 01:30:00	2021-05-20	0.113	0.075	0.095	0.074	east
T4	2021-05-20 02:00:00	2021-05-20	0.113	0.075	0.095	0.074	east
T4	2021-05-20 02:30:00	2021-05-20	0.113	0.075	0.095	0.074	east
T4	2021-05-20 03:00:00	2021-05-20	0.113	0.074	0.095	0.074	east
T4	2021-05-20 03:30:00	2021-05-20	0.113	0.074	0.095	0.074	east
T4	2021-05-20 04:00:00	2021-05-20	0.113	0.074	0.095	0.074	east
T4	2021-05-20 04:30:00	2021-05-20	0.113	0.074	0.095	0.074	east
T4	2021-05-20 05:00:00	2021-05-20	0.113	0.074	0.095	0.074	east
T4	2021-05-20 05:30:00	2021-05-20	0.113	0.074	0.095	0.074	east
T4	2021-05-20 06:00:00	2021-05-20	0.113	0.074	0.095	0.074	east
T4	2021-05-20 06:30:00	2021-05-20	0.113	0.074	0.094	0.074	east
T4	2021-05-20 07:00:00	2021-05-20	0.113	0.074	0.094	0.074	east
T4	2021-05-20 07:30:00	2021-05-20	0.113	0.074	0.094	0.074	east
T4	2021-05-20 08:00:00	2021-05-20	0.113	0.074	0.094	0.074	east
T4	2021-05-20 08:30:00	2021-05-20	0.112	0.074	0.094	0.075	east
T4	2021-05-20 09:00:00	2021-05-20	0.112	0.074	0.094	0.075	east
T4	2021-05-20 09:30:00	2021-05-20	0.111	0.074	0.094	0.075	east
T4	2021-05-20 10:00:00	2021-05-20	0.11	0.074	0.093	0.075	east
T4	2021-05-20 10:30:00	2021-05-20	0.11	0.074	0.093	0.075	east
T4	2021-05-20 11:00:00	2021-05-20	0.108	0.074	0.092	0.075	east
T4	2021-05-20 11:30:00	2021-05-20	0.107	0.074	0.092	0.075	east
T4	2021-05-20 12:00:00	2021-05-20	0.106	0.074	0.092	0.075	east
T4	2021-05-20 12:30:00	2021-05-20	0.106	0.074	0.092	0.074	east
T4	2021-05-20 13:00:00	2021-05-20	0.104	0.074	0.091	0.074	east
T4	2021-05-20 13:30:00	2021-05-20	0.104	0.073	0.091	0.074	east
T4	2021-05-20 14:00:00	2021-05-20	0.103	0.073	0.091	0.074	east
T4	2021-05-20 14:30:00	2021-05-20	0.103	0.073	0.09	0.074	east
T4	2021-05-20 15:00:00	2021-05-20	0.101	0.073	0.089	0.074	east
T4	2021-05-20 15:30:00	2021-05-20	0.101	0.073	0.089	0.073	east
T4	2021-05-20 16:00:00	2021-05-20	0.1	0.073	0.089	0.073	east
T4	2021-05-20 16:30:00	2021-05-20	0.099	0.073	0.088	0.073	east
T4	2021-05-20 17:00:00	2021-05-20	0.098	0.073	0.088	0.073	east
T4	2021-05-20 17:30:00	2021-05-20	0.098	0.073	0.088	0.073	east
T4	2021-05-20 18:00:00	2021-05-20	0.097	0.072	0.088	0.072	east
T4	2021-05-20 18:30:00	2021-05-20	0.097	0.072	0.087	0.072	east
T4	2021-05-20 19:00:00	2021-05-20	0.097	0.072	0.087	0.072	east
T4	2021-05-20 19:30:00	2021-05-20	0.097	0.072	0.087	0.071	east
T4	2021-05-20 20:00:00	2021-05-20	0.097	0.072	0.087	0.071	east
T4	2021-05-20 20:30:00	2021-05-20	0.097	0.072	0.086	0.071	east
T4	2021-05-20 21:00:00	2021-05-20	0.097	0.072	0.086	0.071	east
T4	2021-05-20 21:30:00	2021-05-20	0.097	0.072	0.085	0.071	east
T4	2021-05-20 22:00:00	2021-05-20	0.097	0.072	0.085	0.071	east
T4	2021-05-20 22:30:00	2021-05-20	0.097	0.072	0.085	0.071	east
T4	2021-05-20 23:00:00	2021-05-20	0.097	0.072	0.084	0.071	east
T4	2021-05-20 23:30:00	2021-05-20	0.097	0.072	0.084	0.071	east
T4	2021-05-21	2021-05-21	0.097	0.072	0.084	0.071	east
T4	2021-05-21 00:30:00	2021-05-21	0.097	0.072	0.084	0.071	east
T4	2021-05-21 01:00:00	2021-05-21	0.097	0.072	0.084	0.071	east
T4	2021-05-21 01:30:00	2021-05-21	0.097	0.072	0.084	0.071	east
T4	2021-05-21 02:00:00	2021-05-21	0.097	0.072	0.084	0.071	east
T4	2021-05-21 02:30:00	2021-05-21	0.097	0.071	0.083	0.071	east
T4	2021-05-21 03:00:00	2021-05-21	0.097	0.071	0.083	0.071	east
T4	2021-05-21 03:30:00	2021-05-21	0.097	0.071	0.083	0.071	east
T4	2021-05-21 04:00:00	2021-05-21	0.097	0.071	0.083	0.071	east
T4	2021-05-21 04:30:00	2021-05-21	0.097	0.071	0.082	0.071	east
T4	2021-05-21 05:00:00	2021-05-21	0.097	0.071	0.082	0.071	east
T4	2021-05-21 05:30:00	2021-05-21	0.097	0.071	0.082	0.071	east
T4	2021-05-21 06:00:00	2021-05-21	0.098	0.071	0.082	0.071	east
T4	2021-05-21 06:30:00	2021-05-21	0.098	0.071	0.082	0.071	east
T4	2021-05-21 07:00:00	2021-05-21	0.098	0.071	0.082	0.071	east
T4	2021-05-21 07:30:00	2021-05-21	0.098	0.071	0.082	0.071	east
T4	2021-05-21 08:00:00	2021-05-21	0.097	0.071	0.081	0.071	east
T4	2021-05-21 08:30:00	2021-05-21	0.097	0.071	0.081	0.07	east
T4	2021-05-21 09:00:00	2021-05-21	0.096	0.071	0.081	0.07	east
T4	2021-05-21 09:30:00	2021-05-21	0.095	0.071	0.08	0.07	east
T4	2021-05-21 10:00:00	2021-05-21	0.095	0.071	0.08	0.07	east
T4	2021-05-21 10:30:00	2021-05-21	0.094	0.071	0.08	0.07	east
T4	2021-05-21 11:00:00	2021-05-21	0.093	0.071	0.08	0.07	east
T4	2021-05-21 11:30:00	2021-05-21	0.092	0.071	0.08	0.07	east
T4	2021-05-21 12:00:00	2021-05-21	0.091	0.071	0.08	0.07	east
T4	2021-05-21 12:30:00	2021-05-21	0.089	0.071	0.079	0.07	east
T4	2021-05-21 13:00:00	2021-05-21	0.088	0.07	0.079	0.07	east
T4	2021-05-21 13:30:00	2021-05-21	0.088	0.07	0.079	0.069	east
T4	2021-05-21 14:00:00	2021-05-21	0.088	0.07	0.079	0.069	east
T4	2021-05-21 14:30:00	2021-05-21	0.087	0.07	0.078	0.069	east
T4	2021-05-21 15:00:00	2021-05-21	0.085	0.069	0.078	0.069	east
T4	2021-05-21 15:30:00	2021-05-21	0.085	0.069	0.077	0.069	east
T4	2021-05-21 16:00:00	2021-05-21	0.084	0.069	0.077	0.069	east
T4	2021-05-21 16:30:00	2021-05-21	0.083	0.069	0.077	0.069	east
T4	2021-05-21 17:00:00	2021-05-21	0.082	0.069	0.077	0.069	east
T4	2021-05-21 17:30:00	2021-05-21	0.081	0.069	0.077	0.068	east
T4	2021-05-21 18:00:00	2021-05-21	0.081	0.069	0.076	0.068	east
T4	2021-05-21 18:30:00	2021-05-21	0.08	0.069	0.076	0.067	east
T4	2021-05-21 19:00:00	2021-05-21	0.08	0.069	0.075	0.067	east
T4	2021-05-21 19:30:00	2021-05-21	0.08	0.069	0.075	0.067	east
T4	2021-05-21 20:00:00	2021-05-21	0.08	0.069	0.074	0.067	east
T4	2021-05-21 20:30:00	2021-05-21	0.08	0.069	0.074	0.067	east
T4	2021-05-21 21:00:00	2021-05-21	0.08	0.069	0.074	0.067	east
T4	2021-05-21 21:30:00	2021-05-21	0.08	0.069	0.074	0.067	east
T4	2021-05-21 22:00:00	2021-05-21	0.08	0.069	0.074	0.067	east
T4	2021-05-21 22:30:00	2021-05-21	0.08	0.069	0.073	0.067	east
T4	2021-05-21 23:00:00	2021-05-21	0.08	0.069	0.073	0.067	east
T4	2021-05-21 23:30:00	2021-05-21	0.08	0.069	0.073	0.067	east
T4	2021-05-22	2021-05-22	0.08	0.069	0.073	0.068	east
T4	2021-05-22 00:30:00	2021-05-22	0.08	0.069	0.072	0.068	east
T4	2021-05-22 01:00:00	2021-05-22	0.08	0.069	0.072	0.068	east
T4	2021-05-22 01:30:00	2021-05-22	0.08	0.069	0.072	0.068	east
T4	2021-05-22 02:00:00	2021-05-22	0.08	0.069	0.071	0.068	east
T4	2021-05-22 02:30:00	2021-05-22	0.08	0.069	0.071	0.068	east
T4	2021-05-22 03:00:00	2021-05-22	0.08	0.069	0.071	0.068	east
T4	2021-05-22 03:30:00	2021-05-22	0.08	0.068	0.071	0.068	east
T4	2021-05-22 04:00:00	2021-05-22	0.08	0.068	0.071	0.068	east
T4	2021-05-22 04:30:00	2021-05-22	0.08	0.068	0.071	0.068	east
T4	2021-05-22 05:00:00	2021-05-22	0.08	0.068	0.071	0.068	east
T4	2021-05-22 05:30:00	2021-05-22	0.08	0.068	0.071	0.068	east
T4	2021-05-22 06:00:00	2021-05-22	0.08	0.068	0.071	0.068	east
T4	2021-05-22 06:30:00	2021-05-22	0.08	0.068	0.07	0.068	east
T4	2021-05-22 07:00:00	2021-05-22	0.08	0.068	0.07	0.067	east
T4	2021-05-22 07:30:00	2021-05-22	0.08	0.068	0.07	0.067	east
T4	2021-05-22 08:00:00	2021-05-22	0.08	0.068	0.07	0.067	east
T4	2021-05-22 08:30:00	2021-05-22	0.079	0.068	0.07	0.067	east
T4	2021-05-22 09:00:00	2021-05-22	0.079	0.068	0.069	0.067	east
T4	2021-05-22 09:30:00	2021-05-22	0.078	0.068	0.069	0.066	east
T4	2021-05-22 10:00:00	2021-05-22	0.077	0.068	0.069	0.066	east
T4	2021-05-22 10:30:00	2021-05-22	0.077	0.068	0.069	0.066	east
T4	2021-05-22 11:00:00	2021-05-22	0.076	0.068	0.068	0.066	east
T4	2021-05-22 11:30:00	2021-05-22	0.075	0.068	0.068	0.065	east
T4	2021-05-22 12:00:00	2021-05-22	0.074	0.068	0.068	0.065	east
T4	2021-05-22 12:30:00	2021-05-22	0.073	0.068	0.068	0.065	east
T4	2021-05-22 13:00:00	2021-05-22	0.072	0.067	0.068	0.065	east
T4	2021-05-22 13:30:00	2021-05-22	0.072	0.067	0.068	0.065	east
T4	2021-05-22 14:00:00	2021-05-22	0.071	0.067	0.068	0.065	east
T4	2021-05-22 14:30:00	2021-05-22	0.071	0.067	0.067	0.065	east
T4	2021-05-22 15:00:00	2021-05-22	0.07	0.067	0.067	0.065	east
T4	2021-05-22 15:30:00	2021-05-22	0.069	0.066	0.067	0.065	east
T4	2021-05-22 16:00:00	2021-05-22	0.068	0.066	0.067	0.064	east
T4	2021-05-22 16:30:00	2021-05-22	0.068	0.066	0.067	0.064	east
T4	2021-05-22 17:00:00	2021-05-22	0.067	0.066	0.067	0.064	east
T4	2021-05-22 17:30:00	2021-05-22	0.067	0.066	0.066	0.063	east
T4	2021-05-22 18:00:00	2021-05-22	0.066	0.066	0.066	0.063	east
T4	2021-05-22 18:30:00	2021-05-22	0.066	0.066	0.065	0.063	east
T4	2021-05-22 19:00:00	2021-05-22	0.065	0.066	0.065	0.063	east
T4	2021-05-22 19:30:00	2021-05-22	0.065	0.066	0.065	0.063	east
T4	2021-05-22 20:00:00	2021-05-22	0.065	0.066	0.065	0.063	east
T4	2021-05-22 20:30:00	2021-05-22	0.065	0.066	0.064	0.063	east
T4	2021-05-22 21:00:00	2021-05-22	0.065	0.066	0.064	0.063	east
T4	2021-05-22 21:30:00	2021-05-22	0.065	0.066	0.063	0.063	east
T4	2021-05-22 22:00:00	2021-05-22	0.065	0.066	0.063	0.063	east
T4	2021-05-22 22:30:00	2021-05-22	0.065	0.066	0.063	0.063	east
T4	2021-05-22 23:00:00	2021-05-22	0.065	0.066	0.063	0.064	east
T4	2021-05-22 23:30:00	2021-05-22	0.065	0.066	0.062	0.063	east
T4	2021-05-23	2021-05-23	0.065	0.066	0.062	0.064	east
T4	2021-05-23 00:30:00	2021-05-23	0.065	0.066	0.061	0.064	east
T4	2021-05-23 01:00:00	2021-05-23	0.065	0.065	0.061	0.064	east
T4	2021-05-23 01:30:00	2021-05-23	0.065	0.065	0.061	0.064	east
T4	2021-05-23 02:00:00	2021-05-23	0.065	0.065	0.061	0.064	east
T4	2021-05-23 02:30:00	2021-05-23	0.065	0.065	0.061	0.064	east
T4	2021-05-23 03:00:00	2021-05-23	0.065	0.065	0.061	0.064	east
T4	2021-05-23 03:30:00	2021-05-23	0.065	0.065	0.061	0.064	east
T4	2021-05-23 04:00:00	2021-05-23	0.065	0.065	0.061	0.064	east
T4	2021-05-23 04:30:00	2021-05-23	0.065	0.065	0.06	0.064	east
T4	2021-05-23 05:00:00	2021-05-23	0.065	0.065	0.06	0.064	east
T4	2021-05-23 05:30:00	2021-05-23	0.065	0.065	0.06	0.064	east
T4	2021-05-23 06:00:00	2021-05-23	0.065	0.065	0.06	0.064	east
T4	2021-05-23 06:30:00	2021-05-23	0.065	0.065	0.06	0.064	east
T4	2021-05-23 07:00:00	2021-05-23	0.065	0.065	0.06	0.063	east
T4	2021-05-23 07:30:00	2021-05-23	0.065	0.065	0.059	0.063	east
T4	2021-05-23 08:00:00	2021-05-23	0.065	0.065	0.059	0.063	east
T4	2021-05-23 08:30:00	2021-05-23	0.064	0.065	0.059	0.063	east
T4	2021-05-23 09:00:00	2021-05-23	0.063	0.065	0.059	0.063	east
T4	2021-05-23 09:30:00	2021-05-23	0.063	0.065	0.058	0.063	east
T4	2021-05-23 10:00:00	2021-05-23	0.063	0.065	0.058	0.062	east
T4	2021-05-23 10:30:00	2021-05-23	0.062	0.065	0.058	0.062	east
T4	2021-05-23 11:00:00	2021-05-23	0.061	0.065	0.058	0.062	east
T4	2021-05-23 11:30:00	2021-05-23	0.06	0.065	0.058	0.062	east
T4	2021-05-23 12:00:00	2021-05-23	0.06	0.065	0.058	0.062	east
T4	2021-05-23 12:30:00	2021-05-23	0.06	0.065	0.058	0.061	east
T4	2021-05-23 13:00:00	2021-05-23	0.06	0.065	0.058	0.061	east
T4	2021-05-23 13:30:00	2021-05-23	0.059	0.065	0.058	0.061	east
T4	2021-05-23 14:00:00	2021-05-23	0.059	0.065	0.057	0.061	east
T4	2021-05-23 14:30:00	2021-05-23	0.059	0.065	0.057	0.061	east
T4	2021-05-23 15:00:00	2021-05-23	0.058	0.064	0.057	0.061	east
T4	2021-05-23 15:30:00	2021-05-23	0.058	0.064	0.057	0.061	east
T4	2021-05-23 16:00:00	2021-05-23	0.058	0.064	0.057	0.06	east
T4	2021-05-23 16:30:00	2021-05-23	0.057	0.064	0.057	0.061	east
T4	2021-05-23 17:00:00	2021-05-23	0.056	0.063	0.057	0.06	east
T4	2021-05-23 17:30:00	2021-05-23	0.056	0.063	0.057	0.06	east
T4	2021-05-23 18:00:00	2021-05-23	0.056	0.063	0.057	0.06	east
T4	2021-05-23 18:30:00	2021-05-23	0.055	0.063	0.056	0.059	east
T4	2021-05-23 19:00:00	2021-05-23	0.055	0.063	0.056	0.059	east
T4	2021-05-23 19:30:00	2021-05-23	0.055	0.063	0.055	0.059	east
T4	2021-05-23 20:00:00	2021-05-23	0.054	0.063	0.055	0.059	east
T4	2021-05-23 20:30:00	2021-05-23	0.053	0.063	0.055	0.059	east
T4	2021-05-23 21:00:00	2021-05-23	0.053	0.063	0.055	0.059	east
T4	2021-05-23 21:30:00	2021-05-23	0.053	0.063	0.054	0.06	east
T4	2021-05-23 22:00:00	2021-05-23	0.053	0.063	0.054	0.06	east
T4	2021-05-23 22:30:00	2021-05-23	0.053	0.063	0.053	0.06	east
T4	2021-05-23 23:00:00	2021-05-23	0.053	0.063	0.053	0.06	east
T4	2021-05-23 23:30:00	2021-05-23	0.053	0.063	0.053	0.06	east
T4	2021-05-24	2021-05-24	0.053	0.063	0.053	0.06	east
T4	2021-05-24 00:30:00	2021-05-24	0.053	0.063	0.053	0.06	east
T4	2021-05-24 01:00:00	2021-05-24	0.053	0.063	0.052	0.06	east
T4	2021-05-24 01:30:00	2021-05-24	0.053	0.063	0.052	0.06	east
T4	2021-05-24 02:00:00	2021-05-24	0.053	0.063	0.052	0.06	east
T4	2021-05-24 02:30:00	2021-05-24	0.053	0.063	0.052	0.06	east
T4	2021-05-24 03:00:00	2021-05-24	0.053	0.063	0.052	0.06	east
T4	2021-05-24 03:30:00	2021-05-24	0.053	0.063	0.052	0.06	east
T4	2021-05-24 04:00:00	2021-05-24	0.053	0.063	0.051	0.06	east
T4	2021-05-24 04:30:00	2021-05-24	0.053	0.063	0.051	0.06	east
T4	2021-05-24 05:00:00	2021-05-24	0.053	0.063	0.051	0.06	east
T4	2021-05-24 05:30:00	2021-05-24	0.053	0.063	0.051	0.06	east
T4	2021-05-24 06:00:00	2021-05-24	0.053	0.063	0.05	0.06	east
T4	2021-05-24 06:30:00	2021-05-24	0.053	0.063	0.05	0.06	east
T4	2021-05-24 07:00:00	2021-05-24	0.053	0.063	0.05	0.06	east
T4	2021-05-24 07:30:00	2021-05-24	0.053	0.063	0.05	0.06	east
T4	2021-05-24 08:00:00	2021-05-24	0.052	0.063	0.05	0.06	east
T4	2021-05-24 08:30:00	2021-05-24	0.052	0.062	0.05	0.059	east
T4	2021-05-24 09:00:00	2021-05-24	0.052	0.062	0.05	0.059	east
T4	2021-05-24 09:30:00	2021-05-24	0.051	0.062	0.05	0.059	east
T4	2021-05-24 10:00:00	2021-05-24	0.051	0.062	0.05	0.059	east
T4	2021-05-24 10:30:00	2021-05-24	0.051	0.062	0.049	0.058	east
T4	2021-05-24 11:00:00	2021-05-24	0.05	0.062	0.049	0.058	east
T4	2021-05-24 11:30:00	2021-05-24	0.05	0.062	0.049	0.058	east
T4	2021-05-24 12:00:00	2021-05-24	0.05	0.061	0.049	0.057	east
T4	2021-05-24 12:30:00	2021-05-24	0.051	0.061	0.049	0.057	east
T4	2021-05-24 13:00:00	2021-05-24	0.05	0.061	0.049	0.057	east
T4	2021-05-24 13:30:00	2021-05-24	0.046	0.061	0.049	0.057	east
T4	2021-05-24 14:00:00	2021-05-24	0.045	0.061	0.048	0.057	east
T4	2021-05-24 14:30:00	2021-05-24	0.045	0.061	0.048	0.057	east
T4	2021-05-24 15:00:00	2021-05-24	0.044	0.061	0.048	0.057	east
T4	2021-05-24 15:30:00	2021-05-24	0.043	0.061	0.048	0.057	east
T4	2021-05-24 16:00:00	2021-05-24	0.042	0.061	0.048	0.057	east
T4	2021-05-24 16:30:00	2021-05-24	0.042	0.061	0.048	0.056	east
T4	2021-05-24 17:00:00	2021-05-24	0.042	0.061	0.048	0.056	east
T4	2021-05-24 17:30:00	2021-05-24	0.042	0.061	0.048	0.055	east
T4	2021-05-24 18:00:00	2021-05-24	0.043	0.06	0.048	0.055	east
T4	2021-05-24 18:30:00	2021-05-24	0.044	0.06	0.047	0.055	east
T4	2021-05-24 19:00:00	2021-05-24	0.045	0.06	0.047	0.055	east
T4	2021-05-24 19:30:00	2021-05-24	0.046	0.06	0.047	0.055	east
T4	2021-05-24 20:00:00	2021-05-24	0.045	0.06	0.047	0.055	east
T4	2021-05-24 20:30:00	2021-05-24	0.045	0.06	0.046	0.055	east
T4	2021-05-24 21:00:00	2021-05-24	0.045	0.06	0.046	0.055	east
T4	2021-05-24 21:30:00	2021-05-24	0.044	0.06	0.045	0.055	east
T4	2021-05-24 22:00:00	2021-05-24	0.044	0.06	0.045	0.056	east
T4	2021-05-24 22:30:00	2021-05-24	0.043	0.06	0.045	0.056	east
T4	2021-05-24 23:00:00	2021-05-24	0.043	0.06	0.045	0.056	east
T4	2021-05-24 23:30:00	2021-05-24	0.043	0.06	0.044	0.056	east
T4	2021-05-25	2021-05-25	0.043	0.06	0.044	0.056	east
T4	2021-05-25 00:30:00	2021-05-25	0.043	0.06	0.043	0.056	east
T4	2021-05-25 01:00:00	2021-05-25	0.043	0.06	0.043	0.056	east
T4	2021-05-25 01:30:00	2021-05-25	0.043	0.06	0.043	0.056	east
T4	2021-05-25 02:00:00	2021-05-25	0.043	0.06	0.043	0.056	east
T4	2021-05-25 02:30:00	2021-05-25	0.043	0.06	0.043	0.056	east
T4	2021-05-25 03:00:00	2021-05-25	0.043	0.06	0.043	0.056	east
T4	2021-05-25 03:30:00	2021-05-25	0.043	0.06	0.042	0.056	east
T4	2021-05-25 04:00:00	2021-05-25	0.042	0.06	0.042	0.056	east
T4	2021-05-25 04:30:00	2021-05-25	0.042	0.06	0.042	0.056	east
T4	2021-05-25 05:00:00	2021-05-25	0.042	0.06	0.042	0.056	east
T4	2021-05-25 05:30:00	2021-05-25	0.042	0.06	0.042	0.056	east
T4	2021-05-25 06:00:00	2021-05-25	0.042	0.06	0.041	0.056	east
T4	2021-05-25 06:30:00	2021-05-25	0.042	0.06	0.041	0.056	east
T4	2021-05-25 07:00:00	2021-05-25	0.042	0.06	0.041	0.056	east
T4	2021-05-25 07:30:00	2021-05-25	0.042	0.06	0.041	0.056	east
T4	2021-05-25 08:00:00	2021-05-25	0.042	0.06	0.041	0.056	east
T4	2021-05-25 08:30:00	2021-05-25	0.042	0.06	0.041	0.056	east
T4	2021-05-25 09:00:00	2021-05-25	0.042	0.06	0.041	0.055	east
T4	2021-05-25 09:30:00	2021-05-25	0.042	0.06	0.041	0.055	east
T4	2021-05-25 10:00:00	2021-05-25	0.042	0.059	0.04	0.055	east
T4	2021-05-25 10:30:00	2021-05-25	0.042	0.059	0.04	0.055	east
T4	2021-05-25 11:00:00	2021-05-25	0.041	0.059	0.04	0.055	east
T4	2021-05-25 11:30:00	2021-05-25	0.042	0.059	0.04	0.055	east
T4	2021-05-25 12:00:00	2021-05-25	0.043	0.059	0.04	0.054	east
T4	2021-05-25 12:30:00	2021-05-25	0.042	0.059	0.041	0.054	east
T4	2021-05-25 13:00:00	2021-05-25	0.04	0.059	0.04	0.054	east
T4	2021-05-25 13:30:00	2021-05-25	0.038	0.058	0.04	0.054	east
T4	2021-05-25 14:00:00	2021-05-25	0.038	0.058	0.04	0.053	east
T4	2021-05-25 14:30:00	2021-05-25	0.038	0.058	0.04	0.053	east
T4	2021-05-25 15:00:00	2021-05-25	0.037	0.058	0.04	0.053	east
T4	2021-05-25 15:30:00	2021-05-25	0.038	0.058	0.04	0.052	east
T4	2021-05-25 16:00:00	2021-05-25	0.038	0.058	0.04	0.052	east
T4	2021-05-25 16:30:00	2021-05-25	0.037	0.058	0.04	0.052	east
T4	2021-05-25 17:00:00	2021-05-25	0.037	0.058	0.04	0.051	east
T4	2021-05-25 17:30:00	2021-05-25	0.036	0.058	0.039	0.051	east
T4	2021-05-25 18:00:00	2021-05-25	0.036	0.057	0.039	0.051	east
T4	2021-05-25 18:30:00	2021-05-25	0.036	0.057	0.039	0.051	east
T4	2021-05-25 19:00:00	2021-05-25	0.037	0.057	0.039	0.051	east
T4	2021-05-25 19:30:00	2021-05-25	0.038	0.057	0.039	0.051	east
T4	2021-05-25 20:00:00	2021-05-25	0.039	0.057	0.038	0.052	east
T4	2021-05-25 20:30:00	2021-05-25	0.04	0.057	0.038	0.052	east
T4	2021-05-25 21:00:00	2021-05-25	0.039	0.057	0.038	0.052	east
T4	2021-05-25 21:30:00	2021-05-25	0.039	0.057	0.038	0.052	east
T4	2021-05-25 22:00:00	2021-05-25	0.038	0.057	0.038	0.052	east
T4	2021-05-25 22:30:00	2021-05-25	0.038	0.057	0.038	0.052	east
T4	2021-05-25 23:00:00	2021-05-25	0.038	0.057	0.037	0.052	east
T4	2021-05-25 23:30:00	2021-05-25	0.038	0.057	0.037	0.052	east
T4	2021-05-26	2021-05-26	0.038	0.057	0.036	0.052	east
T4	2021-05-26 00:30:00	2021-05-26	0.038	0.057	0.036	0.052	east
T4	2021-05-26 01:00:00	2021-05-26	0.038	0.057	0.036	0.052	east
T4	2021-05-26 01:30:00	2021-05-26	0.038	0.057	0.036	0.052	east
T4	2021-05-26 02:00:00	2021-05-26	0.037	0.057	0.036	0.052	east
T4	2021-05-26 02:30:00	2021-05-26	0.037	0.057	0.036	0.052	east
T4	2021-05-26 03:00:00	2021-05-26	0.037	0.057	0.035	0.052	east
T4	2021-05-26 03:30:00	2021-05-26	0.037	0.057	0.035	0.052	east
T4	2021-05-26 04:00:00	2021-05-26	0.037	0.057	0.035	0.052	east
T4	2021-05-26 04:30:00	2021-05-26	0.037	0.057	0.035	0.052	east
T4	2021-05-26 05:00:00	2021-05-26	0.036	0.057	0.035	0.052	east
T4	2021-05-26 05:30:00	2021-05-26	0.036	0.057	0.034	0.052	east
T4	2021-05-26 06:00:00	2021-05-26	0.036	0.057	0.034	0.052	east
T4	2021-05-26 06:30:00	2021-05-26	0.036	0.057	0.034	0.052	east
T4	2021-05-26 07:00:00	2021-05-26	0.036	0.057	0.034	0.052	east
T4	2021-05-26 07:30:00	2021-05-26	0.036	0.057	0.034	0.052	east
T4	2021-05-26 08:00:00	2021-05-26	0.036	0.057	0.034	0.052	east
T4	2021-05-26 08:30:00	2021-05-26	0.036	0.057	0.034	0.052	east
T4	2021-05-26 09:00:00	2021-05-26	0.036	0.057	0.034	0.052	east
T4	2021-05-26 09:30:00	2021-05-26	0.036	0.056	0.034	0.051	east
T4	2021-05-26 10:00:00	2021-05-26	0.037	0.056	0.034	0.051	east
T4	2021-05-26 10:30:00	2021-05-26	0.037	0.056	0.034	0.051	east
T4	2021-05-26 11:00:00	2021-05-26	0.037	0.056	0.034	0.051	east
T4	2021-05-26 11:30:00	2021-05-26	0.037	0.056	0.034	0.05	east
T4	2021-05-26 12:00:00	2021-05-26	0.038	0.056	0.034	0.05	east
T4	2021-05-26 12:30:00	2021-05-26	0.037	0.055	0.034	0.05	east
T4	2021-05-26 13:00:00	2021-05-26	0.035	0.055	0.034	0.05	east
T4	2021-05-26 13:30:00	2021-05-26	0.035	0.055	0.034	0.05	east
T4	2021-05-26 14:00:00	2021-05-26	0.035	0.055	0.034	0.05	east
T4	2021-05-26 14:30:00	2021-05-26	0.035	0.055	0.034	0.049	east
T4	2021-05-26 15:00:00	2021-05-26	0.035	0.055	0.034	0.048	east
T4	2021-05-26 15:30:00	2021-05-26	0.036	0.055	0.034	0.048	east
T4	2021-05-26 16:00:00	2021-05-26	0.036	0.055	0.034	0.048	east
T4	2021-05-26 16:30:00	2021-05-26	0.035	0.055	0.034	0.048	east
T4	2021-05-26 17:00:00	2021-05-26	0.034	0.054	0.034	0.048	east
T4	2021-05-26 17:30:00	2021-05-26	0.034	0.054	0.034	0.048	east
T4	2021-05-26 18:00:00	2021-05-26	0.032	0.054	0.034	0.047	east
T4	2021-05-26 18:30:00	2021-05-26	0.033	0.054	0.034	0.047	east
T4	2021-05-26 19:00:00	2021-05-26	0.034	0.053	0.034	0.047	east
T4	2021-05-26 19:30:00	2021-05-26	0.035	0.053	0.033	0.047	east
T4	2021-05-26 20:00:00	2021-05-26	0.036	0.053	0.033	0.047	east
T4	2021-05-26 20:30:00	2021-05-26	0.037	0.053	0.033	0.047	east
T4	2021-05-26 21:00:00	2021-05-26	0.038	0.053	0.032	0.047	east
T4	2021-05-26 21:30:00	2021-05-26	0.037	0.053	0.032	0.047	east
T4	2021-05-26 22:00:00	2021-05-26	0.036	0.053	0.032	0.048	east
T4	2021-05-26 22:30:00	2021-05-26	0.036	0.053	0.032	0.048	east
T4	2021-05-26 23:00:00	2021-05-26	0.036	0.053	0.032	0.048	east
T4	2021-05-26 23:30:00	2021-05-26	0.035	0.053	0.032	0.048	east
T4	2021-05-27	2021-05-27	0.035	0.053	0.031	0.048	east
T4	2021-05-27 00:30:00	2021-05-27	0.035	0.053	0.031	0.048	east
T4	2021-05-27 01:00:00	2021-05-27	0.034	0.053	0.031	0.048	east
T4	2021-05-27 01:30:00	2021-05-27	0.034	0.053	0.03	0.048	east
T4	2021-05-27 02:00:00	2021-05-27	0.034	0.053	0.03	0.048	east
T4	2021-05-27 02:30:00	2021-05-27	0.034	0.053	0.03	0.048	east
T4	2021-05-27 03:00:00	2021-05-27	0.034	0.053	0.03	0.048	east
T4	2021-05-27 03:30:00	2021-05-27	0.034	0.053	0.03	0.048	east
T4	2021-05-27 04:00:00	2021-05-27	0.034	0.053	0.03	0.048	east
T4	2021-05-27 04:30:00	2021-05-27	0.034	0.053	0.03	0.048	east
T4	2021-05-27 05:00:00	2021-05-27	0.034	0.053	0.03	0.048	east
T4	2021-05-27 05:30:00	2021-05-27	0.033	0.053	0.03	0.048	east
T4	2021-05-27 06:00:00	2021-05-27	0.033	0.053	0.03	0.048	east
T4	2021-05-27 06:30:00	2021-05-27	0.033	0.053	0.03	0.048	east
T4	2021-05-27 07:00:00	2021-05-27	0.033	0.053	0.029	0.048	east
T4	2021-05-27 07:30:00	2021-05-27	0.033	0.053	0.029	0.048	east
T4	2021-05-27 08:00:00	2021-05-27	0.033	0.053	0.029	0.048	east
T4	2021-05-27 08:30:00	2021-05-27	0.033	0.053	0.029	0.047	east
T4	2021-05-27 09:00:00	2021-05-27	0.033	0.053	0.029	0.047	east
T4	2021-05-27 09:30:00	2021-05-27	0.034	0.053	0.029	0.047	east
T4	2021-05-27 10:00:00	2021-05-27	0.034	0.053	0.029	0.047	east
T4	2021-05-27 10:30:00	2021-05-27	0.034	0.053	0.029	0.047	east
T4	2021-05-27 11:00:00	2021-05-27	0.034	0.053	0.029	0.047	east
T4	2021-05-27 11:30:00	2021-05-27	0.035	0.053	0.029	0.047	east
T4	2021-05-27 12:00:00	2021-05-27	0.036	0.053	0.03	0.046	east
T4	2021-05-27 12:30:00	2021-05-27	0.033	0.052	0.03	0.046	east
T4	2021-05-27 13:00:00	2021-05-27	0.032	0.052	0.03	0.046	east
T4	2021-05-27 13:30:00	2021-05-27	0.035	0.052	0.03	0.045	east
T4	2021-05-27 14:00:00	2021-05-27	0.035	0.052	0.03	0.045	east
T4	2021-05-27 14:30:00	2021-05-27	0.035	0.052	0.03	0.045	east
T4	2021-05-27 15:00:00	2021-05-27	0.034	0.052	0.03	0.045	east
T4	2021-05-27 15:30:00	2021-05-27	0.035	0.051	0.03	0.045	east
T4	2021-05-27 16:00:00	2021-05-27	0.034	0.051	0.03	0.044	east
T4	2021-05-27 16:30:00	2021-05-27	0.034	0.051	0.03	0.044	east
T4	2021-05-27 17:00:00	2021-05-27	0.034	0.051	0.03	0.043	east
T4	2021-05-27 17:30:00	2021-05-27	0.034	0.05	0.031	0.043	east
T4	2021-05-27 18:00:00	2021-05-27	0.033	0.05	0.03	0.043	east
T4	2021-05-27 18:30:00	2021-05-27	0.032	0.05	0.03	0.043	east
T4	2021-05-27 19:00:00	2021-05-27	0.03	0.05	0.03	0.043	east
T4	2021-05-27 19:30:00	2021-05-27	0.03	0.05	0.03	0.043	east
T4	2021-05-27 20:00:00	2021-05-27	0.032	0.05	0.03	0.043	east
T4	2021-05-27 20:30:00	2021-05-27	0.033	0.05	0.03	0.043	east
T4	2021-05-27 21:00:00	2021-05-27	0.035	0.05	0.03	0.043	east
T4	2021-05-27 21:30:00	2021-05-27	0.035	0.05	0.029	0.043	east
T4	2021-05-27 22:00:00	2021-05-27	0.034	0.05	0.029	0.043	east
T4	2021-05-27 22:30:00	2021-05-27	0.033	0.05	0.029	0.043	east
T4	2021-05-27 23:00:00	2021-05-27	0.033	0.05	0.029	0.043	east
T4	2021-05-27 23:30:00	2021-05-27	0.033	0.05	0.029	0.043	east
T4	2021-05-28	2021-05-28	0.032	0.05	0.028	0.043	east
T4	2021-05-28 00:30:00	2021-05-28	0.032	0.049	0.028	0.043	east
T4	2021-05-28 01:00:00	2021-05-28	0.032	0.049	0.028	0.043	east
[truncated: 10,677 more rows]

## Sheet: SM Probe T10 data 
Tree	Measurement_Time	Date	trenched_10	trenched_50	control_10	control_50	trench_side
T10	2021-05-28 10:30:00	2021-05-28	0.01	0.07	0.026	999	west
T10	2021-05-28 11:00:00	2021-05-28	0.01	0.07	0.026	999	west
T10	2021-05-28 11:30:00	2021-05-28	0.011	0.07	0.026	999	west
T10	2021-05-28 12:00:00	2021-05-28	0.011	0.069	0.026	999	west
T10	2021-05-28 12:30:00	2021-05-28	0.011	0.069	0.027	999	west
T10	2021-05-28 13:00:00	2021-05-28	0.011	0.069	0.028	999	west
T10	2021-05-28 13:30:00	2021-05-28	0.012	0.068	0.029	999	west
T10	2021-05-28 14:00:00	2021-05-28	0.013	0.068	0.029	999	west
T10	2021-05-28 14:30:00	2021-05-28	0.013	0.068	0.029	999	west
T10	2021-05-28 15:00:00	2021-05-28	0.013	0.067	0.029	999	west
T10	2021-05-28 15:30:00	2021-05-28	0.014	0.067	0.029	999	west
T10	2021-05-28 16:00:00	2021-05-28	0.015	0.067	0.029	999	west
T10	2021-05-28 16:30:00	2021-05-28	0.015	0.067	0.029	999	west
T10	2021-05-28 17:00:00	2021-05-28	0.015	0.067	0.029	999	west
T10	2021-05-28 17:30:00	2021-05-28	0.015	0.067	0.029	999	west
T10	2021-05-28 18:00:00	2021-05-28	0.015	0.067	0.029	999	west
T10	2021-05-28 18:30:00	2021-05-28	0.015	0.067	0.029	999	west
T10	2021-05-28 19:00:00	2021-05-28	0.015	0.067	0.029	999	west
T10	2021-05-28 19:30:00	2021-05-28	0.014	0.067	0.029	999	west
T10	2021-05-28 20:00:00	2021-05-28	0.014	0.067	0.028	999	west
T10	2021-05-28 20:30:00	2021-05-28	0.013	0.067	0.028	999	west
T10	2021-05-28 21:00:00	2021-05-28	0.013	0.067	0.028	999	west
T10	2021-05-28 21:30:00	2021-05-28	0.013	0.067	0.028	999	west
T10	2021-05-28 22:00:00	2021-05-28	0.012	0.067	0.027	999	west
T10	2021-05-28 22:30:00	2021-05-28	0.012	0.068	0.026	999	west
T10	2021-05-28 23:00:00	2021-05-28	0.011	0.068	0.026	999	west
T10	2021-05-28 23:30:00	2021-05-28	0.011	0.068	0.026	999	west
T10	2021-05-29	2021-05-29	0.011	0.068	0.026	999	west
T10	2021-05-29 00:30:00	2021-05-29	0.011	0.068	0.026	999	west
T10	2021-05-29 01:00:00	2021-05-29	0.011	0.068	0.026	999	west
T10	2021-05-29 01:30:00	2021-05-29	0.01	0.068	0.026	999	west
T10	2021-05-29 02:00:00	2021-05-29	0.01	0.068	0.026	999	west
T10	2021-05-29 02:30:00	2021-05-29	0.01	0.068	0.026	999	west
T10	2021-05-29 03:00:00	2021-05-29	0.01	0.068	0.026	999	west
T10	2021-05-29 03:30:00	2021-05-29	0.009	0.067	0.025	999	west
T10	2021-05-29 04:00:00	2021-05-29	0.007	0.065	0.023	999	west
T10	2021-05-29 04:30:00	2021-05-29	0.007	0.064	0.022	999	west
T10	2021-05-29 05:00:00	2021-05-29	0.01	0.065	0.022	999	west
T10	2021-05-29 05:30:00	2021-05-29	0.011	0.065	0.022	999	west
T10	2021-05-29 06:00:00	2021-05-29	0.012	0.065	0.022	999	west
T10	2021-05-29 06:30:00	2021-05-29	0.013	0.065	0.022	999	west
T10	2021-05-29 07:00:00	2021-05-29	0.013	0.065	0.022	999	west
T10	2021-05-29 07:30:00	2021-05-29	0.014	0.065	0.022	999	west
T10	2021-05-29 08:00:00	2021-05-29	0.015	0.065	0.022	999	west
T10	2021-05-29 08:30:00	2021-05-29	0.015	0.065	0.023	999	west
T10	2021-05-29 09:00:00	2021-05-29	0.016	0.065	0.023	999	west
T10	2021-05-29 09:30:00	2021-05-29	0.017	0.065	0.024	999	west
T10	2021-05-29 10:00:00	2021-05-29	0.018	0.065	0.025	999	west
T10	2021-05-29 10:30:00	2021-05-29	0.019	0.065	0.025	999	west
T10	2021-05-29 11:00:00	2021-05-29	0.02	0.065	0.026	999	west
T10	2021-05-29 11:30:00	2021-05-29	0.021	0.065	0.026	999	west
T10	2021-05-29 12:00:00	2021-05-29	0.022	0.065	0.027	999	west
T10	2021-05-29 12:30:00	2021-05-29	0.023	0.064	0.028	999	west
T10	2021-05-29 13:00:00	2021-05-29	0.023	0.064	0.029	999	west
T10	2021-05-29 13:30:00	2021-05-29	0.024	0.064	0.03	999	west
T10	2021-05-29 14:00:00	2021-05-29	0.025	0.064	0.03	999	west
T10	2021-05-29 14:30:00	2021-05-29	0.026	0.064	0.03	999	west
T10	2021-05-29 15:00:00	2021-05-29	0.027	0.063	0.03	999	west
T10	2021-05-29 15:30:00	2021-05-29	0.027	0.063	0.03	999	west
T10	2021-05-29 16:00:00	2021-05-29	0.028	0.063	0.03	999	west
T10	2021-05-29 16:30:00	2021-05-29	0.029	0.063	0.03	999	west
T10	2021-05-29 17:00:00	2021-05-29	0.029	0.063	0.029	999	west
T10	2021-05-29 17:30:00	2021-05-29	0.028	0.063	0.029	999	west
T10	2021-05-29 18:00:00	2021-05-29	0.028	0.063	0.029	999	west
T10	2021-05-29 18:30:00	2021-05-29	0.028	0.063	0.029	999	west
T10	2021-05-29 19:00:00	2021-05-29	0.027	0.063	0.028	999	west
T10	2021-05-29 19:30:00	2021-05-29	0.027	0.063	0.028	999	west
T10	2021-05-29 20:00:00	2021-05-29	0.027	0.063	0.028	999	west
T10	2021-05-29 20:30:00	2021-05-29	0.026	0.064	0.028	999	west
T10	2021-05-29 21:00:00	2021-05-29	0.026	0.064	0.027	999	west
T10	2021-05-29 21:30:00	2021-05-29	0.025	0.064	0.026	999	west
T10	2021-05-29 22:00:00	2021-05-29	0.025	0.064	0.026	999	west
T10	2021-05-29 22:30:00	2021-05-29	0.025	0.064	0.026	999	west
T10	2021-05-29 23:00:00	2021-05-29	0.025	0.064	0.026	999	west
T10	2021-05-29 23:30:00	2021-05-29	0.024	0.064	0.026	999	west
T10	2021-05-30	2021-05-30	0.024	0.065	0.026	999	west
T10	2021-05-30 00:30:00	2021-05-30	0.024	0.065	0.025	999	west
T10	2021-05-30 01:00:00	2021-05-30	0.024	0.065	0.025	999	west
T10	2021-05-30 01:30:00	2021-05-30	0.023	0.065	0.025	999	west
T10	2021-05-30 02:00:00	2021-05-30	0.023	0.065	0.025	999	west
T10	2021-05-30 02:30:00	2021-05-30	0.023	0.065	0.025	999	west
T10	2021-05-30 03:00:00	2021-05-30	0.023	0.065	0.024	999	west
T10	2021-05-30 03:30:00	2021-05-30	0.023	0.065	0.024	999	west
T10	2021-05-30 04:00:00	2021-05-30	0.023	0.065	0.024	999	west
T10	2021-05-30 04:30:00	2021-05-30	0.022	0.065	0.024	999	west
T10	2021-05-30 05:00:00	2021-05-30	0.022	0.065	0.023	999	west
T10	2021-05-30 05:30:00	2021-05-30	0.022	0.065	0.023	999	west
T10	2021-05-30 06:00:00	2021-05-30	0.022	0.065	0.023	999	west
T10	2021-05-30 06:30:00	2021-05-30	0.022	0.065	0.023	999	west
T10	2021-05-30 07:00:00	2021-05-30	0.022	0.064	0.022	999	west
T10	2021-05-30 07:30:00	2021-05-30	0.022	0.064	0.022	999	west
T10	2021-05-30 08:00:00	2021-05-30	0.022	0.064	0.022	999	west
T10	2021-05-30 08:30:00	2021-05-30	0.022	0.064	0.022	999	west
T10	2021-05-30 09:00:00	2021-05-30	0.022	0.064	0.022	999	west
T10	2021-05-30 09:30:00	2021-05-30	0.022	0.064	0.023	999	west
T10	2021-05-30 10:00:00	2021-05-30	0.022	0.063	0.023	999	west
T10	2021-05-30 10:30:00	2021-05-30	0.023	0.063	0.024	999	west
T10	2021-05-30 11:00:00	2021-05-30	0.024	0.063	0.025	999	west
T10	2021-05-30 11:30:00	2021-05-30	0.025	0.063	0.026	999	west
T10	2021-05-30 12:00:00	2021-05-30	0.025	0.063	0.026	999	west
T10	2021-05-30 12:30:00	2021-05-30	0.025	0.063	0.027	999	west
T10	2021-05-30 13:00:00	2021-05-30	0.025	0.062	0.028	999	west
T10	2021-05-30 13:30:00	2021-05-30	0.026	0.062	0.029	999	west
T10	2021-05-30 14:00:00	2021-05-30	0.026	0.062	0.03	999	west
T10	2021-05-30 14:30:00	2021-05-30	0.027	0.062	0.03	999	west
T10	2021-05-30 15:00:00	2021-05-30	0.028	0.061	0.03	999	west
T10	2021-05-30 15:30:00	2021-05-30	0.028	0.061	0.029	999	west
T10	2021-05-30 16:00:00	2021-05-30	0.029	0.061	0.029	999	west
T10	2021-05-30 16:30:00	2021-05-30	0.029	0.06	0.029	999	west
T10	2021-05-30 17:00:00	2021-05-30	0.028	0.06	0.028	999	west
T10	2021-05-30 17:30:00	2021-05-30	0.027	0.06	0.028	999	west
T10	2021-05-30 18:00:00	2021-05-30	0.027	0.06	0.028	999	west
T10	2021-05-30 18:30:00	2021-05-30	0.026	0.06	0.027	999	west
T10	2021-05-30 19:00:00	2021-05-30	0.026	0.06	0.027	999	west
T10	2021-05-30 19:30:00	2021-05-30	0.025	0.06	0.027	999	west
T10	2021-05-30 20:00:00	2021-05-30	0.025	0.061	0.026	999	west
T10	2021-05-30 20:30:00	2021-05-30	0.024	0.061	0.026	999	west
T10	2021-05-30 21:00:00	2021-05-30	0.023	0.061	0.026	999	west
T10	2021-05-30 21:30:00	2021-05-30	0.023	0.061	0.026	999	west
T10	2021-05-30 22:00:00	2021-05-30	0.022	0.061	0.026	999	west
T10	2021-05-30 22:30:00	2021-05-30	0.022	0.062	0.026	999	west
T10	2021-05-30 23:00:00	2021-05-30	0.021	0.062	0.025	999	west
T10	2021-05-30 23:30:00	2021-05-30	0.021	0.062	0.025	999	west
T10	2021-05-31	2021-05-31	0.021	0.062	0.025	999	west
T10	2021-05-31 00:30:00	2021-05-31	0.02	0.062	0.025	999	west
T10	2021-05-31 01:00:00	2021-05-31	0.02	0.062	0.025	999	west
T10	2021-05-31 01:30:00	2021-05-31	0.019	0.062	0.024	999	west
T10	2021-05-31 02:00:00	2021-05-31	0.019	0.062	0.024	999	west
T10	2021-05-31 02:30:00	2021-05-31	0.019	0.062	0.024	999	west
T10	2021-05-31 03:00:00	2021-05-31	0.019	0.062	0.024	999	west
T10	2021-05-31 03:30:00	2021-05-31	0.019	0.062	0.023	999	west
T10	2021-05-31 04:00:00	2021-05-31	0.019	0.062	0.023	999	west
T10	2021-05-31 04:30:00	2021-05-31	0.018	0.062	0.023	999	west
T10	2021-05-31 05:00:00	2021-05-31	0.018	0.062	0.023	999	west
T10	2021-05-31 05:30:00	2021-05-31	0.018	0.062	0.023	999	west
T10	2021-05-31 06:00:00	2021-05-31	0.018	0.062	0.023	999	west
T10	2021-05-31 06:30:00	2021-05-31	0.018	0.062	0.022	999	west
T10	2021-05-31 07:00:00	2021-05-31	0.017	0.062	0.022	999	west
T10	2021-05-31 07:30:00	2021-05-31	0.017	0.062	0.022	999	west
T10	2021-05-31 08:00:00	2021-05-31	0.017	0.062	0.022	999	west
T10	2021-05-31 08:30:00	2021-05-31	0.017	0.062	0.022	999	west
T10	2021-05-31 09:00:00	2021-05-31	0.017	0.061	0.022	999	west
T10	2021-05-31 09:30:00	2021-05-31	0.017	0.061	0.022	999	west
T10	2021-05-31 10:00:00	2021-05-31	0.018	0.061	0.023	999	west
T10	2021-05-31 10:30:00	2021-05-31	0.018	0.06	0.023	999	west
T10	2021-05-31 11:00:00	2021-05-31	0.019	0.06	0.024	999	west
T10	2021-05-31 11:30:00	2021-05-31	0.019	0.06	0.024	999	west
T10	2021-05-31 12:00:00	2021-05-31	0.019	0.059	0.025	999	west
T10	2021-05-31 12:30:00	2021-05-31	0.019	0.059	0.026	999	west
T10	2021-05-31 13:00:00	2021-05-31	0.019	0.059	0.026	999	west
T10	2021-05-31 13:30:00	2021-05-31	0.02	0.059	0.027	999	west
T10	2021-05-31 14:00:00	2021-05-31	0.021	0.058	0.028	999	west
T10	2021-05-31 14:30:00	2021-05-31	0.021	0.058	0.028	999	west
T10	2021-05-31 15:00:00	2021-05-31	0.021	0.057	0.028	999	west
T10	2021-05-31 15:30:00	2021-05-31	0.021	0.057	0.028	999	west
T10	2021-05-31 16:00:00	2021-05-31	0.022	0.057	0.028	999	west
T10	2021-05-31 16:30:00	2021-05-31	0.022	0.057	0.028	999	west
T10	2021-05-31 17:00:00	2021-05-31	0.022	0.057	0.028	999	west
T10	2021-05-31 17:30:00	2021-05-31	0.021	0.057	0.027	999	west
T10	2021-05-31 18:00:00	2021-05-31	0.021	0.056	0.026	999	west
T10	2021-05-31 18:30:00	2021-05-31	0.02	0.056	0.026	999	west
T10	2021-05-31 19:00:00	2021-05-31	0.019	0.057	0.026	999	west
T10	2021-05-31 19:30:00	2021-05-31	0.019	0.057	0.026	999	west
T10	2021-05-31 20:00:00	2021-05-31	0.019	0.057	0.026	999	west
T10	2021-05-31 20:30:00	2021-05-31	0.018	0.057	0.026	999	west
T10	2021-05-31 21:00:00	2021-05-31	0.018	0.057	0.026	999	west
T10	2021-05-31 21:30:00	2021-05-31	0.017	0.057	0.026	999	west
T10	2021-05-31 22:00:00	2021-05-31	0.017	0.058	0.026	999	west
T10	2021-05-31 22:30:00	2021-05-31	0.016	0.058	0.026	999	west
T10	2021-05-31 23:00:00	2021-05-31	0.016	0.058	0.025	999	west
T10	2021-05-31 23:30:00	2021-05-31	0.015	0.058	0.025	999	west
T10	2021-06-01	2021-06-01	0.015	0.058	0.025	999	west
T10	2021-06-01 00:30:00	2021-06-01	0.015	0.058	0.024	999	west
T10	2021-06-01 01:00:00	2021-06-01	0.014	0.058	0.024	999	west
T10	2021-06-01 01:30:00	2021-06-01	0.014	0.058	0.024	999	west
T10	2021-06-01 02:00:00	2021-06-01	0.014	0.058	0.024	999	west
T10	2021-06-01 02:30:00	2021-06-01	0.013	0.059	0.024	999	west
T10	2021-06-01 03:00:00	2021-06-01	0.013	0.059	0.023	999	west
T10	2021-06-01 03:30:00	2021-06-01	0.013	0.059	0.023	999	west
T10	2021-06-01 04:00:00	2021-06-01	0.013	0.059	0.023	999	west
T10	2021-06-01 04:30:00	2021-06-01	0.013	0.059	0.023	999	west
T10	2021-06-01 05:00:00	2021-06-01	0.013	0.059	0.023	999	west
T10	2021-06-01 05:30:00	2021-06-01	0.012	0.059	0.023	999	west
T10	2021-06-01 06:00:00	2021-06-01	0.012	0.059	0.023	999	west
T10	2021-06-01 06:30:00	2021-06-01	0.012	0.059	0.022	999	west
T10	2021-06-01 07:00:00	2021-06-01	0.012	0.059	0.022	999	west
T10	2021-06-01 07:30:00	2021-06-01	0.011	0.059	0.022	999	west
T10	2021-06-01 08:00:00	2021-06-01	0.011	0.059	0.022	999	west
T10	2021-06-01 08:30:00	2021-06-01	0.011	0.058	0.022	999	west
T10	2021-06-01 09:00:00	2021-06-01	0.011	0.058	0.022	999	west
T10	2021-06-01 09:30:00	2021-06-01	0.011	0.058	0.022	999	west
T10	2021-06-01 10:00:00	2021-06-01	0.011	0.057	0.022	999	west
T10	2021-06-01 10:30:00	2021-06-01	0.012	0.057	0.022	999	west
T10	2021-06-01 11:00:00	2021-06-01	0.013	0.057	0.023	999	west
T10	2021-06-01 11:30:00	2021-06-01	0.013	0.056	0.023	999	west
T10	2021-06-01 12:00:00	2021-06-01	0.013	0.055	0.024	999	west
T10	2021-06-01 12:30:00	2021-06-01	0.013	0.055	0.025	999	west
T10	2021-06-01 13:00:00	2021-06-01	0.014	0.055	0.025	999	west
T10	2021-06-01 13:30:00	2021-06-01	0.014	0.054	0.026	999	west
T10	2021-06-01 14:00:00	2021-06-01	0.015	0.054	0.026	999	west
T10	2021-06-01 14:30:00	2021-06-01	0.015	0.053	0.026	999	west
T10	2021-06-01 15:00:00	2021-06-01	0.016	0.053	0.026	999	west
T10	2021-06-01 15:30:00	2021-06-01	0.017	0.053	0.026	999	west
T10	2021-06-01 16:00:00	2021-06-01	0.017	0.052	0.026	999	west
T10	2021-06-01 16:30:00	2021-06-01	0.017	0.052	0.026	999	west
T10	2021-06-01 17:00:00	2021-06-01	0.017	0.052	0.026	999	west
T10	2021-06-01 17:30:00	2021-06-01	0.017	0.052	0.026	999	west
T10	2021-06-01 18:00:00	2021-06-01	0.016	0.052	0.026	999	west
T10	2021-06-01 18:30:00	2021-06-01	0.016	0.052	0.026	999	west
T10	2021-06-01 19:00:00	2021-06-01	0.015	0.052	0.026	999	west
T10	2021-06-01 19:30:00	2021-06-01	0.015	0.052	0.026	999	west
T10	2021-06-01 20:00:00	2021-06-01	0.015	0.052	0.026	999	west
T10	2021-06-01 20:30:00	2021-06-01	0.014	0.053	0.026	999	west
T10	2021-06-01 21:00:00	2021-06-01	0.014	0.053	0.026	999	west
T10	2021-06-01 21:30:00	2021-06-01	0.013	0.053	0.025	999	west
T10	2021-06-01 22:00:00	2021-06-01	0.013	0.053	0.025	999	west
T10	2021-06-01 22:30:00	2021-06-01	0.013	0.053	0.025	999	west
T10	2021-06-01 23:00:00	2021-06-01	0.012	0.053	0.024	999	west
T10	2021-06-01 23:30:00	2021-06-01	0.012	0.053	0.024	999	west
T10	2021-06-02	2021-06-02	0.011	0.053	0.024	999	west
T10	2021-06-02 00:30:00	2021-06-02	0.011	0.053	0.023	999	west
T10	2021-06-02 01:00:00	2021-06-02	0.011	0.053	0.023	999	west
T10	2021-06-02 01:30:00	2021-06-02	0.01	0.053	0.023	999	west
T10	2021-06-02 02:00:00	2021-06-02	0.01	0.053	0.023	999	west
T10	2021-06-02 02:30:00	2021-06-02	0.01	0.053	0.023	999	west
T10	2021-06-02 03:00:00	2021-06-02	0.01	0.054	0.022	999	west
T10	2021-06-02 03:30:00	2021-06-02	0.01	0.054	0.022	999	west
T10	2021-06-02 04:00:00	2021-06-02	0.01	0.054	0.022	999	west
T10	2021-06-02 04:30:00	2021-06-02	0.01	0.054	0.022	999	west
T10	2021-06-02 05:00:00	2021-06-02	0.01	0.054	0.021	999	west
T10	2021-06-02 05:30:00	2021-06-02	0.009	0.054	0.021	999	west
T10	2021-06-02 06:00:00	2021-06-02	0.009	0.054	0.021	999	west
T10	2021-06-02 06:30:00	2021-06-02	0.009	0.054	0.021	999	west
T10	2021-06-02 07:00:00	2021-06-02	0.009	0.054	0.021	999	west
T10	2021-06-02 07:30:00	2021-06-02	0.009	0.054	0.021	999	west
T10	2021-06-02 08:00:00	2021-06-02	0.008	0.054	0.021	999	west
T10	2021-06-02 08:30:00	2021-06-02	0.008	0.054	0.02	999	west
T10	2021-06-02 09:00:00	2021-06-02	0.009	0.053	0.02	999	west
T10	2021-06-02 09:30:00	2021-06-02	0.009	0.053	0.02	999	west
T10	2021-06-02 10:00:00	2021-06-02	0.009	0.053	0.021	999	west
T10	2021-06-02 10:30:00	2021-06-02	0.009	0.053	0.021	999	west
T10	2021-06-02 11:00:00	2021-06-02	0.01	0.053	0.021	999	west
T10	2021-06-02 11:30:00	2021-06-02	0.01	0.052	0.022	999	west
T10	2021-06-02 12:00:00	2021-06-02	0.01	0.052	0.022	999	west
T10	2021-06-02 12:30:00	2021-06-02	0.01	0.051	0.023	999	west
T10	2021-06-02 13:00:00	2021-06-02	0.011	0.05	0.023	999	west
T10	2021-06-02 13:30:00	2021-06-02	0.011	0.05	0.024	999	west
T10	2021-06-02 14:00:00	2021-06-02	0.012	0.05	0.025	999	west
T10	2021-06-02 14:30:00	2021-06-02	0.012	0.049	0.025	999	west
T10	2021-06-02 15:00:00	2021-06-02	0.013	0.048	0.025	999	west
T10	2021-06-02 15:30:00	2021-06-02	0.013	0.048	0.026	999	west
T10	2021-06-02 16:00:00	2021-06-02	0.014	0.048	0.026	999	west
T10	2021-06-02 16:30:00	2021-06-02	0.014	0.047	0.026	999	west
T10	2021-06-02 17:00:00	2021-06-02	0.015	0.047	0.026	999	west
T10	2021-06-02 17:30:00	2021-06-02	0.015	0.047	0.026	999	west
T10	2021-06-02 18:00:00	2021-06-02	0.014	0.047	0.026	999	west
T10	2021-06-02 18:30:00	2021-06-02	0.014	0.047	0.026	999	west
T10	2021-06-02 19:00:00	2021-06-02	0.014	0.047	0.026	999	west
T10	2021-06-02 19:30:00	2021-06-02	0.013	0.047	0.025	999	west
T10	2021-06-02 20:00:00	2021-06-02	0.013	0.048	0.025	999	west
T10	2021-06-02 20:30:00	2021-06-02	0.013	0.048	0.025	999	west
T10	2021-06-02 21:00:00	2021-06-02	0.012	0.048	0.025	999	west
T10	2021-06-02 21:30:00	2021-06-02	0.012	0.048	0.025	999	west
T10	2021-06-02 22:00:00	2021-06-02	0.012	0.048	0.024	999	west
T10	2021-06-02 22:30:00	2021-06-02	0.011	0.048	0.024	999	west
T10	2021-06-02 23:00:00	2021-06-02	0.011	0.048	0.024	999	west
T10	2021-06-02 23:30:00	2021-06-02	0.011	0.049	0.023	999	west
T10	2021-06-03	2021-06-03	0.01	0.049	0.023	999	west
T10	2021-06-03 00:30:00	2021-06-03	0.01	0.049	0.023	999	west
T10	2021-06-03 01:00:00	2021-06-03	0.01	0.049	0.023	999	west
T10	2021-06-03 01:30:00	2021-06-03	0.01	0.049	0.023	999	west
T10	2021-06-03 02:00:00	2021-06-03	0.01	0.049	0.022	999	west
T10	2021-06-03 02:30:00	2021-06-03	0.01	0.049	0.022	999	west
T10	2021-06-03 03:00:00	2021-06-03	0.01	0.049	0.022	999	west
T10	2021-06-03 03:30:00	2021-06-03	0.01	0.049	0.022	999	west
T10	2021-06-03 04:00:00	2021-06-03	0.009	0.049	0.021	999	west
T10	2021-06-03 04:30:00	2021-06-03	0.009	0.05	0.021	999	west
T10	2021-06-03 05:00:00	2021-06-03	0.009	0.05	0.021	999	west
T10	2021-06-03 05:30:00	2021-06-03	0.009	0.05	0.021	999	west
T10	2021-06-03 06:00:00	2021-06-03	0.009	0.05	0.021	999	west
T10	2021-06-03 06:30:00	2021-06-03	0.009	0.05	0.021	999	west
T10	2021-06-03 07:00:00	2021-06-03	0.008	0.05	0.021	999	west
T10	2021-06-03 07:30:00	2021-06-03	0.008	0.05	0.02	999	west
T10	2021-06-03 08:00:00	2021-06-03	0.008	0.05	0.02	999	west
T10	2021-06-03 08:30:00	2021-06-03	0.008	0.05	0.02	999	west
T10	2021-06-03 09:00:00	2021-06-03	0.008	0.05	0.02	999	west
T10	2021-06-03 09:30:00	2021-06-03	0.008	0.049	0.02	999	west
T10	2021-06-03 10:00:00	2021-06-03	0.009	0.049	0.02	999	west
T10	2021-06-03 10:30:00	2021-06-03	0.009	0.049	0.02	999	west
T10	2021-06-03 11:00:00	2021-06-03	0.009	0.048	0.021	999	west
T10	2021-06-03 11:30:00	2021-06-03	0.009	0.048	0.021	999	west
T10	2021-06-03 12:00:00	2021-06-03	0.01	0.048	0.021	999	west
T10	2021-06-03 12:30:00	2021-06-03	0.01	0.047	0.021	999	west
T10	2021-06-03 13:00:00	2021-06-03	0.01	0.047	0.022	999	west
T10	2021-06-03 13:30:00	2021-06-03	0.01	0.047	0.023	999	west
T10	2021-06-03 14:00:00	2021-06-03	0.01	0.046	0.023	999	west
T10	2021-06-03 14:30:00	2021-06-03	0.011	0.045	0.023	999	west
T10	2021-06-03 15:00:00	2021-06-03	0.012	0.045	0.024	999	west
T10	2021-06-03 15:30:00	2021-06-03	0.013	0.045	0.024	999	west
T10	2021-06-03 16:00:00	2021-06-03	0.013	0.044	0.024	999	west
T10	2021-06-03 16:30:00	2021-06-03	0.013	0.044	0.024	999	west
T10	2021-06-03 17:00:00	2021-06-03	0.013	0.043	0.024	999	west
T10	2021-06-03 17:30:00	2021-06-03	0.013	0.043	0.024	999	west
T10	2021-06-03 18:00:00	2021-06-03	0.013	0.043	0.024	999	west
T10	2021-06-03 18:30:00	2021-06-03	0.013	0.043	0.024	999	west
T10	2021-06-03 19:00:00	2021-06-03	0.013	0.043	0.024	999	west
T10	2021-06-03 19:30:00	2021-06-03	0.013	0.043	0.024	999	west
T10	2021-06-03 20:00:00	2021-06-03	0.012	0.043	0.024	999	west
T10	2021-06-03 20:30:00	2021-06-03	0.012	0.044	0.024	999	west
T10	2021-06-03 21:00:00	2021-06-03	0.012	0.044	0.024	999	west
T10	2021-06-03 21:30:00	2021-06-03	0.011	0.044	0.024	999	west
T10	2021-06-03 22:00:00	2021-06-03	0.011	0.044	0.023	999	west
T10	2021-06-03 22:30:00	2021-06-03	0.011	0.044	0.023	999	west
T10	2021-06-03 23:00:00	2021-06-03	0.01	0.044	0.023	999	west
T10	2021-06-03 23:30:00	2021-06-03	0.01	0.045	0.023	999	west
T10	2021-06-04	2021-06-04	0.01	0.045	0.022	999	west
T10	2021-06-04 00:30:00	2021-06-04	0.01	0.045	0.022	999	west
T10	2021-06-04 01:00:00	2021-06-04	0.01	0.045	0.022	999	west
T10	2021-06-04 01:30:00	2021-06-04	0.01	0.045	0.022	999	west
T10	2021-06-04 02:00:00	2021-06-04	0.01	0.045	0.021	999	west
T10	2021-06-04 02:30:00	2021-06-04	0.01	0.045	0.021	999	west
T10	2021-06-04 03:00:00	2021-06-04	0.009	0.045	0.021	999	west
T10	2021-06-04 03:30:00	2021-06-04	0.009	0.045	0.021	999	west
T10	2021-06-04 04:00:00	2021-06-04	0.009	0.045	0.021	999	west
T10	2021-06-04 04:30:00	2021-06-04	0.009	0.045	0.021	999	west
T10	2021-06-04 05:00:00	2021-06-04	0.009	0.045	0.021	999	west
T10	2021-06-04 05:30:00	2021-06-04	0.009	0.045	0.021	999	west
T10	2021-06-04 06:00:00	2021-06-04	0.009	0.045	0.02	999	west
T10	2021-06-04 06:30:00	2021-06-04	0.008	0.045	0.02	999	west
T10	2021-06-04 07:00:00	2021-06-04	0.008	0.045	0.02	999	west
T10	2021-06-04 07:30:00	2021-06-04	0.008	0.045	0.02	999	west
T10	2021-06-04 08:00:00	2021-06-04	0.008	0.045	0.02	999	west
T10	2021-06-04 08:30:00	2021-06-04	0.008	0.045	0.02	999	west
T10	2021-06-04 09:00:00	2021-06-04	0.008	0.045	0.02	999	west
T10	2021-06-04 09:30:00	2021-06-04	0.008	0.045	0.02	999	west
T10	2021-06-04 10:00:00	2021-06-04	0.008	0.044	0.02	999	west
T10	2021-06-04 10:30:00	2021-06-04	0.009	0.043	0.021	999	west
T10	2021-06-04 11:00:00	2021-06-04	0.009	0.043	0.021	999	west
T10	2021-06-04 11:30:00	2021-06-04	0.01	0.043	0.021	999	west
T10	2021-06-04 12:00:00	2021-06-04	0.01	0.043	0.022	999	west
T10	2021-06-04 12:30:00	2021-06-04	0.01	0.042	0.022	999	west
T10	2021-06-04 13:00:00	2021-06-04	0.01	0.042	0.023	999	west
T10	2021-06-04 13:30:00	2021-06-04	0.01	0.042	0.023	999	west
T10	2021-06-04 14:00:00	2021-06-04	0.011	0.041	0.024	999	west
T10	2021-06-04 14:30:00	2021-06-04	0.011	0.041	0.024	999	west
T10	2021-06-04 15:00:00	2021-06-04	0.011	0.04	0.024	999	west
T10	2021-06-04 15:30:00	2021-06-04	0.012	0.039	0.024	999	west
T10	2021-06-04 16:00:00	2021-06-04	0.013	0.039	0.025	999	west
T10	2021-06-04 16:30:00	2021-06-04	0.013	0.038	0.025	999	west
T10	2021-06-04 17:00:00	2021-06-04	0.013	0.038	0.025	999	west
T10	2021-06-04 17:30:00	2021-06-04	0.013	0.038	0.025	999	west
T10	2021-06-04 18:00:00	2021-06-04	0.013	0.038	0.025	999	west
T10	2021-06-04 18:30:00	2021-06-04	0.013	0.038	0.025	999	west
T10	2021-06-04 19:00:00	2021-06-04	0.013	0.038	0.025	999	west
T10	2021-06-04 19:30:00	2021-06-04	0.013	0.038	0.025	999	west
T10	2021-06-04 20:00:00	2021-06-04	0.012	0.038	0.025	999	west
T10	2021-06-04 20:30:00	2021-06-04	0.012	0.038	0.024	999	west
T10	2021-06-04 21:00:00	2021-06-04	0.011	0.038	0.023	999	west
T10	2021-06-04 21:30:00	2021-06-04	0.011	0.038	0.022	999	west
T10	2021-06-04 22:00:00	2021-06-04	0.01	0.038	0.022	999	west
T10	2021-06-04 22:30:00	2021-06-04	0.01	0.038	0.021	999	west
T10	2021-06-04 23:00:00	2021-06-04	0.01	0.038	0.021	999	west
T10	2021-06-04 23:30:00	2021-06-04	0.01	0.038	0.021	999	west
T10	2021-06-05	2021-06-05	0.01	0.038	0.021	999	west
T10	2021-06-05 00:30:00	2021-06-05	0.01	0.039	0.021	999	west
T10	2021-06-05 01:00:00	2021-06-05	0.01	0.039	0.02	999	west
T10	2021-06-05 01:30:00	2021-06-05	0.009	0.039	0.02	999	west
T10	2021-06-05 02:00:00	2021-06-05	0.009	0.039	0.02	999	west
T10	2021-06-05 02:30:00	2021-06-05	0.009	0.039	0.02	999	west
T10	2021-06-05 03:00:00	2021-06-05	0.009	0.039	0.019	999	west
T10	2021-06-05 03:30:00	2021-06-05	0.009	0.04	0.019	999	west
T10	2021-06-05 04:00:00	2021-06-05	0.008	0.04	0.019	999	west
T10	2021-06-05 04:30:00	2021-06-05	0.008	0.04	0.019	999	west
T10	2021-06-05 05:00:00	2021-06-05	0.008	0.04	0.019	999	west
T10	2021-06-05 05:30:00	2021-06-05	0.008	0.04	0.019	999	west
T10	2021-06-05 06:00:00	2021-06-05	0.008	0.04	0.019	999	west
T10	2021-06-05 06:30:00	2021-06-05	0.008	0.04	0.019	999	west
T10	2021-06-05 07:00:00	2021-06-05	0.008	0.04	0.019	999	west
T10	2021-06-05 07:30:00	2021-06-05	0.008	0.04	0.019	999	west
T10	2021-06-05 08:00:00	2021-06-05	0.007	0.04	0.019	999	west
T10	2021-06-05 08:30:00	2021-06-05	0.007	0.04	0.019	999	west
T10	2021-06-05 09:00:00	2021-06-05	0.008	0.04	0.019	999	west
T10	2021-06-05 09:30:00	2021-06-05	0.008	0.04	0.019	999	west
T10	2021-06-05 10:00:00	2021-06-05	0.008	0.039	0.02	999	west
T10	2021-06-05 10:30:00	2021-06-05	0.008	0.039	0.02	999	west
T10	2021-06-05 11:00:00	2021-06-05	0.009	0.038	0.021	999	west
T10	2021-06-05 11:30:00	2021-06-05	0.009	0.038	0.021	999	west
T10	2021-06-05 12:00:00	2021-06-05	0.009	0.038	0.021	999	west
T10	2021-06-05 12:30:00	2021-06-05	0.01	0.038	0.022	999	west
T10	2021-06-05 13:00:00	2021-06-05	0.01	0.037	0.022	999	west
T10	2021-06-05 13:30:00	2021-06-05	0.01	0.037	0.023	999	west
T10	2021-06-05 14:00:00	2021-06-05	0.01	0.036	0.023	999	west
T10	2021-06-05 14:30:00	2021-06-05	0.01	0.036	0.023	999	west
T10	2021-06-05 15:00:00	2021-06-05	0.01	0.036	0.023	999	west
T10	2021-06-05 15:30:00	2021-06-05	0.01	0.035	0.023	999	west
T10	2021-06-05 16:00:00	2021-06-05	0.011	0.035	0.024	999	west
T10	2021-06-05 16:30:00	2021-06-05	0.011	0.035	0.024	999	west
T10	2021-06-05 17:00:00	2021-06-05	0.011	0.034	0.024	999	west
T10	2021-06-05 17:30:00	2021-06-05	0.011	0.034	0.024	999	west
T10	2021-06-05 18:00:00	2021-06-05	0.011	0.034	0.024	999	west
T10	2021-06-05 18:30:00	2021-06-05	0.011	0.034	0.024	999	west
T10	2021-06-05 19:00:00	2021-06-05	0.011	0.034	0.024	999	west
T10	2021-06-05 19:30:00	2021-06-05	0.011	0.034	0.024	999	west
T10	2021-06-05 20:00:00	2021-06-05	0.011	0.034	0.024	999	west
T10	2021-06-05 20:30:00	2021-06-05	0.011	0.034	0.023	999	west
T10	2021-06-05 21:00:00	2021-06-05	0.01	0.035	0.023	999	west
T10	2021-06-05 21:30:00	2021-06-05	0.01	0.035	0.023	999	west
T10	2021-06-05 22:00:00	2021-06-05	0.01	0.035	0.023	999	west
T10	2021-06-05 22:30:00	2021-06-05	0.01	0.035	0.023	999	west
T10	2021-06-05 23:00:00	2021-06-05	0.01	0.035	0.022	999	west
T10	2021-06-05 23:30:00	2021-06-05	0.01	0.035	0.022	999	west
T10	2021-06-06	2021-06-06	0.01	0.035	0.022	999	west
T10	2021-06-06 00:30:00	2021-06-06	0.01	0.035	0.022	999	west
T10	2021-06-06 01:00:00	2021-06-06	0.01	0.035	0.021	999	west
T10	2021-06-06 01:30:00	2021-06-06	0.009	0.036	0.021	999	west
T10	2021-06-06 02:00:00	2021-06-06	0.009	0.036	0.021	999	west
T10	2021-06-06 02:30:00	2021-06-06	0.009	0.036	0.021	999	west
T10	2021-06-06 03:00:00	2021-06-06	0.009	0.036	0.021	999	west
T10	2021-06-06 03:30:00	2021-06-06	0.009	0.036	0.021	999	west
T10	2021-06-06 04:00:00	2021-06-06	0.008	0.036	0.021	999	west
T10	2021-06-06 04:30:00	2021-06-06	0.008	0.036	0.021	999	west
T10	2021-06-06 05:00:00	2021-06-06	0.008	0.036	0.02	999	west
T10	2021-06-06 05:30:00	2021-06-06	0.008	0.036	0.02	999	west
T10	2021-06-06 06:00:00	2021-06-06	0.008	0.036	0.02	999	west
T10	2021-06-06 06:30:00	2021-06-06	0.008	0.036	0.02	999	west
T10	2021-06-06 07:00:00	2021-06-06	0.008	0.036	0.02	999	west
T10	2021-06-06 07:30:00	2021-06-06	0.008	0.036	0.02	999	west
T10	2021-06-06 08:00:00	2021-06-06	0.008	0.036	0.02	999	west
T10	2021-06-06 08:30:00	2021-06-06	0.008	0.036	0.02	999	west
T10	2021-06-06 09:00:00	2021-06-06	0.008	0.036	0.02	999	west
T10	2021-06-06 09:30:00	2021-06-06	0.008	0.036	0.02	999	west
T10	2021-06-06 10:00:00	2021-06-06	0.008	0.035	0.02	999	west
T10	2021-06-06 10:30:00	2021-06-06	0.008	0.035	0.02	999	west
T10	2021-06-06 11:00:00	2021-06-06	0.009	0.034	0.021	999	west
T10	2021-06-06 11:30:00	2021-06-06	0.009	0.034	0.021	999	west
T10	2021-06-06 12:00:00	2021-06-06	0.009	0.034	0.021	999	west
T10	2021-06-06 12:30:00	2021-06-06	0.01	0.033	0.022	999	west
T10	2021-06-06 13:00:00	2021-06-06	0.01	0.033	0.022	999	west
T10	2021-06-06 13:30:00	2021-06-06	0.01	0.032	0.022	999	west
T10	2021-06-06 14:00:00	2021-06-06	0.01	0.032	0.022	999	west
T10	2021-06-06 14:30:00	2021-06-06	0.01	0.032	0.023	999	west
T10	2021-06-06 15:00:00	2021-06-06	0.01	0.032	0.023	999	west
T10	2021-06-06 15:30:00	2021-06-06	0.011	0.032	0.023	999	west
T10	2021-06-06 16:00:00	2021-06-06	0.011	0.031	0.023	999	west
T10	2021-06-06 16:30:00	2021-06-06	0.011	0.031	0.023	999	west
T10	2021-06-06 17:00:00	2021-06-06	0.011	0.03	0.023	999	west
T10	2021-06-06 17:30:00	2021-06-06	0.011	0.03	0.023	999	west
T10	2021-06-06 18:00:00	2021-06-06	0.011	0.03	0.023	999	west
T10	2021-06-06 18:30:00	2021-06-06	0.011	0.03	0.023	999	west
T10	2021-06-06 19:00:00	2021-06-06	0.011	0.03	0.023	999	west
T10	2021-06-06 19:30:00	2021-06-06	0.011	0.03	0.023	999	west
T10	2021-06-06 20:00:00	2021-06-06	0.01	0.03	0.023	999	west
T10	2021-06-06 20:30:00	2021-06-06	0.01	0.03	0.023	999	west
T10	2021-06-06 21:00:00	2021-06-06	0.01	0.03	0.023	999	west
T10	2021-06-06 21:30:00	2021-06-06	0.01	0.031	0.022	999	west
T10	2021-06-06 22:00:00	2021-06-06	0.01	0.031	0.022	999	west
T10	2021-06-06 22:30:00	2021-06-06	0.01	0.031	0.022	999	west
T10	2021-06-06 23:00:00	2021-06-06	0.01	0.031	0.022	999	west
T10	2021-06-06 23:30:00	2021-06-06	0.01	0.031	0.021	999	west
T10	2021-06-07	2021-06-07	0.009	0.031	0.021	999	west
T10	2021-06-07 00:30:00	2021-06-07	0.009	0.031	0.021	999	west
T10	2021-06-07 01:00:00	2021-06-07	0.009	0.031	0.021	999	west
T10	2021-06-07 01:30:00	2021-06-07	0.009	0.031	0.021	999	west
T10	2021-06-07 02:00:00	2021-06-07	0.009	0.031	0.021	999	west
T10	2021-06-07 02:30:00	2021-06-07	0.009	0.032	0.021	999	west
T10	2021-06-07 03:00:00	2021-06-07	0.008	0.032	0.021	999	west
T10	2021-06-07 03:30:00	2021-06-07	0.008	0.032	0.02	999	west
T10	2021-06-07 04:00:00	2021-06-07	0.008	0.032	0.02	999	west
T10	2021-06-07 04:30:00	2021-06-07	0.008	0.032	0.02	999	west
T10	2021-06-07 05:00:00	2021-06-07	0.008	0.032	0.02	999	west
T10	2021-06-07 05:30:00	2021-06-07	0.008	0.032	0.02	999	west
T10	2021-06-07 06:00:00	2021-06-07	0.008	0.032	0.02	999	west
T10	2021-06-07 06:30:00	2021-06-07	0.008	0.032	0.02	999	west
T10	2021-06-07 07:00:00	2021-06-07	0.008	0.032	0.019	999	west
T10	2021-06-07 07:30:00	2021-06-07	0.007	0.032	0.019	999	west
T10	2021-06-07 08:00:00	2021-06-07	0.007	0.032	0.019	999	west
T10	2021-06-07 08:30:00	2021-06-07	0.007	0.032	0.019	999	west
T10	2021-06-07 09:00:00	2021-06-07	0.008	0.032	0.019	999	west
T10	2021-06-07 09:30:00	2021-06-07	0.008	0.031	0.019	999	west
T10	2021-06-07 10:00:00	2021-06-07	0.008	0.031	0.02	999	west
T10	2021-06-07 10:30:00	2021-06-07	0.008	0.031	0.02	999	west
T10	2021-06-07 11:00:00	2021-06-07	0.009	0.03	0.021	999	west
T10	2021-06-07 11:30:00	2021-06-07	0.009	0.03	0.021	999	west
T10	2021-06-07 12:00:00	2021-06-07	0.009	0.03	0.021	999	west
T10	2021-06-07 12:30:00	2021-06-07	0.01	0.03	0.022	999	west
T10	2021-06-07 13:00:00	2021-06-07	0.01	0.029	0.022	999	west
T10	2021-06-07 13:30:00	2021-06-07	0.01	0.029	0.023	999	west
T10	2021-06-07 14:00:00	2021-06-07	0.01	0.029	0.022	999	west
T10	2021-06-07 14:30:00	2021-06-07	0.01	0.029	0.022	999	west
T10	2021-06-07 15:00:00	2021-06-07	0.01	0.029	0.022	999	west
T10	2021-06-07 15:30:00	2021-06-07	0.01	0.029	0.022	999	west
T10	2021-06-07 16:00:00	2021-06-07	0.01	0.029	0.022	999	west
T10	2021-06-07 16:30:00	2021-06-07	0.009	0.029	0.021	999	west
T10	2021-06-07 17:00:00	2021-06-07	0.008	0.028	0.02	999	west
T10	2021-06-07 17:30:00	2021-06-07	0.007	0.028	0.019	999	west
T10	2021-06-07 18:00:00	2021-06-07	0.006	0.028	0.019	999	west
T10	2021-06-07 18:30:00	2021-06-07	0.006	0.028	0.019	999	west
T10	2021-06-07 19:00:00	2021-06-07	0.007	0.028	0.02	999	west
T10	2021-06-07 19:30:00	2021-06-07	0.007	0.028	0.021	999	west
T10	2021-06-07 20:00:00	2021-06-07	0.008	0.028	0.021	999	west
T10	2021-06-07 20:30:00	2021-06-07	0.009	0.028	0.022	999	west
T10	2021-06-07 21:00:00	2021-06-07	0.009	0.028	0.023	999	west
T10	2021-06-07 21:30:00	2021-06-07	0.01	0.028	0.024	999	west
T10	2021-06-07 22:00:00	2021-06-07	0.01	0.029	0.025	999	west
T10	2021-06-07 22:30:00	2021-06-07	0.01	0.029	0.026	999	west
T10	2021-06-07 23:00:00	2021-06-07	0.01	0.029	0.026	999	west
T10	2021-06-07 23:30:00	2021-06-07	0.01	0.029	0.028	999	west
T10	2021-06-08	2021-06-08	0.011	0.029	0.029	999	west
T10	2021-06-08 00:30:00	2021-06-08	0.011	0.029	0.029	999	west
T10	2021-06-08 01:00:00	2021-06-08	0.011	0.029	0.03	999	west
T10	2021-06-08 01:30:00	2021-06-08	0.011	0.029	0.03	999	west
T10	2021-06-08 02:00:00	2021-06-08	0.012	0.029	0.031	999	west
T10	2021-06-08 02:30:00	2021-06-08	0.012	0.029	0.032	999	west
T10	2021-06-08 03:00:00	2021-06-08	0.012	0.029	0.032	999	west
T10	2021-06-08 03:30:00	2021-06-08	0.012	0.029	0.033	999	west
T10	2021-06-08 04:00:00	2021-06-08	0.013	0.029	0.034	999	west
T10	2021-06-08 04:30:00	2021-06-08	0.013	0.029	0.034	999	west
T10	2021-06-08 05:00:00	2021-06-08	0.013	0.029	0.035	999	west
T10	2021-06-08 05:30:00	2021-06-08	0.013	0.029	0.035	999	west
T10	2021-06-08 06:00:00	2021-06-08	0.013	0.029	0.036	999	west
T10	2021-06-08 06:30:00	2021-06-08	0.014	0.029	0.036	999	west
T10	2021-06-08 07:00:00	2021-06-08	0.014	0.029	0.037	999	west
T10	2021-06-08 07:30:00	2021-06-08	0.014	0.03	0.038	999	west
T10	2021-06-08 08:00:00	2021-06-08	0.015	0.03	0.038	999	west
T10	2021-06-08 08:30:00	2021-06-08	0.015	0.029	0.039	999	west
T10	2021-06-08 09:00:00	2021-06-08	0.016	0.029	0.039	999	west
T10	2021-06-08 09:30:00	2021-06-08	0.016	0.029	0.04	999	west
T10	2021-06-08 10:00:00	2021-06-08	0.017	0.029	0.041	999	west
T10	2021-06-08 10:30:00	2021-06-08	0.018	0.028	0.042	999	west
T10	2021-06-08 11:00:00	2021-06-08	0.019	0.029	0.709	999	west
T10	2021-06-08 11:30:00	2021-06-08	0.019	0.028	0.077	999	west
T10	2021-06-08 12:00:00	2021-06-08	0.019	0.028	0.047	999	west
T10	2021-06-08 12:30:00	2021-06-08	0.02	0.027	0.045	999	west
T10	2021-06-08 13:00:00	2021-06-08	0.02	0.027	0.045	999	west
T10	2021-06-08 13:30:00	2021-06-08	0.021	0.027	0.045	999	west
T10	2021-06-08 14:00:00	2021-06-08	0.022	0.026	0.046	999	west
T10	2021-06-08 14:30:00	2021-06-08	0.023	0.026	0.045	999	west
T10	2021-06-08 15:00:00	2021-06-08	0.024	0.026	0.045	999	west
T10	2021-06-08 15:30:00	2021-06-08	0.024	0.026	0.044	999	west
T10	2021-06-08 16:00:00	2021-06-08	0.024	0.026	0.044	999	west
T10	2021-06-08 16:30:00	2021-06-08	0.023	0.026	0.044	999	west
T10	2021-06-08 17:00:00	2021-06-08	0.023	0.026	0.043	999	west
T10	2021-06-08 17:30:00	2021-06-08	0.021	0.025	0.042	999	west
T10	2021-06-08 18:00:00	2021-06-08	0.021	0.025	0.041	999	west
T10	2021-06-08 18:30:00	2021-06-08	0.02	0.026	0.041	999	west
T10	2021-06-08 19:00:00	2021-06-08	0.02	0.026	0.04	999	west
T10	2021-06-08 19:30:00	2021-06-08	0.02	0.026	0.04	999	west
T10	2021-06-08 20:00:00	2021-06-08	0.019	0.026	0.039	999	west
T10	2021-06-08 20:30:00	2021-06-08	0.019	0.026	0.039	999	west
T10	2021-06-08 21:00:00	2021-06-08	0.019	0.026	0.039	999	west
T10	2021-06-08 21:30:00	2021-06-08	0.019	0.026	0.038	999	west
T10	2021-06-08 22:00:00	2021-06-08	0.019	0.026	0.038	999	west
T10	2021-06-08 22:30:00	2021-06-08	0.019	0.027	0.038	999	west
T10	2021-06-08 23:00:00	2021-06-08	0.019	0.027	0.038	999	west
T10	2021-06-08 23:30:00	2021-06-08	0.018	0.027	0.038	999	west
T10	2021-06-09	2021-06-09	0.018	0.027	0.038	999	west
T10	2021-06-09 00:30:00	2021-06-09	0.018	0.027	0.037	999	west
T10	2021-06-09 01:00:00	2021-06-09	0.018	0.027	0.037	999	west
T10	2021-06-09 01:30:00	2021-06-09	0.018	0.027	0.037	999	west
T10	2021-06-09 02:00:00	2021-06-09	0.017	0.027	0.037	999	west
T10	2021-06-09 02:30:00	2021-06-09	0.017	0.027	0.036	999	west
T10	2021-06-09 03:00:00	2021-06-09	0.017	0.027	0.036	999	west
T10	2021-06-09 03:30:00	2021-06-09	0.017	0.027	0.036	999	west
T10	2021-06-09 04:00:00	2021-06-09	0.017	0.027	0.036	999	west
T10	2021-06-09 04:30:00	2021-06-09	0.017	0.028	0.036	999	west
T10	2021-06-09 05:00:00	2021-06-09	0.017	0.028	0.036	999	west
T10	2021-06-09 05:30:00	2021-06-09	0.017	0.028	0.036	999	west
T10	2021-06-09 06:00:00	2021-06-09	0.017	0.028	0.035	999	west
T10	2021-06-09 06:30:00	2021-06-09	0.017	0.028	0.035	999	west
T10	2021-06-09 07:00:00	2021-06-09	0.017	0.028	0.035	999	west
T10	2021-06-09 07:30:00	2021-06-09	0.017	0.028	0.035	999	west
T10	2021-06-09 08:00:00	2021-06-09	0.017	0.028	0.035	999	west
T10	2021-06-09 08:30:00	2021-06-09	0.017	0.028	0.035	999	west
T10	2021-06-09 09:00:00	2021-06-09	0.017	0.028	0.035	999	west
T10	2021-06-09 09:30:00	2021-06-09	0.018	0.027	0.035	999	west
T10	2021-06-09 10:00:00	2021-06-09	0.018	0.027	0.036	999	west
T10	2021-06-09 10:30:00	2021-06-09	0.019	0.027	0.036	999	west
T10	2021-06-09 11:00:00	2021-06-09	0.02	0.026	0.036	999	west
T10	2021-06-09 11:30:00	2021-06-09	0.02	0.026	0.037	999	west
T10	2021-06-09 12:00:00	2021-06-09	0.021	0.026	0.037	999	west
T10	2021-06-09 12:30:00	2021-06-09	0.021	0.025	0.038	999	west
T10	2021-06-09 13:00:00	2021-06-09	0.021	0.025	0.038	999	west
T10	2021-06-09 13:30:00	2021-06-09	0.021	0.025	0.038	999	west
T10	2021-06-09 14:00:00	2021-06-09	0.023	0.024	0.039	999	west
T10	2021-06-09 14:30:00	2021-06-09	0.024	0.024	0.038	999	west
T10	2021-06-09 15:00:00	2021-06-09	0.024	0.024	0.038	999	west
T10	2021-06-09 15:30:00	2021-06-09	0.025	0.023	0.037	999	west
T10	2021-06-09 16:00:00	2021-06-09	0.025	0.023	0.037	999	west
T10	2021-06-09 16:30:00	2021-06-09	0.025	0.023	0.036	999	west
T10	2021-06-09 17:00:00	2021-06-09	0.025	0.023	0.035	999	west
T10	2021-06-09 17:30:00	2021-06-09	0.024	0.022	0.035	999	west
T10	2021-06-09 18:00:00	2021-06-09	0.023	0.022	0.034	999	west
T10	2021-06-09 18:30:00	2021-06-09	0.023	0.022	0.034	999	west
T10	2021-06-09 19:00:00	2021-06-09	0.022	0.022	0.033	999	west
T10	2021-06-09 19:30:00	2021-06-09	0.021	0.023	0.033	999	west
T10	2021-06-09 20:00:00	2021-06-09	0.021	0.023	0.032	999	west
T10	2021-06-09 20:30:00	2021-06-09	0.02	0.023	0.032	999	west
T10	2021-06-09 21:00:00	2021-06-09	0.019	0.023	0.032	999	west
T10	2021-06-09 21:30:00	2021-06-09	0.019	0.023	0.031	999	west
T10	2021-06-09 22:00:00	2021-06-09	0.019	0.023	0.031	999	west
T10	2021-06-09 22:30:00	2021-06-09	0.018	0.024	0.03	999	west
T10	2021-06-09 23:00:00	2021-06-09	0.017	0.024	0.03	999	west
T10	2021-06-09 23:30:00	2021-06-09	0.017	0.024	0.03	999	west
T10	2021-06-10	2021-06-10	0.017	0.024	0.03	999	west
T10	2021-06-10 00:30:00	2021-06-10	0.016	0.024	0.029	999	west
T10	2021-06-10 01:00:00	2021-06-10	0.016	0.024	0.029	999	west
T10	2021-06-10 01:30:00	2021-06-10	0.016	0.025	0.029	999	west
T10	2021-06-10 02:00:00	2021-06-10	0.015	0.025	0.029	999	west
T10	2021-06-10 02:30:00	2021-06-10	0.015	0.025	0.028	999	west
T10	2021-06-10 03:00:00	2021-06-10	0.015	0.025	0.028	999	west
T10	2021-06-10 03:30:00	2021-06-10	0.015	0.025	0.028	999	west
T10	2021-06-10 04:00:00	2021-06-10	0.014	0.025	0.028	999	west
T10	2021-06-10 04:30:00	2021-06-10	0.014	0.025	0.027	999	west
T10	2021-06-10 05:00:00	2021-06-10	0.014	0.025	0.027	999	west
T10	2021-06-10 05:30:00	2021-06-10	0.013	0.025	0.026	999	west
T10	2021-06-10 06:00:00	2021-06-10	0.013	0.025	0.026	999	west
T10	2021-06-10 06:30:00	2021-06-10	0.013	0.025	0.026	999	west
T10	2021-06-10 07:00:00	2021-06-10	0.013	0.025	0.026	999	west
T10	2021-06-10 07:30:00	2021-06-10	0.013	0.025	0.026	999	west
T10	2021-06-10 08:00:00	2021-06-10	0.013	0.025	0.026	999	west
T10	2021-06-10 08:30:00	2021-06-10	0.013	0.025	0.026	999	west
T10	2021-06-10 09:00:00	2021-06-10	0.013	0.025	0.026	999	west
T10	2021-06-10 09:30:00	2021-06-10	0.013	0.025	0.026	999	west
T10	2021-06-10 10:00:00	2021-06-10	0.014	0.025	0.026	999	west
T10	2021-06-10 10:30:00	2021-06-10	0.014	0.024	0.026	999	west
T10	2021-06-10 11:00:00	2021-06-10	0.015	0.024	0.027	999	west
T10	2021-06-10 11:30:00	2021-06-10	0.015	0.023	0.027	999	west
T10	2021-06-10 12:00:00	2021-06-10	0.015	0.023	0.028	999	west
T10	2021-06-10 12:30:00	2021-06-10	0.015	0.023	0.029	999	west
T10	2021-06-10 13:00:00	2021-06-10	0.015	0.023	0.029	999	west
T10	2021-06-10 13:30:00	2021-06-10	0.016	0.022	0.03	999	west
T10	2021-06-10 14:00:00	2021-06-10	0.017	0.022	0.03	999	west
T10	2021-06-10 14:30:00	2021-06-10	0.017	0.021	0.03	999	west
T10	2021-06-10 15:00:00	2021-06-10	0.017	0.021	0.03	999	west
T10	2021-06-10 15:30:00	2021-06-10	0.018	0.021	0.029	999	west
T10	2021-06-10 16:00:00	2021-06-10	0.018	0.021	0.029	999	west
T10	2021-06-10 16:30:00	2021-06-10	0.018	0.021	0.029	999	west
T10	2021-06-10 17:00:00	2021-06-10	0.018	0.021	0.028	999	west
T10	2021-06-10 17:30:00	2021-06-10	0.017	0.021	0.028	999	west
T10	2021-06-10 18:00:00	2021-06-10	0.017	0.02	0.027	999	west
T10	2021-06-10 18:30:00	2021-06-10	0.016	0.02	0.026	999	west
T10	2021-06-10 19:00:00	2021-06-10	0.015	0.02	0.026	999	west
T10	2021-06-10 19:30:00	2021-06-10	0.015	0.021	0.026	999	west
T10	2021-06-10 20:00:00	2021-06-10	0.014	0.021	0.026	999	west
T10	2021-06-10 20:30:00	2021-06-10	0.014	0.021	0.026	999	west
T10	2021-06-10 21:00:00	2021-06-10	0.013	0.021	0.026	999	west
T10	2021-06-10 21:30:00	2021-06-10	0.013	0.021	0.026	999	west
T10	2021-06-10 22:00:00	2021-06-10	0.013	0.021	0.025	999	west
T10	2021-06-10 22:30:00	2021-06-10	0.012	0.021	0.025	999	west
T10	2021-06-10 23:00:00	2021-06-10	0.012	0.021	0.025	999	west
T10	2021-06-10 23:30:00	2021-06-10	0.011	0.021	0.024	999	west
T10	2021-06-11	2021-06-11	0.011	0.022	0.024	999	west
T10	2021-06-11 00:30:00	2021-06-11	0.011	0.022	0.024	999	west
T10	2021-06-11 01:00:00	2021-06-11	0.01	0.022	0.024	999	west
T10	2021-06-11 01:30:00	2021-06-11	0.01	0.022	0.023	999	west
T10	2021-06-11 02:00:00	2021-06-11	0.01	0.022	0.023	999	west
T10	2021-06-11 02:30:00	2021-06-11	0.01	0.022	0.023	999	west
T10	2021-06-11 03:00:00	2021-06-11	0.01	0.022	0.023	999	west
T10	2021-06-11 03:30:00	2021-06-11	0.01	0.022	0.023	999	west
T10	2021-06-11 04:00:00	2021-06-11	0.01	0.022	0.022	999	west
T10	2021-06-11 04:30:00	2021-06-11	0.01	0.022	0.022	999	west
T10	2021-06-11 05:00:00	2021-06-11	0.009	0.022	0.022	999	west
T10	2021-06-11 05:30:00	2021-06-11	0.009	0.022	0.022	999	west
T10	2021-06-11 06:00:00	2021-06-11	0.009	0.023	0.022	999	west
T10	2021-06-11 06:30:00	2021-06-11	0.009	0.023	0.021	999	west
T10	2021-06-11 07:00:00	2021-06-11	0.009	0.023	0.021	999	west
T10	2021-06-11 07:30:00	2021-06-11	0.009	0.023	0.021	999	west
T10	2021-06-11 08:00:00	2021-06-11	0.009	0.023	0.021	999	west
T10	2021-06-11 08:30:00	2021-06-11	0.009	0.022	0.021	999	west
T10	2021-06-11 09:00:00	2021-06-11	0.009	0.022	0.022	999	west
T10	2021-06-11 09:30:00	2021-06-11	0.01	0.022	0.022	999	west
T10	2021-06-11 10:00:00	2021-06-11	0.01	0.022	0.022	999	west
T10	2021-06-11 10:30:00	2021-06-11	0.009	0.021	0.022	999	west
T10	2021-06-11 11:00:00	2021-06-11	0.009	0.02	0.022	999	west
T10	2021-06-11 11:30:00	2021-06-11	0.01	0.02	0.023	999	west
T10	2021-06-11 12:00:00	2021-06-11	0.01	0.019	0.023	999	west
T10	2021-06-11 12:30:00	2021-06-11	0.009	0.019	0.024	999	west
T10	2021-06-11 13:00:00	2021-06-11	0.01	0.019	0.024	999	west
T10	2021-06-11 13:30:00	2021-06-11	0.01	0.019	0.025	999	west
T10	2021-06-11 14:00:00	2021-06-11	0.009	0.019	0.024	999	west
T10	2021-06-11 14:30:00	2021-06-11	0.009	0.018	0.024	999	west
T10	2021-06-11 15:00:00	2021-06-11	0.009	0.018	0.024	999	west
T10	2021-06-11 15:30:00	2021-06-11	0.009	0.019	0.023	999	west
T10	2021-06-11 16:00:00	2021-06-11	0.01	0.019	0.023	999	west
T10	2021-06-11 16:30:00	2021-06-11	0.01	0.019	0.023	999	west
T10	2021-06-11 17:00:00	2021-06-11	0.01	0.019	0.023	999	west
T10	2021-06-11 17:30:00	2021-06-11	0.011	0.019	0.023	999	west
T10	2021-06-11 18:00:00	2021-06-11	0.011	0.019	0.022	999	west
T10	2021-06-11 18:30:00	2021-06-11	0.011	0.019	0.022	999	west
T10	2021-06-11 19:00:00	2021-06-11	0.012	0.019	0.022	999	west
T10	2021-06-11 19:30:00	2021-06-11	0.012	0.019	0.022	999	west
T10	2021-06-11 20:00:00	2021-06-11	0.013	0.019	0.022	999	west
T10	2021-06-11 20:30:00	2021-06-11	0.013	0.019	0.022	999	west
T10	2021-06-11 21:00:00	2021-06-11	0.013	0.019	0.022	999	west
T10	2021-06-11 21:30:00	2021-06-11	0.013	0.019	0.021	999	west
T10	2021-06-11 22:00:00	2021-06-11	0.013	0.019	0.021	999	west
T10	2021-06-11 22:30:00	2021-06-11	0.013	0.019	0.021	999	west
T10	2021-06-11 23:00:00	2021-06-11	0.014	0.019	0.021	999	west
T10	2021-06-11 23:30:00	2021-06-11	0.014	0.019	0.021	999	west
T10	2021-06-12	2021-06-12	0.014	0.019	0.021	999	west
T10	2021-06-12 00:30:00	2021-06-12	0.014	0.019	0.021	999	west
T10	2021-06-12 01:00:00	2021-06-12	0.015	0.019	0.02	999	west
T10	2021-06-12 01:30:00	2021-06-12	0.015	0.019	0.02	999	west
T10	2021-06-12 02:00:00	2021-06-12	0.015	0.019	0.02	999	west
T10	2021-06-12 02:30:00	2021-06-12	0.015	0.019	0.02	999	west
T10	2021-06-12 03:00:00	2021-06-12	0.015	0.019	0.02	999	west
T10	2021-06-12 03:30:00	2021-06-12	0.015	0.019	0.02	999	west
T10	2021-06-12 04:00:00	2021-06-12	0.015	0.019	0.02	999	west
T10	2021-06-12 04:30:00	2021-06-12	0.016	0.019	0.02	999	west
T10	2021-06-12 05:00:00	2021-06-12	0.016	0.019	0.019	999	west
T10	2021-06-12 05:30:00	2021-06-12	0.016	0.019	0.019	999	west
T10	2021-06-12 06:00:00	2021-06-12	0.016	0.019	0.019	999	west
T10	2021-06-12 06:30:00	2021-06-12	0.016	0.019	0.019	999	west
T10	2021-06-12 07:00:00	2021-06-12	0.017	0.019	0.019	999	west
T10	2021-06-12 07:30:00	2021-06-12	0.017	0.02	0.019	999	west
T10	2021-06-12 08:00:00	2021-06-12	0.017	0.02	0.019	999	west
T10	2021-06-12 08:30:00	2021-06-12	0.018	0.02	0.02	999	west
T10	2021-06-12 09:00:00	2021-06-12	0.018	0.019	0.02	999	west
T10	2021-06-12 09:30:00	2021-06-12	0.019	0.019	0.02	999	west
T10	2021-06-12 10:00:00	2021-06-12	0.019	0.019	0.021	999	west
T10	2021-06-12 10:30:00	2021-06-12	0.02	0.019	0.021	999	west
T10	2021-06-12 11:00:00	2021-06-12	0.021	0.019	0.021	999	west
T10	2021-06-12 11:30:00	2021-06-12	0.022	0.019	0.022	999	west
T10	2021-06-12 12:00:00	2021-06-12	0.023	0.019	0.022	999	west
T10	2021-06-12 12:30:00	2021-06-12	0.024	0.019	0.023	999	west
T10	2021-06-12 13:00:00	2021-06-12	0.025	0.018	0.023	999	west
T10	2021-06-12 13:30:00	2021-06-12	0.026	0.018	0.024	999	west
T10	2021-06-12 14:00:00	2021-06-12	0.027	0.018	0.025	999	west
T10	2021-06-12 14:30:00	2021-06-12	0.027	0.018	0.026	999	west
T10	2021-06-12 15:00:00	2021-06-12	0.027	0.018	0.025	999	west
T10	2021-06-12 15:30:00	2021-06-12	0.028	0.017	0.024	999	west
T10	2021-06-12 16:00:00	2021-06-12	0.03	0.017	0.024	999	west
T10	2021-06-12 16:30:00	2021-06-12	0.032	0.017	0.023	999	west
T10	2021-06-12 17:00:00	2021-06-12	0.033	0.018	0.023	999	west
T10	2021-06-12 17:30:00	2021-06-12	0.035	0.018	0.023	999	west
T10	2021-06-12 18:00:00	2021-06-12	0.036	0.018	0.023	999	west
T10	2021-06-12 18:30:00	2021-06-12	0.037	0.017	0.023	999	west
T10	2021-06-12 19:00:00	2021-06-12	0.038	0.017	0.023	999	west
T10	2021-06-12 19:30:00	2021-06-12	0.04	0.018	0.023	999	west
T10	2021-06-12 20:00:00	2021-06-12	0.041	0.018	0.023	999	west
T10	2021-06-12 20:30:00	2021-06-12	0.042	0.018	0.023	999	west
T10	2021-06-12 21:00:00	2021-06-12	0.042	0.018	0.023	999	west
T10	2021-06-12 21:30:00	2021-06-12	0.043	0.018	0.022	999	west
T10	2021-06-12 22:00:00	2021-06-12	0.044	0.018	0.022	999	west
T10	2021-06-12 22:30:00	2021-06-12	0.045	0.018	0.022	999	west
T10	2021-06-12 23:00:00	2021-06-12	0.045	0.019	0.022	999	west
T10	2021-06-12 23:30:00	2021-06-12	0.046	0.019	0.021	999	west
T10	2021-06-13	2021-06-13	0.047	0.019	0.021	999	west
T10	2021-06-13 00:30:00	2021-06-13	0.047	0.019	0.021	999	west
T10	2021-06-13 01:00:00	2021-06-13	0.048	0.019	0.021	999	west
T10	2021-06-13 01:30:00	2021-06-13	0.048	0.019	0.021	999	west
T10	2021-06-13 02:00:00	2021-06-13	0.049	0.019	0.021	999	west
T10	2021-06-13 02:30:00	2021-06-13	0.05	0.019	0.021	999	west
T10	2021-06-13 03:00:00	2021-06-13	0.05	0.019	0.02	999	west
T10	2021-06-13 03:30:00	2021-06-13	0.05	0.019	0.02	999	west
T10	2021-06-13 04:00:00	2021-06-13	0.051	0.019	0.02	999	west
T10	2021-06-13 04:30:00	2021-06-13	0.052	0.019	0.02	999	west
T10	2021-06-13 05:00:00	2021-06-13	0.052	0.019	0.02	999	west
T10	2021-06-13 05:30:00	2021-06-13	0.052	0.019	0.019	999	west
T10	2021-06-13 06:00:00	2021-06-13	0.053	0.019	0.019	999	west
T10	2021-06-13 06:30:00	2021-06-13	0.053	0.019	0.019	999	west
T10	2021-06-13 07:00:00	2021-06-13	0.053	0.019	0.019	999	west
T10	2021-06-13 07:30:00	2021-06-13	0.053	0.019	0.019	999	west
T10	2021-06-13 08:00:00	2021-06-13	0.054	0.019	0.019	999	west
T10	2021-06-13 08:30:00	2021-06-13	0.055	0.019	0.019	999	west
T10	2021-06-13 09:00:00	2021-06-13	0.055	0.019	0.019	999	west
T10	2021-06-13 09:30:00	2021-06-13	0.055	0.019	0.02	999	west
T10	2021-06-13 10:00:00	2021-06-13	0.056	0.019	0.02	999	west
T10	2021-06-13 10:30:00	2021-06-13	0.056	0.019	0.021	999	west
T10	2021-06-13 11:00:00	2021-06-13	0.057	0.018	0.021	999	west
T10	2021-06-13 11:30:00	2021-06-13	0.057	0.018	0.022	999	west
T10	2021-06-13 12:00:00	2021-06-13	0.057	0.018	0.023	999	west
T10	2021-06-13 12:30:00	2021-06-13	0.057	0.018	0.023	999	west
T10	2021-06-13 13:00:00	2021-06-13	0.057	0.017	0.024	999	west
T10	2021-06-13 13:30:00	2021-06-13	0.057	0.017	0.025	999	west
T10	2021-06-13 14:00:00	2021-06-13	0.057	0.017	0.025	999	west
T10	2021-06-13 14:30:00	2021-06-13	0.057	0.017	0.025	999	west
T10	2021-06-13 15:00:00	2021-06-13	0.057	0.017	0.026	999	west
T10	2021-06-13 15:30:00	2021-06-13	0.056	0.017	0.025	999	west
T10	2021-06-13 16:00:00	2021-06-13	0.055	0.017	0.025	999	west
T10	2021-06-13 16:30:00	2021-06-13	0.055	0.017	0.025	999	west
T10	2021-06-13 17:00:00	2021-06-13	0.054	0.017	0.025	999	west
T10	2021-06-13 17:30:00	2021-06-13	0.053	0.016	0.025	999	west
T10	2021-06-13 18:00:00	2021-06-13	0.053	0.016	0.025	999	west
T10	2021-06-13 18:30:00	2021-06-13	0.053	0.016	0.025	999	west
T10	2021-06-13 19:00:00	2021-06-13	0.052	0.017	0.025	999	west
T10	2021-06-13 19:30:00	2021-06-13	0.052	0.017	0.025	999	west
T10	2021-06-13 20:00:00	2021-06-13	0.052	0.017	0.025	999	west
T10	2021-06-13 20:30:00	2021-06-13	0.052	0.017	0.024	999	west
T10	2021-06-13 21:00:00	2021-06-13	0.051	0.017	0.024	999	west
T10	2021-06-13 21:30:00	2021-06-13	0.051	0.017	0.024	999	west
T10	2021-06-13 22:00:00	2021-06-13	0.051	0.017	0.024	999	west
T10	2021-06-13 22:30:00	2021-06-13	0.051	0.017	0.023	999	west
T10	2021-06-13 23:00:00	2021-06-13	0.05	0.017	0.023	999	west
T10	2021-06-13 23:30:00	2021-06-13	0.05	0.017	0.023	999	west
T10	2021-06-14	2021-06-14	0.05	0.017	0.023	999	west
T10	2021-06-14 00:30:00	2021-06-14	0.05	0.017	0.023	999	west
T10	2021-06-14 01:00:00	2021-06-14	0.05	0.018	0.023	999	west
T10	2021-06-14 01:30:00	2021-06-14	0.05	0.018	0.022	999	west
T10	2021-06-14 02:00:00	2021-06-14	0.05	0.018	0.022	999	west
T10	2021-06-14 02:30:00	2021-06-14	0.05	0.018	0.022	999	west
T10	2021-06-14 03:00:00	2021-06-14	0.05	0.018	0.022	999	west
T10	2021-06-14 03:30:00	2021-06-14	0.05	0.018	0.021	999	west
T10	2021-06-14 04:00:00	2021-06-14	0.049	0.018	0.021	999	west
T10	2021-06-14 04:30:00	2021-06-14	0.049	0.018	0.021	999	west
T10	2021-06-14 05:00:00	2021-06-14	0.049	0.018	0.021	999	west
T10	2021-06-14 05:30:00	2021-06-14	0.049	0.018	0.021	999	west
T10	2021-06-14 06:00:00	2021-06-14	0.049	0.018	0.021	999	west
T10	2021-06-14 06:30:00	2021-06-14	0.049	0.018	0.02	999	west
T10	2021-06-14 07:00:00	2021-06-14	0.049	0.018	0.02	999	west
T10	2021-06-14 07:30:00	2021-06-14	0.049	0.018	0.02	999	west
T10	2021-06-14 08:00:00	2021-06-14	0.049	0.018	0.02	999	west
T10	2021-06-14 08:30:00	2021-06-14	0.049	0.018	0.02	999	west
T10	2021-06-14 09:00:00	2021-06-14	0.048	0.018	0.02	999	west
T10	2021-06-14 09:30:00	2021-06-14	0.048	0.018	0.02	999	west
T10	2021-06-14 10:00:00	2021-06-14	0.048	0.018	0.02	999	west
T10	2021-06-14 10:30:00	2021-06-14	0.048	0.017	0.021	999	west
T10	2021-06-14 11:00:00	2021-06-14	0.047	0.017	0.021	999	west
T10	2021-06-14 11:30:00	2021-06-14	0.047	0.017	0.022	999	west
T10	2021-06-14 12:00:00	2021-06-14	0.047	0.017	0.023	999	west
T10	2021-06-14 12:30:00	2021-06-14	0.046	0.017	0.023	999	west
T10	2021-06-14 13:00:00	2021-06-14	0.045	0.017	0.024	999	west
T10	2021-06-14 13:30:00	2021-06-14	0.045	0.017	0.025	999	west
T10	2021-06-14 14:00:00	2021-06-14	0.044	0.017	0.025	999	west
T10	2021-06-14 14:30:00	2021-06-14	0.043	0.016	0.025	999	west
T10	2021-06-14 15:00:00	2021-06-14	0.042	0.016	0.026	999	west
T10	2021-06-14 15:30:00	2021-06-14	0.042	0.016	0.025	999	west
T10	2021-06-14 16:00:00	2021-06-14	0.041	0.016	0.026	999	west
T10	2021-06-14 16:30:00	2021-06-14	0.039	0.016	0.025	999	west
T10	2021-06-14 17:00:00	2021-06-14	0.038	0.016	0.025	999	west
T10	2021-06-14 17:30:00	2021-06-14	0.037	0.015	0.025	999	west
T10	2021-06-14 18:00:00	2021-06-14	0.037	0.016	0.025	999	west
T10	2021-06-14 18:30:00	2021-06-14	0.036	0.016	0.025	999	west
T10	2021-06-14 19:00:00	2021-06-14	0.035	0.016	0.025	999	west
T10	2021-06-14 19:30:00	2021-06-14	0.035	0.016	0.025	999	west
T10	2021-06-14 20:00:00	2021-06-14	0.034	0.016	0.025	999	west
T10	2021-06-14 20:30:00	2021-06-14	0.034	0.016	0.025	999	west
T10	2021-06-14 21:00:00	2021-06-14	0.033	0.017	0.024	999	west
T10	2021-06-14 21:30:00	2021-06-14	0.033	0.017	0.024	999	west
T10	2021-06-14 22:00:00	2021-06-14	0.032	0.017	0.024	999	west
T10	2021-06-14 22:30:00	2021-06-14	0.032	0.017	0.024	999	west
T10	2021-06-14 23:00:00	2021-06-14	0.031	0.017	0.023	999	west
T10	2021-06-14 23:30:00	2021-06-14	0.031	0.017	0.023	999	west
T10	2021-06-15	2021-06-15	0.031	0.017	0.023	999	west
T10	2021-06-15 00:30:00	2021-06-15	0.03	0.017	0.023	999	west
T10	2021-06-15 01:00:00	2021-06-15	0.03	0.017	0.023	999	west
T10	2021-06-15 01:30:00	2021-06-15	0.03	0.017	0.022	999	west
T10	2021-06-15 02:00:00	2021-06-15	0.03	0.017	0.022	999	west
T10	2021-06-15 02:30:00	2021-06-15	0.03	0.017	0.022	999	west
T10	2021-06-15 03:00:00	2021-06-15	0.03	0.017	0.022	999	west
T10	2021-06-15 03:30:00	2021-06-15	0.03	0.017	0.021	999	west
T10	2021-06-15 04:00:00	2021-06-15	0.029	0.017	0.021	999	west
T10	2021-06-15 04:30:00	2021-06-15	0.029	0.017	0.021	999	west
T10	2021-06-15 05:00:00	2021-06-15	0.029	0.017	0.021	999	west
T10	2021-06-15 05:30:00	2021-06-15	0.029	0.017	0.021	999	west
T10	2021-06-15 06:00:00	2021-06-15	0.029	0.017	0.021	999	west
T10	2021-06-15 06:30:00	2021-06-15	0.028	0.017	0.02	999	west
T10	2021-06-15 07:00:00	2021-06-15	0.028	0.017	0.02	999	west
T10	2021-06-15 07:30:00	2021-06-15	0.028	0.017	0.02	999	west
T10	2021-06-15 08:00:00	2021-06-15	0.028	0.017	0.02	999	west
T10	2021-06-15 08:30:00	2021-06-15	0.028	0.017	0.02	999	west
T10	2021-06-15 09:00:00	2021-06-15	0.027	0.017	0.02	999	west
T10	2021-06-15 09:30:00	2021-06-15	0.027	0.017	0.02	999	west
T10	2021-06-15 10:00:00	2021-06-15	0.027	0.017	0.02	999	west
T10	2021-06-15 10:30:00	2021-06-15	0.026	0.017	0.021	999	west
T10	2021-06-15 11:00:00	2021-06-15	0.026	0.017	0.021	999	west
T10	2021-06-15 11:30:00	2021-06-15	0.026	0.016	0.022	999	west
T10	2021-06-15 12:00:00	2021-06-15	0.026	0.016	0.022	999	west
T10	2021-06-15 12:30:00	2021-06-15	0.274	0.016	0.023	999	west
T10	2021-06-15 13:00:00	2021-06-15	999	0.016	0.024	999	west
T10	2021-06-15 13:30:00	2021-06-15	999	0.016	0.024	999	west
T10	2021-06-15 14:00:00	2021-06-15	999	0.015	0.025	999	west
T10	2021-06-15 14:30:00	2021-06-15	999	0.015	0.025	999	west
T10	2021-06-15 15:00:00	2021-06-15	999	0.015	0.026	999	west
T10	2021-06-15 15:30:00	2021-06-15	999	0.015	0.026	999	west
T10	2021-06-15 16:00:00	2021-06-15	0.234	0.015	0.026	999	west
T10	2021-06-15 16:30:00	2021-06-15	0.03	0.015	0.026	999	west
T10	2021-06-15 17:00:00	2021-06-15	0.029	0.015	0.025	999	west
T10	2021-06-15 17:30:00	2021-06-15	0.029	0.015	0.025	999	west
T10	2021-06-15 18:00:00	2021-06-15	0.026	0.015	0.025	999	west
T10	2021-06-15 18:30:00	2021-06-15	0.023	0.015	0.025	999	west
T10	2021-06-15 19:00:00	2021-06-15	0.021	0.015	0.025	999	west
T10	2021-06-15 19:30:00	2021-06-15	0.021	0.015	0.025	999	west
T10	2021-06-15 20:00:00	2021-06-15	0.02	0.015	0.024	999	west
T10	2021-06-15 20:30:00	2021-06-15	0.019	0.016	0.024	999	west
T10	2021-06-15 21:00:00	2021-06-15	0.019	0.016	0.024	999	west
T10	2021-06-15 21:30:00	2021-06-15	0.019	0.016	0.023	999	west
T10	2021-06-15 22:00:00	2021-06-15	0.018	0.016	0.023	999	west
T10	2021-06-15 22:30:00	2021-06-15	0.018	0.016	0.023	999	west
T10	2021-06-15 23:00:00	2021-06-15	0.017	0.016	0.023	999	west
T10	2021-06-15 23:30:00	2021-06-15	0.017	0.016	0.022	999	west
T10	2021-06-16	2021-06-16	0.017	0.016	0.022	999	west
T10	2021-06-16 00:30:00	2021-06-16	0.016	0.016	0.022	999	west
T10	2021-06-16 01:00:00	2021-06-16	0.016	0.016	0.021	999	west
T10	2021-06-16 01:30:00	2021-06-16	0.015	0.016	0.021	999	west
T10	2021-06-16 02:00:00	2021-06-16	0.015	0.016	0.021	999	west
T10	2021-06-16 02:30:00	2021-06-16	0.015	0.016	0.021	999	west
T10	2021-06-16 03:00:00	2021-06-16	0.015	0.017	0.021	999	west
T10	2021-06-16 03:30:00	2021-06-16	0.015	0.017	0.02	999	west
T10	2021-06-16 04:00:00	2021-06-16	0.014	0.017	0.02	999	west
T10	2021-06-16 04:30:00	2021-06-16	0.014	0.017	0.02	999	west
T10	2021-06-16 05:00:00	2021-06-16	0.014	0.017	0.02	999	west
T10	2021-06-16 05:30:00	2021-06-16	0.013	0.017	0.019	999	west
T10	2021-06-16 06:00:00	2021-06-16	0.013	0.017	0.019	999	west
T10	2021-06-16 06:30:00	2021-06-16	0.013	0.017	0.019	999	west
T10	2021-06-16 07:00:00	2021-06-16	0.013	0.017	0.019	999	west
T10	2021-06-16 07:30:00	2021-06-16	0.013	0.017	0.019	999	west
T10	2021-06-16 08:00:00	2021-06-16	0.013	0.017	0.019	999	west
T10	2021-06-16 08:30:00	2021-06-16	0.014	0.016	0.019	999	west
T10	2021-06-16 09:00:00	2021-06-16	0.129	0.016	0.019	999	west
T10	2021-06-16 09:30:00	2021-06-16	0.274	0.016	0.019	999	west
T10	2021-06-16 10:00:00	2021-06-16	0.017	0.016	0.019	999	west
T10	2021-06-16 10:30:00	2021-06-16	0.035	0.016	0.019	999	west
T10	2021-06-16 11:00:00	2021-06-16	0.037	0.016	0.019	999	west
T10	2021-06-16 11:30:00	2021-06-16	0.03	0.015	0.02	999	west
T10	2021-06-16 12:00:00	2021-06-16	0.046	0.015	0.02	999	west
T10	2021-06-16 12:30:00	2021-06-16	0.079	0.015	0.021	999	west
T10	2021-06-16 13:00:00	2021-06-16	0.049	0.015	0.022	999	west
T10	2021-06-16 13:30:00	2021-06-16	0.021	0.015	0.023	999	west
T10	2021-06-16 14:00:00	2021-06-16	0.148	0.015	0.023	999	west
T10	2021-06-16 14:30:00	2021-06-16	0.292	0.015	0.024	999	west
T10	2021-06-16 15:00:00	2021-06-16	999	0.015	0.024	999	west
T10	2021-06-16 15:30:00	2021-06-16	999	0.015	0.024	999	west
T10	2021-06-16 16:00:00	2021-06-16	999	0.014	0.024	999	west
T10	2021-06-16 16:30:00	2021-06-16	999	0.014	0.024	999	west
T10	2021-06-16 17:00:00	2021-06-16	999	0.014	0.024	999	west
T10	2021-06-16 17:30:00	2021-06-16	999	0.014	0.023	999	west
T10	2021-06-16 18:00:00	2021-06-16	999	0.014	0.023	999	west
T10	2021-06-16 18:30:00	2021-06-16	0.227	0.014	0.023	999	west
T10	2021-06-16 19:00:00	2021-06-16	0.018	0.014	0.023	999	west
T10	2021-06-16 19:30:00	2021-06-16	0.018	0.014	0.023	999	west
T10	2021-06-16 20:00:00	2021-06-16	0.015	0.015	0.023	999	west
T10	2021-06-16 20:30:00	2021-06-16	0.015	0.015	0.023	999	west
T10	2021-06-16 21:00:00	2021-06-16	0.014	0.015	0.023	999	west
T10	2021-06-16 21:30:00	2021-06-16	0.014	0.015	0.022	999	west
T10	2021-06-16 22:00:00	2021-06-16	0.013	0.015	0.022	999	west
T10	2021-06-16 22:30:00	2021-06-16	0.013	0.015	0.021	999	west
T10	2021-06-16 23:00:00	2021-06-16	0.013	0.015	0.021	999	west
T10	2021-06-16 23:30:00	2021-06-16	0.012	0.015	0.021	999	west
T10	2021-06-17	2021-06-17	0.012	0.015	0.021	999	west
T10	2021-06-17 00:30:00	2021-06-17	0.011	0.015	0.02	999	west
T10	2021-06-17 01:00:00	2021-06-17	0.011	0.015	0.02	999	west
T10	2021-06-17 01:30:00	2021-06-17	0.011	0.015	0.02	999	west
T10	2021-06-17 02:00:00	2021-06-17	0.011	0.015	0.019	999	west
T10	2021-06-17 02:30:00	2021-06-17	0.01	0.015	0.019	999	west
T10	2021-06-17 03:00:00	2021-06-17	0.01	0.015	0.019	999	west
T10	2021-06-17 03:30:00	2021-06-17	0.01	0.015	0.019	999	west
T10	2021-06-17 04:00:00	2021-06-17	0.01	0.015	0.019	999	west
T10	2021-06-17 04:30:00	2021-06-17	0.01	0.015	0.018	999	west
T10	2021-06-17 05:00:00	2021-06-17	0.01	0.015	0.018	999	west
T10	2021-06-17 05:30:00	2021-06-17	0.01	0.015	0.018	999	west
T10	2021-06-17 06:00:00	2021-06-17	0.01	0.015	0.018	999	west
T10	2021-06-17 06:30:00	2021-06-17	0.008	0.015	0.017	999	west
T10	2021-06-17 07:00:00	2021-06-17	0.007	0.015	0.017	999	west
T10	2021-06-17 07:30:00	2021-06-17	0.007	0.015	0.017	999	west
T10	2021-06-17 08:00:00	2021-06-17	0.007	0.015	0.017	999	west
T10	2021-06-17 08:30:00	2021-06-17	0.014	0.015	0.017	999	west
T10	2021-06-17 09:00:00	2021-06-17	0.029	0.015	0.017	999	west
T10	2021-06-17 09:30:00	2021-06-17	0.072	0.015	0.017	999	west
T10	2021-06-17 10:00:00	2021-06-17	0.021	0.015	0.017	999	west
T10	2021-06-17 10:30:00	2021-06-17	0.022	0.015	0.017	999	west
T10	2021-06-17 11:00:00	2021-06-17	0.018	0.015	0.018	999	west
T10	2021-06-17 11:30:00	2021-06-17	0.014	0.014	0.019	999	west
T10	2021-06-17 12:00:00	2021-06-17	0.014	0.014	0.019	999	west
T10	2021-06-17 12:30:00	2021-06-17	0.013	0.014	0.019	999	west
T10	2021-06-17 13:00:00	2021-06-17	0.045	0.014	0.02	999	west
T10	2021-06-17 13:30:00	2021-06-17	0.01	0.014	0.021	999	west
T10	2021-06-17 14:00:00	2021-06-17	0.01	0.014	0.022	999	west
T10	2021-06-17 14:30:00	2021-06-17	0.01	0.014	0.022	999	west
T10	2021-06-17 15:00:00	2021-06-17	0.011	0.014	0.023	999	west
T10	2021-06-17 15:30:00	2021-06-17	0.011	0.013	0.023	999	west
T10	2021-06-17 16:00:00	2021-06-17	0.011	0.013	0.023	999	west
T10	2021-06-17 16:30:00	2021-06-17	0.012	0.013	0.023	999	west
T10	2021-06-17 17:00:00	2021-06-17	0.012	0.013	0.023	999	west
T10	2021-06-17 17:30:00	2021-06-17	0.012	0.013	0.023	999	west
T10	2021-06-17 18:00:00	2021-06-17	0.012	0.013	0.023	999	west
T10	2021-06-17 18:30:00	2021-06-17	0.012	0.013	0.023	999	west
T10	2021-06-17 19:00:00	2021-06-17	0.011	0.013	0.023	999	west
T10	2021-06-17 19:30:00	2021-06-17	0.011	0.013	0.023	999	west
T10	2021-06-17 20:00:00	2021-06-17	0.011	0.013	0.023	999	west
T10	2021-06-17 20:30:00	2021-06-17	0.011	0.014	0.022	999	west
T10	2021-06-17 21:00:00	2021-06-17	0.01	0.014	0.022	999	west
T10	2021-06-17 21:30:00	2021-06-17	0.01	0.014	0.022	999	west
T10	2021-06-17 22:00:00	2021-06-17	0.01	0.014	0.021	999	west
T10	2021-06-17 22:30:00	2021-06-17	0.01	0.014	0.021	999	west
T10	2021-06-17 23:00:00	2021-06-17	0.01	0.014	0.021	999	west
T10	2021-06-17 23:30:00	2021-06-17	0.009	0.014	0.021	999	west
T10	2021-06-18	2021-06-18	0.009	0.014	0.02	999	west
T10	2021-06-18 00:30:00	2021-06-18	0.009	0.014	0.02	999	west
T10	2021-06-18 01:00:00	2021-06-18	0.008	0.014	0.02	999	west
T10	2021-06-18 01:30:00	2021-06-18	0.008	0.014	0.019	999	west
T10	2021-06-18 02:00:00	2021-06-18	0.008	0.014	0.019	999	west
T10	2021-06-18 02:30:00	2021-06-18	0.008	0.014	0.019	999	west
T10	2021-06-18 03:00:00	2021-06-18	0.008	0.014	0.019	999	west
T10	2021-06-18 03:30:00	2021-06-18	0.007	0.014	0.019	999	west
T10	2021-06-18 04:00:00	2021-06-18	0.007	0.014	0.019	999	west
T10	2021-06-18 04:30:00	2021-06-18	0.007	0.014	0.018	999	west
T10	2021-06-18 05:00:00	2021-06-18	0.007	0.014	0.018	999	west
T10	2021-06-18 05:30:00	2021-06-18	0.007	0.014	0.018	999	west
T10	2021-06-18 06:00:00	2021-06-18	0.006	0.014	0.018	999	west
T10	2021-06-18 06:30:00	2021-06-18	0.006	0.014	0.018	999	west
T10	2021-06-18 07:00:00	2021-06-18	0.006	0.014	0.017	999	west
T10	2021-06-18 07:30:00	2021-06-18	0.006	0.014	0.017	999	west
T10	2021-06-18 08:00:00	2021-06-18	0.006	0.014	0.017	999	west
T10	2021-06-18 08:30:00	2021-06-18	0.006	0.014	0.017	999	west
T10	2021-06-18 09:00:00	2021-06-18	0.006	0.014	0.017	999	west
T10	2021-06-18 09:30:00	2021-06-18	0.006	0.014	0.017	999	west
T10	2021-06-18 10:00:00	2021-06-18	0.006	0.014	0.017	999	west
T10	2021-06-18 10:30:00	2021-06-18	0.007	0.014	0.018	999	west
T10	2021-06-18 11:00:00	2021-06-18	0.007	0.014	0.018	999	west
T10	2021-06-18 11:30:00	2021-06-18	0.008	0.014	0.019	999	west
T10	2021-06-18 12:00:00	2021-06-18	0.008	0.013	0.019	999	west
T10	2021-06-18 12:30:00	2021-06-18	0.008	0.013	0.019	999	west
T10	2021-06-18 13:00:00	2021-06-18	0.009	0.013	0.02	999	west
T10	2021-06-18 13:30:00	2021-06-18	0.009	0.013	0.02	999	west
T10	2021-06-18 14:00:00	2021-06-18	0.009	0.013	0.021	999	west
T10	2021-06-18 14:30:00	2021-06-18	0.01	0.013	0.021	999	west
T10	2021-06-18 15:00:00	2021-06-18	0.01	0.013	0.021	999	west
T10	2021-06-18 15:30:00	2021-06-18	0.01	0.013	0.022	999	west
T10	2021-06-18 16:00:00	2021-06-18	0.01	0.013	0.021	999	west
T10	2021-06-18 16:30:00	2021-06-18	0.01	0.012	0.021	999	west
T10	2021-06-18 17:00:00	2021-06-18	0.01	0.012	0.021	999	west
T10	2021-06-18 17:30:00	2021-06-18	0.009	0.012	0.021	999	west
T10	2021-06-18 18:00:00	2021-06-18	0.009	0.013	0.021	999	west
T10	2021-06-18 18:30:00	2021-06-18	0.008	0.013	0.02	999	west
T10	2021-06-18 19:00:00	2021-06-18	0.008	0.013	0.02	999	west
T10	2021-06-18 19:30:00	2021-06-18	0.008	0.013	0.02	999	west
T10	2021-06-18 20:00:00	2021-06-18	0.007	0.013	0.02	999	west
T10	2021-06-18 20:30:00	2021-06-18	0.007	0.013	0.019	999	west
T10	2021-06-18 21:00:00	2021-06-18	0.007	0.013	0.019	999	west
T10	2021-06-18 21:30:00	2021-06-18	0.007	0.013	0.019	999	west
T10	2021-06-18 22:00:00	2021-06-18	0.006	0.013	0.019	999	west
T10	2021-06-18 22:30:00	2021-06-18	0.006	0.013	0.019	999	west
T10	2021-06-18 23:00:00	2021-06-18	0.006	0.013	0.018	999	west
T10	2021-06-18 23:30:00	2021-06-18	0.006	0.013	0.018	999	west
T10	2021-06-19	2021-06-19	0.006	0.013	0.018	999	west
T10	2021-06-19 00:30:00	2021-06-19	0.005	0.013	0.018	999	west
T10	2021-06-19 01:00:00	2021-06-19	0.005	0.013	0.017	999	west
T10	2021-06-19 01:30:00	2021-06-19	0.005	0.013	0.017	999	west
T10	2021-06-19 02:00:00	2021-06-19	0.005	0.013	0.017	999	west
T10	2021-06-19 02:30:00	2021-06-19	0.005	0.013	0.017	999	west
T10	2021-06-19 03:00:00	2021-06-19	0.005	0.013	0.017	999	west
T10	2021-06-19 03:30:00	2021-06-19	0.004	0.013	0.017	999	west
T10	2021-06-19 04:00:00	2021-06-19	0.004	0.013	0.016	999	west
T10	2021-06-19 04:30:00	2021-06-19	0.004	0.013	0.016	999	west
T10	2021-06-19 05:00:00	2021-06-19	0.004	0.013	0.016	999	west
T10	2021-06-19 05:30:00	2021-06-19	0.004	0.013	0.016	999	west
T10	2021-06-19 06:00:00	2021-06-19	0.004	0.013	0.016	999	west
T10	2021-06-19 06:30:00	2021-06-19	0.004	0.013	0.016	999	west
T10	2021-06-19 07:00:00	2021-06-19	0.004	0.013	0.016	999	west
T10	2021-06-19 07:30:00	2021-06-19	0.004	0.013	0.016	999	west
T10	2021-06-19 08:00:00	2021-06-19	0.004	0.013	0.016	999	west
T10	2021-06-19 08:30:00	2021-06-19	0.004	0.013	0.016	999	west
T10	2021-06-19 09:00:00	2021-06-19	0.004	0.013	0.016	999	west
T10	2021-06-19 09:30:00	2021-06-19	0.004	0.013	0.015	999	west
T10	2021-06-19 10:00:00	2021-06-19	0.004	0.012	0.017	999	west
T10	2021-06-19 10:30:00	2021-06-19	0.004	0.012	0.019	999	west
T10	2021-06-19 11:00:00	2021-06-19	0.005	0.012	0.021	999	west
T10	2021-06-19 11:30:00	2021-06-19	0.005	0.012	0.022	999	west
T10	2021-06-19 12:00:00	2021-06-19	0.006	0.012	0.025	999	west
T10	2021-06-19 12:30:00	2021-06-19	0.006	0.012	0.026	999	west
T10	2021-06-19 13:00:00	2021-06-19	0.007	0.012	0.028	999	west
T10	2021-06-19 13:30:00	2021-06-19	0.007	0.012	0.03	999	west
T10	2021-06-19 14:00:00	2021-06-19	0.008	0.012	0.032	999	west
T10	2021-06-19 14:30:00	2021-06-19	0.009	0.012	0.033	999	west
T10	2021-06-19 15:00:00	2021-06-19	0.009	0.012	0.034	999	west
T10	2021-06-19 15:30:00	2021-06-19	0.01	0.012	0.035	999	west
T10	2021-06-19 16:00:00	2021-06-19	0.01	0.012	0.038	999	west
T10	2021-06-19 16:30:00	2021-06-19	0.015	0.011	0.046	999	west
T10	2021-06-19 17:00:00	2021-06-19	0.035	0.011	0.061	999	west
T10	2021-06-19 17:30:00	2021-06-19	0.115	0.011	0.088	999	west
T10	2021-06-19 18:00:00	2021-06-19	0.14	0.01	0.105	999	west
T10	2021-06-19 18:30:00	2021-06-19	0.14	0.011	0.112	999	west
T10	2021-06-19 19:00:00	2021-06-19	0.139	0.011	0.115	999	west
T10	2021-06-19 19:30:00	2021-06-19	0.138	0.011	0.117	999	west
T10	2021-06-19 20:00:00	2021-06-19	0.137	0.011	0.118	999	west
T10	2021-06-19 20:30:00	2021-06-19	0.136	0.011	0.119	999	west
T10	2021-06-19 21:00:00	2021-06-19	0.134	0.011	0.12	999	west
T10	2021-06-19 21:30:00	2021-06-19	0.133	0.011	0.12	999	west
T10	2021-06-19 22:00:00	2021-06-19	0.132	0.011	0.121	999	west
T10	2021-06-19 22:30:00	2021-06-19	0.131	0.011	0.121	999	west
T10	2021-06-19 23:00:00	2021-06-19	0.13	0.011	0.121	999	west
T10	2021-06-19 23:30:00	2021-06-19	0.13	0.011	0.121	999	west
T10	2021-06-20	2021-06-20	0.13	0.011	0.121	999	west
T10	2021-06-20 00:30:00	2021-06-20	0.129	0.011	0.121	999	west
T10	2021-06-20 01:00:00	2021-06-20	0.129	0.011	0.122	999	west
T10	2021-06-20 01:30:00	2021-06-20	0.128	0.011	0.122	999	west
T10	2021-06-20 02:00:00	2021-06-20	0.127	0.011	0.122	999	west
T10	2021-06-20 02:30:00	2021-06-20	0.126	0.011	0.122	999	west
T10	2021-06-20 03:00:00	2021-06-20	0.126	0.011	0.122	999	west
T10	2021-06-20 03:30:00	2021-06-20	0.125	0.012	0.122	999	west
T10	2021-06-20 04:00:00	2021-06-20	0.124	0.012	0.122	999	west
T10	2021-06-20 04:30:00	2021-06-20	0.124	0.012	0.122	999	west
T10	2021-06-20 05:00:00	2021-06-20	0.123	0.012	0.122	999	west
T10	2021-06-20 05:30:00	2021-06-20	0.122	0.012	0.122	999	west
T10	2021-06-20 06:00:00	2021-06-20	0.122	0.012	0.122	999	west
T10	2021-06-20 06:30:00	2021-06-20	0.121	0.012	0.122	999	west
T10	2021-06-20 07:00:00	2021-06-20	0.137	0.012	0.126	999	west
T10	2021-06-20 07:30:00	2021-06-20	0.174	0.011	0.144	999	west
T10	2021-06-20 08:00:00	2021-06-20	0.179	0.011	0.151	999	west
T10	2021-06-20 08:30:00	2021-06-20	0.171	0.01	0.151	999	west
T10	2021-06-20 09:00:00	2021-06-20	0.165	0.01	0.149	999	west
T10	2021-06-20 09:30:00	2021-06-20	0.16	0.01	0.149	999	west
T10	2021-06-20 10:00:00	2021-06-20	0.156	0.01	0.148	999	west
T10	2021-06-20 10:30:00	2021-06-20	0.153	0.01	0.147	999	west
T10	2021-06-20 11:00:00	2021-06-20	0.149	0.01	0.146	999	west
T10	2021-06-20 11:30:00	2021-06-20	0.146	0.01	0.144	999	west
T10	2021-06-20 12:00:00	2021-06-20	0.143	0.01	0.143	999	west
T10	2021-06-20 12:30:00	2021-06-20	0.14	0.011	0.142	999	west
T10	2021-06-20 13:00:00	2021-06-20	0.138	0.011	0.141	999	west
T10	2021-06-20 13:30:00	2021-06-20	0.135	0.011	0.14	999	west
T10	2021-06-20 14:00:00	2021-06-20	0.133	0.011	0.138	999	west
T10	2021-06-20 14:30:00	2021-06-20	0.131	0.011	0.138	999	west
T10	2021-06-20 15:00:00	2021-06-20	0.129	0.011	0.137	999	west
T10	2021-06-20 15:30:00	2021-06-20	0.127	0.011	0.136	999	west
T10	2021-06-20 16:00:00	2021-06-20	0.125	0.011	0.135	999	west
T10	2021-06-20 16:30:00	2021-06-20	0.124	0.011	0.134	999	west
T10	2021-06-20 17:00:00	2021-06-20	0.122	0.011	0.134	999	west
T10	2021-06-20 17:30:00	2021-06-20	0.122	0.01	0.133	999	west
T10	2021-06-20 18:00:00	2021-06-20	0.122	0.011	0.133	999	west
T10	2021-06-20 18:30:00	2021-06-20	0.122	0.011	0.132	999	west
T10	2021-06-20 19:00:00	2021-06-20	0.121	0.011	0.132	999	west
T10	2021-06-20 19:30:00	2021-06-20	0.121	0.011	0.132	999	west
T10	2021-06-20 20:00:00	2021-06-20	0.12	0.011	0.132	999	west
T10	2021-06-20 20:30:00	2021-06-20	0.119	0.011	0.131	999	west
T10	2021-06-20 21:00:00	2021-06-20	0.119	0.011	0.131	999	west
T10	2021-06-20 21:30:00	2021-06-20	0.118	0.011	0.131	999	west
T10	2021-06-20 22:00:00	2021-06-20	0.117	0.011	0.131	999	west
T10	2021-06-20 22:30:00	2021-06-20	0.117	0.011	0.131	999	west
T10	2021-06-20 23:00:00	2021-06-20	0.116	0.011	0.13	999	west
T10	2021-06-20 23:30:00	2021-06-20	0.116	0.011	0.13	999	west
T10	2021-06-21	2021-06-21	0.115	0.011	0.13	999	west
T10	2021-06-21 00:30:00	2021-06-21	0.115	0.011	0.13	999	west
T10	2021-06-21 01:00:00	2021-06-21	0.115	0.011	0.13	999	west
T10	2021-06-21 01:30:00	2021-06-21	0.115	0.011	0.13	999	west
T10	2021-06-21 02:00:00	2021-06-21	0.114	0.011	0.129	999	west
T10	2021-06-21 02:30:00	2021-06-21	0.113	0.011	0.129	999	west
T10	2021-06-21 03:00:00	2021-06-21	0.113	0.011	0.129	999	west
T10	2021-06-21 03:30:00	2021-06-21	0.113	0.011	0.129	999	west
T10	2021-06-21 04:00:00	2021-06-21	0.113	0.011	0.128	999	west
T10	2021-06-21 04:30:00	2021-06-21	0.112	0.011	0.128	999	west
T10	2021-06-21 05:00:00	2021-06-21	0.112	0.011	0.128	999	west
T10	2021-06-21 05:30:00	2021-06-21	0.112	0.011	0.128	999	west
T10	2021-06-21 06:00:00	2021-06-21	0.111	0.011	0.128	999	west
T10	2021-06-21 06:30:00	2021-06-21	0.111	0.011	0.128	999	west
T10	2021-06-21 07:00:00	2021-06-21	0.111	0.011	0.128	999	west
T10	2021-06-21 07:30:00	2021-06-21	0.111	0.011	0.128	999	west
T10	2021-06-21 08:00:00	2021-06-21	0.11	0.011	0.128	999	west
T10	2021-06-21 08:30:00	2021-06-21	0.11	0.011	0.128	999	west
T10	2021-06-21 09:00:00	2021-06-21	0.109	0.011	0.127	999	west
T10	2021-06-21 09:30:00	2021-06-21	0.111	0.011	0.127	999	west
T10	2021-06-21 10:00:00	2021-06-21	0.109	0.011	0.127	999	west
T10	2021-06-21 10:30:00	2021-06-21	0.109	0.012	0.127	999	west
T10	2021-06-21 11:00:00	2021-06-21	0.109	0.012	0.126	999	west
T10	2021-06-21 11:30:00	2021-06-21	0.109	0.012	0.126	999	west
T10	2021-06-21 12:00:00	2021-06-21	0.108	0.012	0.125	999	west
T10	2021-06-21 12:30:00	2021-06-21	0.107	0.012	0.125	999	west
T10	2021-06-21 13:00:00	2021-06-21	0.106	0.012	0.124	999	west
T10	2021-06-21 13:30:00	2021-06-21	0.106	0.012	0.124	999	west
T10	2021-06-21 14:00:00	2021-06-21	0.105	0.012	0.124	999	west
T10	2021-06-21 14:30:00	2021-06-21	0.105	0.012	0.123	999	west
T10	2021-06-21 15:00:00	2021-06-21	0.105	0.012	0.123	999	west
T10	2021-06-21 15:30:00	2021-06-21	0.104	0.012	0.122	999	west
T10	2021-06-21 16:00:00	2021-06-21	0.104	0.012	0.122	999	west
T10	2021-06-21 16:30:00	2021-06-21	0.104	0.013	0.122	999	west
T10	2021-06-21 17:00:00	2021-06-21	0.104	0.013	0.122	999	west
T10	2021-06-21 17:30:00	2021-06-21	0.104	0.013	0.122	999	west
T10	2021-06-21 18:00:00	2021-06-21	0.103	0.013	0.122	999	west
T10	2021-06-21 18:30:00	2021-06-21	0.103	0.013	0.122	999	west
T10	2021-06-21 19:00:00	2021-06-21	0.103	0.014	0.122	999	west
T10	2021-06-21 19:30:00	2021-06-21	0.103	0.014	0.122	999	west
T10	2021-06-21 20:00:00	2021-06-21	0.103	0.014	0.122	999	west
T10	2021-06-21 20:30:00	2021-06-21	0.103	0.015	0.122	999	west
T10	2021-06-21 21:00:00	2021-06-21	0.103	0.015	0.122	999	west
T10	2021-06-21 21:30:00	2021-06-21	0.102	0.015	0.121	999	west
T10	2021-06-21 22:00:00	2021-06-21	0.102	0.016	0.121	999	west
T10	2021-06-21 22:30:00	2021-06-21	0.102	0.017	0.121	999	west
T10	2021-06-21 23:00:00	2021-06-21	0.102	0.017	0.121	999	west
T10	2021-06-21 23:30:00	2021-06-21	0.102	0.018	0.121	999	west
T10	2021-06-22	2021-06-22	0.102	0.019	0.121	999	west
T10	2021-06-22 00:30:00	2021-06-22	0.101	0.019	0.121	999	west
T10	2021-06-22 01:00:00	2021-06-22	0.101	0.02	0.121	999	west
T10	2021-06-22 01:30:00	2021-06-22	0.101	0.021	0.121	999	west
T10	2021-06-22 02:00:00	2021-06-22	0.101	0.021	0.121	999	west
T10	2021-06-22 02:30:00	2021-06-22	0.101	0.023	0.121	999	west
T10	2021-06-22 03:00:00	2021-06-22	0.101	0.023	0.12	999	west
T10	2021-06-22 03:30:00	2021-06-22	0.101	0.024	0.12	999	west
T10	2021-06-22 04:00:00	2021-06-22	0.103	0.025	0.119	999	west
T10	2021-06-22 04:30:00	2021-06-22	0.153	0.027	0.132	999	west
T10	2021-06-22 05:00:00	2021-06-22	0.175	0.028	0.153	999	west
T10	2021-06-22 05:30:00	2021-06-22	0.176	0.029	0.159	999	west
T10	2021-06-22 06:00:00	2021-06-22	0.174	0.029	0.16	999	west
T10	2021-06-22 06:30:00	2021-06-22	0.17	0.03	0.16	999	west
T10	2021-06-22 07:00:00	2021-06-22	0.168	0.031	0.16	999	west
T10	2021-06-22 07:30:00	2021-06-22	0.17	0.032	0.16	999	west
T10	2021-06-22 08:00:00	2021-06-22	0.177	0.034	0.164	999	west
T10	2021-06-22 08:30:00	2021-06-22	0.183	0.034	0.169	999	west
T10	2021-06-22 09:00:00	2021-06-22	0.198	0.035	0.178	999	west
T10	2021-06-22 09:30:00	2021-06-22	0.212	0.036	0.187	999	west
T10	2021-06-22 10:00:00	2021-06-22	0.205	0.115	0.187	999	west
T10	2021-06-22 10:30:00	2021-06-22	0.193	0.164	0.183	999	west
T10	2021-06-22 11:00:00	2021-06-22	0.183	0.166	0.18	999	west
T10	2021-06-22 11:30:00	2021-06-22	0.175	0.166	0.177	999	west
T10	2021-06-22 12:00:00	2021-06-22	0.169	0.164	0.174	999	west
T10	2021-06-22 12:30:00	2021-06-22	0.164	0.163	0.172	999	west
T10	2021-06-22 13:00:00	2021-06-22	0.159	0.161	0.17	999	west
T10	2021-06-22 13:30:00	2021-06-22	0.155	0.159	0.168	999	west
T10	2021-06-22 14:00:00	2021-06-22	0.151	0.158	0.166	999	west
T10	2021-06-22 14:30:00	2021-06-22	0.148	0.157	0.165	999	west
T10	2021-06-22 15:00:00	2021-06-22	0.144	0.155	0.163	999	west
T10	2021-06-22 15:30:00	2021-06-22	0.141	0.154	0.161	999	west
T10	2021-06-22 16:00:00	2021-06-22	0.138	0.153	0.159	999	west
T10	2021-06-22 16:30:00	2021-06-22	0.136	0.152	0.158	999	west
T10	2021-06-22 17:00:00	2021-06-22	0.134	0.151	0.156	999	west
T10	2021-06-22 17:30:00	2021-06-22	0.132	0.149	0.155	999	west
T10	2021-06-22 18:00:00	2021-06-22	0.13	0.148	0.154	999	west
T10	2021-06-22 18:30:00	2021-06-22	0.129	0.147	0.152	999	west
T10	2021-06-22 19:00:00	2021-06-22	0.128	0.146	0.151	999	west
T10	2021-06-22 19:30:00	2021-06-22	0.126	0.145	0.151	999	west
T10	2021-06-22 20:00:00	2021-06-22	0.125	0.144	0.15	999	west
T10	2021-06-22 20:30:00	2021-06-22	0.125	0.143	0.149	999	west
T10	2021-06-22 21:00:00	2021-06-22	0.124	0.142	0.149	999	west
T10	2021-06-22 21:30:00	2021-06-22	0.123	0.142	0.148	999	west
T10	2021-06-22 22:00:00	2021-06-22	0.122	0.14	0.147	999	west
T10	2021-06-22 22:30:00	2021-06-22	0.121	0.14	0.147	0.097	west
T10	2021-06-22 23:00:00	2021-06-22	0.121	0.139	0.146	0.097	west
T10	2021-06-22 23:30:00	2021-06-22	0.121	0.138	0.146	0.097	west
T10	2021-06-23	2021-06-23	0.12	0.137	0.145	0.097	west
T10	2021-06-23 00:30:00	2021-06-23	0.12	0.136	0.145	0.098	west
T10	2021-06-23 01:00:00	2021-06-23	0.119	0.136	0.145	0.098	west
T10	2021-06-23 01:30:00	2021-06-23	0.119	0.135	0.144	0.098	west
T10	2021-06-23 02:00:00	2021-06-23	0.118	0.134	0.144	0.098	west
T10	2021-06-23 02:30:00	2021-06-23	0.117	0.134	0.144	0.098	west
T10	2021-06-23 03:00:00	2021-06-23	0.117	0.133	0.143	0.098	west
T10	2021-06-23 03:30:00	2021-06-23	0.117	0.132	0.143	0.098	west
T10	2021-06-23 04:00:00	2021-06-23	0.116	0.131	0.142	0.098	west
T10	2021-06-23 04:30:00	2021-06-23	0.116	0.131	0.142	0.098	west
T10	2021-06-23 05:00:00	2021-06-23	0.116	0.13	0.142	0.098	west
T10	2021-06-23 05:30:00	2021-06-23	0.115	0.129	0.142	0.098	west
T10	2021-06-23 06:00:00	2021-06-23	0.115	0.129	0.141	0.098	west
T10	2021-06-23 06:30:00	2021-06-23	0.115	0.128	0.141	0.098	west
T10	2021-06-23 07:00:00	2021-06-23	0.115	0.128	0.14	0.098	west
T10	2021-06-23 07:30:00	2021-06-23	0.114	0.127	0.14	0.098	west
T10	2021-06-23 08:00:00	2021-06-23	0.114	0.126	0.14	0.098	west
T10	2021-06-23 08:30:00	2021-06-23	0.113	0.126	0.14	0.098	west
T10	2021-06-23 09:00:00	2021-06-23	0.113	0.125	0.14	0.098	west
T10	2021-06-23 09:30:00	2021-06-23	0.113	0.125	0.139	0.098	west
T10	2021-06-23 10:00:00	2021-06-23	0.112	0.124	0.139	0.098	west
T10	2021-06-23 10:30:00	2021-06-23	0.112	0.123	0.138	0.098	west
T10	2021-06-23 11:00:00	2021-06-23	0.111	0.123	0.138	0.097	west
T10	2021-06-23 11:30:00	2021-06-23	0.111	0.122	0.137	0.097	west
T10	2021-06-23 12:00:00	2021-06-23	0.11	0.121	0.137	0.097	west
T10	2021-06-23 12:30:00	2021-06-23	0.109	0.121	0.136	0.097	west
T10	2021-06-23 13:00:00	2021-06-23	0.109	0.121	0.135	0.097	west
T10	2021-06-23 13:30:00	2021-06-23	0.108	0.12	0.135	0.097	west
T10	2021-06-23 14:00:00	2021-06-23	0.108	0.12	0.134	0.097	west
T10	2021-06-23 14:30:00	2021-06-23	0.107	0.119	0.134	0.097	west
T10	2021-06-23 15:00:00	2021-06-23	0.106	0.119	0.133	0.097	west
T10	2021-06-23 15:30:00	2021-06-23	0.105	0.119	0.132	0.097	west
T10	2021-06-23 16:00:00	2021-06-23	0.105	0.118	0.132	0.097	west
T10	2021-06-23 16:30:00	2021-06-23	0.105	0.117	0.131	0.096	west
T10	2021-06-23 17:00:00	2021-06-23	0.105	0.117	0.131	0.096	west
T10	2021-06-23 17:30:00	2021-06-23	0.104	0.117	0.13	0.096	west
T10	2021-06-23 18:00:00	2021-06-23	0.104	0.116	0.13	0.095	west
T10	2021-06-23 18:30:00	2021-06-23	0.103	0.116	0.13	0.095	west
T10	2021-06-23 19:00:00	2021-06-23	0.103	0.115	0.13	0.095	west
T10	2021-06-23 19:30:00	2021-06-23	0.103	0.115	0.13	0.096	west
T10	2021-06-23 20:00:00	2021-06-23	0.103	0.115	0.13	0.096	west
T10	2021-06-23 20:30:00	2021-06-23	0.103	0.115	0.13	0.096	west
T10	2021-06-23 21:00:00	2021-06-23	0.103	0.115	0.13	0.095	west
T10	2021-06-23 21:30:00	2021-06-23	0.103	0.114	0.13	0.095	west
T10	2021-06-23 22:00:00	2021-06-23	0.103	0.114	0.13	0.095	west
T10	2021-06-23 22:30:00	2021-06-23	0.103	0.113	0.13	0.095	west
T10	2021-06-23 23:00:00	2021-06-23	0.103	0.113	0.13	0.095	west
T10	2021-06-23 23:30:00	2021-06-23	0.103	0.113	0.13	0.095	west
T10	2021-06-24	2021-06-24	0.102	0.113	0.13	0.095	west
T10	2021-06-24 00:30:00	2021-06-24	0.102	0.112	0.13	0.095	west
T10	2021-06-24 01:00:00	2021-06-24	0.102	0.112	0.129	0.095	west
T10	2021-06-24 01:30:00	2021-06-24	0.102	0.112	0.129	0.095	west
T10	2021-06-24 02:00:00	2021-06-24	0.102	0.111	0.129	0.095	west
T10	2021-06-24 02:30:00	2021-06-24	0.102	0.111	0.129	0.095	west
T10	2021-06-24 03:00:00	2021-06-24	0.101	0.111	0.129	0.095	west
T10	2021-06-24 03:30:00	2021-06-24	0.101	0.111	0.129	0.095	west
T10	2021-06-24 04:00:00	2021-06-24	0.101	0.111	0.129	0.095	west
T10	2021-06-24 04:30:00	2021-06-24	0.101	0.11	0.129	0.095	west
T10	2021-06-24 05:00:00	2021-06-24	0.101	0.11	0.129	0.094	west
T10	2021-06-24 05:30:00	2021-06-24	0.101	0.109	0.129	0.094	west
T10	2021-06-24 06:00:00	2021-06-24	0.101	0.109	0.129	0.094	west
T10	2021-06-24 06:30:00	2021-06-24	0.101	0.109	0.129	0.094	west
T10	2021-06-24 07:00:00	2021-06-24	0.101	0.109	0.128	0.094	west
T10	2021-06-24 07:30:00	2021-06-24	0.101	0.109	0.128	0.094	west
T10	2021-06-24 08:00:00	2021-06-24	0.1	0.108	0.128	0.094	west
T10	2021-06-24 08:30:00	2021-06-24	0.1	0.108	0.128	0.094	west
T10	2021-06-24 09:00:00	2021-06-24	0.1	0.108	0.128	0.094	west
T10	2021-06-24 09:30:00	2021-06-24	0.1	0.108	0.128	0.094	west
T10	2021-06-24 10:00:00	2021-06-24	0.1	0.107	0.128	0.094	west
T10	2021-06-24 10:30:00	2021-06-24	0.1	0.107	0.128	0.093	west
T10	2021-06-24 11:00:00	2021-06-24	0.099	0.107	0.128	0.093	west
T10	2021-06-24 11:30:00	2021-06-24	0.099	0.107	0.127	0.093	west
T10	2021-06-24 12:00:00	2021-06-24	0.098	0.106	0.127	0.093	west
T10	2021-06-24 12:30:00	2021-06-24	0.098	0.106	0.126	0.093	west
T10	2021-06-24 13:00:00	2021-06-24	0.098	0.106	0.126	0.093	west
T10	2021-06-24 13:30:00	2021-06-24	0.097	0.105	0.125	0.093	west
T10	2021-06-24 14:00:00	2021-06-24	0.097	0.105	0.125	0.093	west
T10	2021-06-24 14:30:00	2021-06-24	0.096	0.105	0.124	0.093	west
T10	2021-06-24 15:00:00	2021-06-24	0.095	0.105	0.124	0.093	west
T10	2021-06-24 15:30:00	2021-06-24	0.094	0.105	0.123	0.093	west
T10	2021-06-24 16:00:00	2021-06-24	0.094	0.105	0.122	0.093	west
T10	2021-06-24 16:30:00	2021-06-24	0.094	0.105	0.122	0.093	west
T10	2021-06-24 17:00:00	2021-06-24	0.094	0.104	0.122	0.092	west
T10	2021-06-24 17:30:00	2021-06-24	0.093	0.104	0.122	0.092	west
T10	2021-06-24 18:00:00	2021-06-24	0.093	0.104	0.122	0.092	west
T10	2021-06-24 18:30:00	2021-06-24	0.093	0.104	0.121	0.092	west
T10	2021-06-24 19:00:00	2021-06-24	0.093	0.104	0.121	0.092	west
T10	2021-06-24 19:30:00	2021-06-24	0.093	0.104	0.121	0.092	west
T10	2021-06-24 20:00:00	2021-06-24	0.093	0.104	0.121	0.092	west
T10	2021-06-24 20:30:00	2021-06-24	0.092	0.103	0.121	0.092	west
T10	2021-06-24 21:00:00	2021-06-24	0.092	0.103	0.121	0.092	west
T10	2021-06-24 21:30:00	2021-06-24	0.092	0.103	0.121	0.092	west
T10	2021-06-24 22:00:00	2021-06-24	0.092	0.103	0.121	0.092	west
T10	2021-06-24 22:30:00	2021-06-24	0.092	0.103	0.121	0.092	west
T10	2021-06-24 23:00:00	2021-06-24	0.092	0.103	0.121	0.092	west
T10	2021-06-24 23:30:00	2021-06-24	0.092	0.103	0.121	0.092	west
T10	2021-06-25	2021-06-25	0.092	0.103	0.121	0.092	west
T10	2021-06-25 00:30:00	2021-06-25	0.091	0.103	0.121	0.091	west
T10	2021-06-25 01:00:00	2021-06-25	0.091	0.103	0.121	0.091	west
T10	2021-06-25 01:30:00	2021-06-25	0.091	0.102	0.121	0.091	west
T10	2021-06-25 02:00:00	2021-06-25	0.091	0.102	0.121	0.091	west
T10	2021-06-25 02:30:00	2021-06-25	0.091	0.102	0.121	0.091	west
T10	2021-06-25 03:00:00	2021-06-25	0.091	0.102	0.121	0.091	west
T10	2021-06-25 03:30:00	2021-06-25	0.091	0.102	0.121	0.091	west
T10	2021-06-25 04:00:00	2021-06-25	0.091	0.101	0.12	0.091	west
T10	2021-06-25 04:30:00	2021-06-25	0.091	0.101	0.119	0.091	west
T10	2021-06-25 05:00:00	2021-06-25	0.091	0.101	0.119	0.091	west
T10	2021-06-25 05:30:00	2021-06-25	0.091	0.101	0.119	0.091	west
T10	2021-06-25 06:00:00	2021-06-25	0.091	0.101	0.119	0.091	west
T10	2021-06-25 06:30:00	2021-06-25	0.091	0.101	0.119	0.091	west
T10	2021-06-25 07:00:00	2021-06-25	0.091	0.101	0.119	0.091	west
T10	2021-06-25 07:30:00	2021-06-25	0.09	0.1	0.119	0.09	west
T10	2021-06-25 08:00:00	2021-06-25	0.09	0.1	0.119	0.09	west
T10	2021-06-25 08:30:00	2021-06-25	0.09	0.1	0.119	0.09	west
T10	2021-06-25 09:00:00	2021-06-25	0.09	0.1	0.119	0.09	west
T10	2021-06-25 09:30:00	2021-06-25	0.089	0.1	0.119	0.09	west
T10	2021-06-25 10:00:00	2021-06-25	0.089	0.1	0.118	0.09	west
T10	2021-06-25 10:30:00	2021-06-25	0.088	0.099	0.118	0.09	west
T10	2021-06-25 11:00:00	2021-06-25	0.088	0.099	0.117	0.089	west
T10	2021-06-25 11:30:00	2021-06-25	0.088	0.099	0.116	0.089	west
T10	2021-06-25 12:00:00	2021-06-25	0.087	0.098	0.105	0.089	west
T10	2021-06-25 12:30:00	2021-06-25	0.087	0.098	0.104	0.089	west
T10	2021-06-25 13:00:00	2021-06-25	0.087	0.098	0.104	0.088	west
T10	2021-06-25 13:30:00	2021-06-25	0.086	0.098	0.103	0.088	west
T10	2021-06-25 14:00:00	2021-06-25	0.085	0.098	0.103	0.088	west
T10	2021-06-25 14:30:00	2021-06-25	0.084	0.098	0.102	0.088	west
T10	2021-06-25 15:00:00	2021-06-25	0.084	0.098	0.102	0.088	west
T10	2021-06-25 15:30:00	2021-06-25	0.083	0.097	0.102	0.088	west
T10	2021-06-25 16:00:00	2021-06-25	0.082	0.097	0.101	0.088	west
T10	2021-06-25 16:30:00	2021-06-25	0.081	0.097	0.101	0.088	west
T10	2021-06-25 17:00:00	2021-06-25	0.081	0.097	0.1	0.087	west
T10	2021-06-25 17:30:00	2021-06-25	0.08	0.097	0.1	0.087	west
T10	2021-06-25 18:00:00	2021-06-25	0.08	0.097	0.1	0.087	west
T10	2021-06-25 18:30:00	2021-06-25	0.079	0.097	0.099	0.087	west
T10	2021-06-25 19:00:00	2021-06-25	0.079	0.097	0.099	0.087	west
T10	2021-06-25 19:30:00	2021-06-25	0.079	0.097	0.099	0.087	west
T10	2021-06-25 20:00:00	2021-06-25	0.079	0.097	0.099	0.087	west
T10	2021-06-25 20:30:00	2021-06-25	0.079	0.097	0.099	0.087	west
T10	2021-06-25 21:00:00	2021-06-25	0.078	0.097	0.099	0.087	west
T10	2021-06-25 21:30:00	2021-06-25	0.078	0.097	0.099	0.087	west
T10	2021-06-25 22:00:00	2021-06-25	0.078	0.097	0.099	0.087	west
T10	2021-06-25 22:30:00	2021-06-25	0.078	0.097	0.099	0.087	west
T10	2021-06-25 23:00:00	2021-06-25	0.078	0.097	0.098	0.087	west
T10	2021-06-25 23:30:00	2021-06-25	0.078	0.097	0.098	0.087	west
T10	2021-06-26	2021-06-26	0.078	0.096	0.098	0.087	west
T10	2021-06-26 00:30:00	2021-06-26	0.078	0.096	0.098	0.087	west
T10	2021-06-26 01:00:00	2021-06-26	0.078	0.096	0.098	0.087	west
T10	2021-06-26 01:30:00	2021-06-26	0.078	0.096	0.098	0.087	west
T10	2021-06-26 02:00:00	2021-06-26	0.078	0.096	0.098	0.087	west
T10	2021-06-26 02:30:00	2021-06-26	0.078	0.096	0.098	0.087	west
T10	2021-06-26 03:00:00	2021-06-26	0.078	0.096	0.098	0.087	west
T10	2021-06-26 03:30:00	2021-06-26	0.078	0.095	0.098	0.087	west
T10	2021-06-26 04:00:00	2021-06-26	0.078	0.095	0.098	0.087	west
T10	2021-06-26 04:30:00	2021-06-26	0.078	0.095	0.098	0.087	west
T10	2021-06-26 05:00:00	2021-06-26	0.077	0.095	0.098	0.086	west
T10	2021-06-26 05:30:00	2021-06-26	0.077	0.095	0.098	0.086	west
T10	2021-06-26 06:00:00	2021-06-26	0.077	0.095	0.098	0.086	west
T10	2021-06-26 06:30:00	2021-06-26	0.077	0.095	0.098	0.086	west
T10	2021-06-26 07:00:00	2021-06-26	0.077	0.095	0.098	0.086	west
T10	2021-06-26 07:30:00	2021-06-26	0.077	0.095	0.098	0.086	west
T10	2021-06-26 08:00:00	2021-06-26	0.077	0.095	0.098	0.086	west
T10	2021-06-26 08:30:00	2021-06-26	0.077	0.095	0.098	0.086	west
T10	2021-06-26 09:00:00	2021-06-26	0.077	0.095	0.098	0.086	west
T10	2021-06-26 09:30:00	2021-06-26	0.077	0.095	0.098	0.086	west
T10	2021-06-26 10:00:00	2021-06-26	0.076	0.094	0.098	0.086	west
T10	2021-06-26 10:30:00	2021-06-26	0.076	0.094	0.098	0.085	west
T10	2021-06-26 11:00:00	2021-06-26	0.076	0.094	0.097	0.085	west
T10	2021-06-26 11:30:00	2021-06-26	0.076	0.094	0.097	0.085	west
T10	2021-06-26 12:00:00	2021-06-26	0.075	0.094	0.096	0.085	west
T10	2021-06-26 12:30:00	2021-06-26	0.075	0.093	0.095	0.085	west
T10	2021-06-26 13:00:00	2021-06-26	0.075	0.093	0.095	0.085	west
T10	2021-06-26 13:30:00	2021-06-26	0.074	0.093	0.095	0.084	west
T10	2021-06-26 14:00:00	2021-06-26	0.073	0.093	0.094	0.084	west
T10	2021-06-26 14:30:00	2021-06-26	0.072	0.093	0.094	0.084	west
T10	2021-06-26 15:00:00	2021-06-26	0.072	0.093	0.093	0.084	west
T10	2021-06-26 15:30:00	2021-06-26	0.071	0.093	0.093	0.084	west
T10	2021-06-26 16:00:00	2021-06-26	0.071	0.092	0.093	0.084	west
T10	2021-06-26 16:30:00	2021-06-26	0.07	0.092	0.092	0.083	west
T10	2021-06-26 17:00:00	2021-06-26	0.069	0.092	0.091	0.083	west
T10	2021-06-26 17:30:00	2021-06-26	0.068	0.092	0.091	0.083	west
T10	2021-06-26 18:00:00	2021-06-26	0.068	0.092	0.089	0.083	west
T10	2021-06-26 18:30:00	2021-06-26	0.067	0.092	0.089	0.083	west
T10	2021-06-26 19:00:00	2021-06-26	0.067	0.092	0.089	0.083	west
T10	2021-06-26 19:30:00	2021-06-26	0.067	0.092	0.089	0.083	west
T10	2021-06-26 20:00:00	2021-06-26	0.067	0.092	0.089	0.083	west
T10	2021-06-26 20:30:00	2021-06-26	0.067	0.092	0.089	0.083	west
T10	2021-06-26 21:00:00	2021-06-26	0.067	0.092	0.089	0.083	west
T10	2021-06-26 21:30:00	2021-06-26	0.066	0.092	0.089	0.083	west
T10	2021-06-26 22:00:00	2021-06-26	0.066	0.092	0.089	0.083	west
T10	2021-06-26 22:30:00	2021-06-26	0.066	0.092	0.088	0.083	west
T10	2021-06-26 23:00:00	2021-06-26	0.066	0.092	0.088	0.083	west
T10	2021-06-26 23:30:00	2021-06-26	0.066	0.092	0.088	0.083	west
T10	2021-06-27	2021-06-27	0.066	0.092	0.088	0.083	west
T10	2021-06-27 00:30:00	2021-06-27	0.065	0.092	0.088	0.082	west
T10	2021-06-27 01:00:00	2021-06-27	0.065	0.092	0.088	0.082	west
T10	2021-06-27 01:30:00	2021-06-27	0.065	0.092	0.088	0.082	west
T10	2021-06-27 02:00:00	2021-06-27	0.065	0.092	0.088	0.082	west
T10	2021-06-27 02:30:00	2021-06-27	0.065	0.092	0.088	0.082	west
T10	2021-06-27 03:00:00	2021-06-27	0.065	0.092	0.088	0.082	west
T10	2021-06-27 03:30:00	2021-06-27	0.065	0.092	0.088	0.082	west
T10	2021-06-27 04:00:00	2021-06-27	0.065	0.092	0.088	0.082	west
T10	2021-06-27 04:30:00	2021-06-27	0.065	0.092	0.088	0.082	west
T10	2021-06-27 05:00:00	2021-06-27	0.065	0.092	0.088	0.082	west
T10	2021-06-27 05:30:00	2021-06-27	0.065	0.091	0.088	0.082	west
T10	2021-06-27 06:00:00	2021-06-27	0.065	0.091	0.088	0.082	west
T10	2021-06-27 06:30:00	2021-06-27	0.065	0.091	0.087	0.082	west
T10	2021-06-27 07:00:00	2021-06-27	0.065	0.091	0.087	0.082	west
T10	2021-06-27 07:30:00	2021-06-27	0.065	0.091	0.087	0.082	west
T10	2021-06-27 08:00:00	2021-06-27	0.065	0.091	0.087	0.082	west
T10	2021-06-27 08:30:00	2021-06-27	0.065	0.091	0.087	0.082	west
T10	2021-06-27 09:00:00	2021-06-27	0.065	0.091	0.087	0.082	west
T10	2021-06-27 09:30:00	2021-06-27	0.065	0.091	0.087	0.081	west
T10	2021-06-27 10:00:00	2021-06-27	0.064	0.091	0.086	0.081	west
T10	2021-06-27 10:30:00	2021-06-27	0.063	0.09	0.086	0.081	west
T10	2021-06-27 11:00:00	2021-06-27	0.063	0.09	0.085	0.081	west
T10	2021-06-27 11:30:00	2021-06-27	0.063	0.09	0.084	0.081	west
T10	2021-06-27 12:00:00	2021-06-27	0.063	0.09	0.084	0.081	west
T10	2021-06-27 12:30:00	2021-06-27	0.062	0.09	0.084	0.081	west
T10	2021-06-27 13:00:00	2021-06-27	0.062	0.089	0.083	0.081	west
T10	2021-06-27 13:30:00	2021-06-27	0.061	0.089	0.082	0.081	west
T10	2021-06-27 14:00:00	2021-06-27	0.06	0.089	0.081	0.08	west
T10	2021-06-27 14:30:00	2021-06-27	0.06	0.088	0.081	0.08	west
T10	2021-06-27 15:00:00	2021-06-27	0.059	0.088	0.08	0.08	west
T10	2021-06-27 15:30:00	2021-06-27	0.058	0.088	0.08	0.08	west
T10	2021-06-27 16:00:00	2021-06-27	0.058	0.088	0.079	0.08	west
T10	2021-06-27 16:30:00	2021-06-27	0.057	0.088	0.079	0.08	west
T10	2021-06-27 17:00:00	2021-06-27	0.057	0.088	0.079	0.079	west
T10	2021-06-27 17:30:00	2021-06-27	0.056	0.088	0.078	0.079	west
T10	2021-06-27 18:00:00	2021-06-27	0.056	0.088	0.078	0.079	west
T10	2021-06-27 18:30:00	2021-06-27	0.056	0.088	0.077	0.079	west
T10	2021-06-27 19:00:00	2021-06-27	0.055	0.088	0.077	0.079	west
T10	2021-06-27 19:30:00	2021-06-27	0.055	0.088	0.077	0.079	west
T10	2021-06-27 20:00:00	2021-06-27	0.055	0.088	0.077	0.079	west
T10	2021-06-27 20:30:00	2021-06-27	0.055	0.088	0.077	0.079	west
T10	2021-06-27 21:00:00	2021-06-27	0.055	0.088	0.076	0.079	west
T10	2021-06-27 21:30:00	2021-06-27	0.054	0.088	0.076	0.079	west
T10	2021-06-27 22:00:00	2021-06-27	0.054	0.088	0.076	0.079	west
T10	2021-06-27 22:30:00	2021-06-27	0.054	0.088	0.076	0.079	west
T10	2021-06-27 23:00:00	2021-06-27	0.054	0.088	0.076	0.079	west
T10	2021-06-27 23:30:00	2021-06-27	0.054	0.088	0.076	0.079	west
T10	2021-06-28	2021-06-28	0.054	0.088	0.075	0.079	west
T10	2021-06-28 00:30:00	2021-06-28	0.053	0.088	0.075	0.079	west
T10	2021-06-28 01:00:00	2021-06-28	0.053	0.088	0.075	0.079	west
T10	2021-06-28 01:30:00	2021-06-28	0.053	0.088	0.075	0.079	west
T10	2021-06-28 02:00:00	2021-06-28	0.053	0.088	0.075	0.079	west
T10	2021-06-28 02:30:00	2021-06-28	0.053	0.088	0.075	0.079	west
T10	2021-06-28 03:00:00	2021-06-28	0.053	0.088	0.075	0.079	west
T10	2021-06-28 03:30:00	2021-06-28	0.053	0.088	0.075	0.079	west
T10	2021-06-28 04:00:00	2021-06-28	0.053	0.088	0.074	0.079	west
T10	2021-06-28 04:30:00	2021-06-28	0.053	0.088	0.074	0.078	west
T10	2021-06-28 05:00:00	2021-06-28	0.053	0.088	0.074	0.078	west
T10	2021-06-28 05:30:00	2021-06-28	0.053	0.088	0.074	0.078	west
T10	2021-06-28 06:00:00	2021-06-28	0.053	0.088	0.074	0.078	west
T10	2021-06-28 06:30:00	2021-06-28	0.053	0.088	0.074	0.078	west
T10	2021-06-28 07:00:00	2021-06-28	0.053	0.088	0.074	0.078	west
T10	2021-06-28 07:30:00	2021-06-28	0.053	0.088	0.074	0.078	west
T10	2021-06-28 08:00:00	2021-06-28	0.053	0.088	0.074	0.078	west
T10	2021-06-28 08:30:00	2021-06-28	0.053	0.088	0.074	0.078	west
T10	2021-06-28 09:00:00	2021-06-28	0.053	0.088	0.074	0.078	west
T10	2021-06-28 09:30:00	2021-06-28	0.053	0.087	0.074	0.078	west
T10	2021-06-28 10:00:00	2021-06-28	0.053	0.087	0.074	0.078	west
T10	2021-06-28 10:30:00	2021-06-28	0.053	0.087	0.074	0.077	west
T10	2021-06-28 11:00:00	2021-06-28	0.052	0.087	0.073	0.077	west
T10	2021-06-28 11:30:00	2021-06-28	0.052	0.087	0.073	0.077	west
T10	2021-06-28 12:00:00	2021-06-28	0.052	0.087	0.073	0.077	west
T10	2021-06-28 12:30:00	2021-06-28	0.052	0.087	0.072	0.077	west
T10	2021-06-28 13:00:00	2021-06-28	0.051	0.086	0.072	0.077	west
T10	2021-06-28 13:30:00	2021-06-28	0.051	0.086	0.071	0.077	west
T10	2021-06-28 14:00:00	2021-06-28	0.05	0.086	0.071	0.076	west
T10	2021-06-28 14:30:00	2021-06-28	0.05	0.086	0.071	0.076	west
T10	2021-06-28 15:00:00	2021-06-28	0.05	0.085	0.07	0.076	west
T10	2021-06-28 15:30:00	2021-06-28	0.049	0.085	0.07	0.076	west
T10	2021-06-28 16:00:00	2021-06-28	0.048	0.085	0.069	0.076	west
T10	2021-06-28 16:30:00	2021-06-28	0.048	0.085	0.069	0.076	west
T10	2021-06-28 17:00:00	2021-06-28	0.047	0.085	0.069	0.076	west
T10	2021-06-28 17:30:00	2021-06-28	0.047	0.085	0.069	0.076	west
T10	2021-06-28 18:00:00	2021-06-28	0.047	0.085	0.068	0.075	west
T10	2021-06-28 18:30:00	2021-06-28	0.047	0.085	0.068	0.075	west
T10	2021-06-28 19:00:00	2021-06-28	0.047	0.085	0.068	0.075	west
T10	2021-06-28 19:30:00	2021-06-28	0.047	0.085	0.067	0.075	west
T10	2021-06-28 20:00:00	2021-06-28	0.046	0.085	0.067	0.075	west
T10	2021-06-28 20:30:00	2021-06-28	0.046	0.085	0.067	0.075	west
T10	2021-06-28 21:00:00	2021-06-28	0.046	0.085	0.067	0.075	west
T10	2021-06-28 21:30:00	2021-06-28	0.046	0.085	0.067	0.075	west
T10	2021-06-28 22:00:00	2021-06-28	0.045	0.085	0.067	0.075	west
T10	2021-06-28 22:30:00	2021-06-28	0.045	0.085	0.067	0.075	west
T10	2021-06-28 23:00:00	2021-06-28	0.045	0.085	0.067	0.075	west
T10	2021-06-28 23:30:00	2021-06-28	0.045	0.085	0.067	0.075	west
T10	2021-06-29	2021-06-29	0.045	0.085	0.067	0.075	west
T10	2021-06-29 00:30:00	2021-06-29	0.045	0.085	0.066	0.075	west
T10	2021-06-29 01:00:00	2021-06-29	0.045	0.085	0.066	0.075	west
T10	2021-06-29 01:30:00	2021-06-29	0.045	0.085	0.066	0.075	west
T10	2021-06-29 02:00:00	2021-06-29	0.045	0.085	0.066	0.075	west
T10	2021-06-29 02:30:00	2021-06-29	0.045	0.085	0.066	0.075	west
T10	2021-06-29 03:00:00	2021-06-29	0.045	0.085	0.066	0.075	west
T10	2021-06-29 03:30:00	2021-06-29	0.044	0.085	0.066	0.075	west
T10	2021-06-29 04:00:00	2021-06-29	0.044	0.085	0.066	0.075	west
T10	2021-06-29 04:30:00	2021-06-29	0.044	0.085	0.065	0.075	west
T10	2021-06-29 05:00:00	2021-06-29	0.044	0.085	0.065	0.075	west
T10	2021-06-29 05:30:00	2021-06-29	0.044	0.085	0.065	0.075	west
T10	2021-06-29 06:00:00	2021-06-29	0.044	0.085	0.065	0.075	west
T10	2021-06-29 06:30:00	2021-06-29	0.044	0.085	0.065	0.075	west
T10	2021-06-29 07:00:00	2021-06-29	0.044	0.085	0.065	0.075	west
T10	2021-06-29 07:30:00	2021-06-29	0.044	0.085	0.065	0.075	west
T10	2021-06-29 08:00:00	2021-06-29	0.043	0.085	0.065	0.074	west
T10	2021-06-29 08:30:00	2021-06-29	0.043	0.084	0.065	0.074	west
T10	2021-06-29 09:00:00	2021-06-29	0.043	0.084	0.064	0.074	west
T10	2021-06-29 09:30:00	2021-06-29	0.043	0.084	0.064	0.074	west
T10	2021-06-29 10:00:00	2021-06-29	0.043	0.084	0.064	0.074	west
T10	2021-06-29 10:30:00	2021-06-29	0.043	0.084	0.063	0.074	west
T10	2021-06-29 11:00:00	2021-06-29	0.042	0.084	0.063	0.074	west
T10	2021-06-29 11:30:00	2021-06-29	0.042	0.083	0.063	0.073	west
T10	2021-06-29 12:00:00	2021-06-29	0.042	0.083	0.062	0.073	west
T10	2021-06-29 12:30:00	2021-06-29	0.042	0.082	0.062	0.073	west
T10	2021-06-29 13:00:00	2021-06-29	0.041	0.082	0.061	0.073	west
T10	2021-06-29 13:30:00	2021-06-29	0.04	0.082	0.061	0.073	west
T10	2021-06-29 14:00:00	2021-06-29	0.039	0.081	0.061	0.072	west
T10	2021-06-29 14:30:00	2021-06-29	0.039	0.081	0.06	0.072	west
T10	2021-06-29 15:00:00	2021-06-29	0.038	0.081	0.059	0.072	west
T10	2021-06-29 15:30:00	2021-06-29	0.038	0.081	0.059	0.072	west
T10	2021-06-29 16:00:00	2021-06-29	0.037	0.081	0.058	0.072	west
T10	2021-06-29 16:30:00	2021-06-29	0.036	0.081	0.058	0.071	west
T10	2021-06-29 17:00:00	2021-06-29	0.036	0.08	0.057	0.071	west
T10	2021-06-29 17:30:00	2021-06-29	0.035	0.08	0.056	0.071	west
T10	2021-06-29 18:00:00	2021-06-29	0.067	0.078	0.08	0.069	west
T10	2021-06-29 18:30:00	2021-06-29	0.14	0.078	0.133	0.069	west
T10	2021-06-29 19:00:00	2021-06-29	0.154	0.078	0.146	0.069	west
T10	2021-06-29 19:30:00	2021-06-29	0.163	0.079	0.155	0.068	west
T10	2021-06-29 20:00:00	2021-06-29	0.167	0.079	0.16	0.068	west
T10	2021-06-29 20:30:00	2021-06-29	0.167	0.078	0.16	0.068	west
T10	2021-06-29 21:00:00	2021-06-29	0.165	0.078	0.159	0.068	west
T10	2021-06-29 21:30:00	2021-06-29	0.163	0.078	0.158	0.068	west
T10	2021-06-29 22:00:00	2021-06-29	0.16	0.078	0.157	0.068	west
T10	2021-06-29 22:30:00	2021-06-29	0.158	0.078	0.156	0.068	west
T10	2021-06-29 23:00:00	2021-06-29	0.157	0.078	0.155	0.068	west
T10	2021-06-29 23:30:00	2021-06-29	0.155	0.078	0.154	0.068	west
T10	2021-06-30	2021-06-30	0.154	0.078	0.153	0.068	west
T10	2021-06-30 00:30:00	2021-06-30	0.152	0.078	0.152	0.068	west
T10	2021-06-30 01:00:00	2021-06-30	0.151	0.078	0.152	0.068	west
T10	2021-06-30 01:30:00	2021-06-30	0.149	0.078	0.151	0.068	west
T10	2021-06-30 02:00:00	2021-06-30	0.148	0.078	0.15	0.068	west
T10	2021-06-30 02:30:00	2021-06-30	0.147	0.078	0.149	0.068	west
T10	2021-06-30 03:00:00	2021-06-30	0.146	0.078	0.149	0.068	west
T10	2021-06-30 03:30:00	2021-06-30	0.145	0.078	0.148	0.068	west
T10	2021-06-30 04:00:00	2021-06-30	0.144	0.078	0.148	0.068	west
T10	2021-06-30 04:30:00	2021-06-30	0.144	0.078	0.147	0.068	west
T10	2021-06-30 05:00:00	2021-06-30	0.143	0.078	0.147	0.068	west
T10	2021-06-30 05:30:00	2021-06-30	0.142	0.078	0.146	0.068	west
T10	2021-06-30 06:00:00	2021-06-30	0.141	0.078	0.146	0.068	west
T10	2021-06-30 06:30:00	2021-06-30	0.14	0.078	0.145	0.068	west
T10	2021-06-30 07:00:00	2021-06-30	0.14	0.078	0.145	0.068	west
T10	2021-06-30 07:30:00	2021-06-30	0.139	0.078	0.144	0.068	west
T10	2021-06-30 08:00:00	2021-06-30	0.138	0.078	0.144	0.068	west
T10	2021-06-30 08:30:00	2021-06-30	0.138	0.078	0.144	0.068	west
T10	2021-06-30 09:00:00	2021-06-30	0.137	0.078	0.144	0.068	west
T10	2021-06-30 09:30:00	2021-06-30	0.137	0.079	0.143	0.068	west
T10	2021-06-30 10:00:00	2021-06-30	0.136	0.079	0.143	0.068	west
T10	2021-06-30 10:30:00	2021-06-30	0.135	0.078	0.142	0.068	west
T10	2021-06-30 11:00:00	2021-06-30	0.134	0.078	0.142	0.068	west
T10	2021-06-30 11:30:00	2021-06-30	0.133	0.078	0.141	0.068	west
T10	2021-06-30 12:00:00	2021-06-30	0.132	0.078	0.14	0.068	west
T10	2021-06-30 12:30:00	2021-06-30	0.131	0.078	0.139	0.068	west
T10	2021-06-30 13:00:00	2021-06-30	0.13	0.078	0.138	0.068	west
T10	2021-06-30 13:30:00	2021-06-30	0.129	0.078	0.137	0.068	west
T10	2021-06-30 14:00:00	2021-06-30	0.127	0.078	0.136	0.068	west
T10	2021-06-30 14:30:00	2021-06-30	0.126	0.078	0.135	0.068	west
T10	2021-06-30 15:00:00	2021-06-30	0.125	0.078	0.134	0.068	west
T10	2021-06-30 15:30:00	2021-06-30	0.124	0.078	0.134	0.068	west
T10	2021-06-30 16:00:00	2021-06-30	0.123	0.078	0.133	0.068	west
T10	2021-06-30 16:30:00	2021-06-30	0.122	0.078	0.132	0.068	west
T10	2021-06-30 17:00:00	2021-06-30	0.148	0.079	0.14	0.067	west
T10	2021-06-30 17:30:00	2021-06-30	0.233	0.079	0.203	0.065	west
T10	2021-06-30 18:00:00	2021-06-30	0.208	0.128	0.197	0.065	west
T10	2021-06-30 18:30:00	2021-06-30	0.197	0.173	0.191	0.066	west
T10	2021-06-30 19:00:00	2021-06-30	0.193	0.174	0.19	0.074	west
T10	2021-06-30 19:30:00	2021-06-30	0.19	0.174	0.189	0.105	west
T10	2021-06-30 20:00:00	2021-06-30	0.187	0.174	0.187	0.129	west
T10	2021-06-30 20:30:00	2021-06-30	0.182	0.173	0.185	0.139	west
T10	2021-06-30 21:00:00	2021-06-30	0.178	0.172	0.183	0.143	west
T10	2021-06-30 21:30:00	2021-06-30	0.173	0.17	0.18	0.144	west
T10	2021-06-30 22:00:00	2021-06-30	0.169	0.169	0.178	0.144	west
T10	2021-06-30 22:30:00	2021-06-30	0.165	0.167	0.175	0.144	west
T10	2021-06-30 23:00:00	2021-06-30	0.161	0.165	0.172	0.143	west
T10	2021-06-30 23:30:00	2021-06-30	0.158	0.164	0.17	0.143	west
T10	2021-07-01	2021-07-01	0.155	0.162	0.168	0.142	west
T10	2021-07-01 00:30:00	2021-07-01	0.152	0.16	0.166	0.141	west
T10	2021-07-01 01:00:00	2021-07-01	0.149	0.158	0.164	0.139	west
T10	2021-07-01 01:30:00	2021-07-01	0.148	0.156	0.163	0.138	west
T10	2021-07-01 02:00:00	2021-07-01	0.146	0.155	0.161	0.137	west
T10	2021-07-01 02:30:00	2021-07-01	0.144	0.153	0.159	0.136	west
T10	2021-07-01 03:00:00	2021-07-01	0.142	0.152	0.158	0.135	west
T10	2021-07-01 03:30:00	2021-07-01	0.141	0.15	0.157	0.134	west
T10	2021-07-01 04:00:00	2021-07-01	0.139	0.148	0.156	0.133	west
T10	2021-07-01 04:30:00	2021-07-01	0.138	0.147	0.155	0.132	west
T10	2021-07-01 05:00:00	2021-07-01	0.137	0.145	0.154	0.131	west
T10	2021-07-01 05:30:00	2021-07-01	0.136	0.144	0.153	0.13	west
T10	2021-07-01 06:00:00	2021-07-01	0.135	0.142	0.152	0.129	west
T10	2021-07-01 06:30:00	2021-07-01	0.134	0.141	0.151	0.128	west
T10	2021-07-01 07:00:00	2021-07-01	0.133	0.14	0.15	0.127	west
T10	2021-07-01 07:30:00	2021-07-01	0.132	0.138	0.149	0.126	west
T10	2021-07-01 08:00:00	2021-07-01	0.131	0.137	0.149	0.126	west
T10	2021-07-01 08:30:00	2021-07-01	0.131	0.136	0.148	0.125	west
T10	2021-07-01 09:00:00	2021-07-01	0.13	0.134	0.148	0.124	west
T10	2021-07-01 09:30:00	2021-07-01	0.129	0.133	0.147	0.124	west
T10	2021-07-01 10:00:00	2021-07-01	0.128	0.132	0.146	0.123	west
T10	2021-07-01 10:30:00	2021-07-01	0.127	0.131	0.145	0.122	west
T10	2021-07-01 11:00:00	2021-07-01	0.126	0.13	0.144	0.121	west
T10	2021-07-01 11:30:00	2021-07-01	0.125	0.128	0.143	0.121	west
T10	2021-07-01 12:00:00	2021-07-01	0.125	0.128	0.142	0.12	west
T10	2021-07-01 12:30:00	2021-07-01	0.124	0.126	0.141	0.12	west
T10	2021-07-01 13:00:00	2021-07-01	0.123	0.125	0.14	0.119	west
T10	2021-07-01 13:30:00	2021-07-01	0.121	0.125	0.138	0.118	west
T10	2021-07-01 14:00:00	2021-07-01	0.121	0.124	0.137	0.118	west
T10	2021-07-01 14:30:00	2021-07-01	0.12	0.123	0.136	0.117	west
T10	2021-07-01 15:00:00	2021-07-01	0.151	0.124	0.156	0.116	west
T10	2021-07-01 15:30:00	2021-07-01	0.168	0.122	0.167	0.115	west
T10	2021-07-01 16:00:00	2021-07-01	0.165	0.12	0.167	0.115	west
T10	2021-07-01 16:30:00	2021-07-01	0.161	0.119	0.165	0.114	west
T10	2021-07-01 17:00:00	2021-07-01	0.158	0.119	0.164	0.114	west
T10	2021-07-01 17:30:00	2021-07-01	0.155	0.118	0.162	0.113	west
T10	2021-07-01 18:00:00	2021-07-01	0.163	0.119	0.166	0.113	west
T10	2021-07-01 18:30:00	2021-07-01	0.223	0.12	0.204	0.112	west
T10	2021-07-01 19:00:00	2021-07-01	0.215	0.131	0.2	0.113	west
T10	2021-07-01 19:30:00	2021-07-01	0.2	0.165	0.194	0.122	west
T10	2021-07-01 20:00:00	2021-07-01	0.211	0.172	0.204	0.138	west
T10	2021-07-01 20:30:00	2021-07-01	0.226	0.181	0.216	0.165	west
T10	2021-07-01 21:00:00	2021-07-01	0.22	0.189	0.211	0.185	west
T10	2021-07-01 21:30:00	2021-07-01	0.206	0.187	0.201	0.183	west
T10	2021-07-01 22:00:00	2021-07-01	0.203	0.183	0.199	0.178	west
T10	2021-07-01 22:30:00	2021-07-01	0.193	0.18	0.194	0.174	west
T10	2021-07-01 23:00:00	2021-07-01	0.184	0.176	0.188	0.17	west
T10	2021-07-01 23:30:00	2021-07-01	0.177	0.172	0.184	0.166	west
T10	2021-07-02	2021-07-02	0.171	0.167	0.181	0.161	west
T10	2021-07-02 00:30:00	2021-07-02	0.166	0.163	0.178	0.156	west
T10	2021-07-02 01:00:00	2021-07-02	0.162	0.158	0.175	0.151	west
T10	2021-07-02 01:30:00	2021-07-02	0.159	0.153	0.173	0.146	west
T10	2021-07-02 02:00:00	2021-07-02	0.156	0.149	0.17	0.142	west
T10	2021-07-02 02:30:00	2021-07-02	0.153	0.146	0.169	0.138	west
T10	2021-07-02 03:00:00	2021-07-02	0.151	0.142	0.167	0.134	west
T10	2021-07-02 03:30:00	2021-07-02	0.149	0.139	0.165	0.131	west
T10	2021-07-02 04:00:00	2021-07-02	0.147	0.137	0.164	0.128	west
T10	2021-07-02 04:30:00	2021-07-02	0.146	0.134	0.162	0.126	west
T10	2021-07-02 05:00:00	2021-07-02	0.144	0.132	0.161	0.124	west
T10	2021-07-02 05:30:00	2021-07-02	0.143	0.131	0.16	0.122	west
T10	2021-07-02 06:00:00	2021-07-02	0.141	0.129	0.159	0.12	west
T10	2021-07-02 06:30:00	2021-07-02	0.14	0.127	0.158	0.119	west
T10	2021-07-02 07:00:00	2021-07-02	0.139	0.126	0.157	0.117	west
T10	2021-07-02 07:30:00	2021-07-02	0.138	0.125	0.156	0.116	west
T10	2021-07-02 08:00:00	2021-07-02	0.137	0.123	0.155	0.115	west
T10	2021-07-02 08:30:00	2021-07-02	0.136	0.122	0.154	0.113	west
T10	2021-07-02 09:00:00	2021-07-02	0.135	0.121	0.153	0.112	west
T10	2021-07-02 09:30:00	2021-07-02	0.134	0.12	0.152	0.111	west
T10	2021-07-02 10:00:00	2021-07-02	0.133	0.119	0.151	0.11	west
T10	2021-07-02 10:30:00	2021-07-02	0.132	0.118	0.15	0.109	west
T10	2021-07-02 11:00:00	2021-07-02	0.131	0.117	0.149	0.109	west
T10	2021-07-02 11:30:00	2021-07-02	0.13	0.116	0.148	0.108	west
T10	2021-07-02 12:00:00	2021-07-02	0.128	0.115	0.146	0.107	west
T10	2021-07-02 12:30:00	2021-07-02	0.127	0.115	0.145	0.107	west
T10	2021-07-02 13:00:00	2021-07-02	0.126	0.114	0.143	0.106	west
T10	2021-07-02 13:30:00	2021-07-02	0.125	0.113	0.142	0.105	west
T10	2021-07-02 14:00:00	2021-07-02	0.123	0.113	0.14	0.104	west
T10	2021-07-02 14:30:00	2021-07-02	0.122	0.112	0.139	0.104	west
T10	2021-07-02 15:00:00	2021-07-02	0.121	0.112	0.138	0.103	west
T10	2021-07-02 15:30:00	2021-07-02	0.12	0.111	0.137	0.103	west
T10	2021-07-02 16:00:00	2021-07-02	0.119	0.111	0.137	0.103	west
T10	2021-07-02 16:30:00	2021-07-02	0.119	0.11	0.136	0.102	west
T10	2021-07-02 17:00:00	2021-07-02	0.118	0.11	0.136	0.101	west
T10	2021-07-02 17:30:00	2021-07-02	0.118	0.109	0.135	0.101	west
T10	2021-07-02 18:00:00	2021-07-02	0.118	0.109	0.134	0.1	west
T10	2021-07-02 18:30:00	2021-07-02	0.119	0.109	0.134	0.1	west
T10	2021-07-02 19:00:00	2021-07-02	0.12	0.109	0.133	0.1	west
T10	2021-07-02 19:30:00	2021-07-02	0.122	0.108	0.132	0.099	west
T10	2021-07-02 20:00:00	2021-07-02	0.124	0.108	0.132	0.098	west
T10	2021-07-02 20:30:00	2021-07-02	0.126	0.108	0.133	0.098	west
T10	2021-07-02 21:00:00	2021-07-02	0.128	0.107	0.134	0.098	west
T10	2021-07-02 21:30:00	2021-07-02	0.129	0.107	0.134	0.097	west
T10	2021-07-02 22:00:00	2021-07-02	0.129	0.107	0.135	0.097	west
T10	2021-07-02 22:30:00	2021-07-02	0.129	0.106	0.135	0.097	west
T10	2021-07-02 23:00:00	2021-07-02	0.129	0.106	0.136	0.096	west
T10	2021-07-02 23:30:00	2021-07-02	0.129	0.105	0.136	0.096	west
T10	2021-07-03	2021-07-03	0.128	0.105	0.136	0.095	west
T10	2021-07-03 00:30:00	2021-07-03	0.128	0.105	0.136	0.095	west
T10	2021-07-03 01:00:00	2021-07-03	0.128	0.105	0.136	0.095	west
T10	2021-07-03 01:30:00	2021-07-03	0.127	0.104	0.136	0.095	west
T10	2021-07-03 02:00:00	2021-07-03	0.127	0.104	0.136	0.095	west
T10	2021-07-03 02:30:00	2021-07-03	0.126	0.104	0.136	0.094	west
T10	2021-07-03 03:00:00	2021-07-03	0.126	0.103	0.136	0.094	west
T10	2021-07-03 03:30:00	2021-07-03	0.126	0.103	0.136	0.094	west
T10	2021-07-03 04:00:00	2021-07-03	0.125	0.103	0.135	0.093	west
T10	2021-07-03 04:30:00	2021-07-03	0.125	0.103	0.135	0.093	west
T10	2021-07-03 05:00:00	2021-07-03	0.125	0.103	0.135	0.093	west
T10	2021-07-03 05:30:00	2021-07-03	0.124	0.102	0.135	0.093	west
T10	2021-07-03 06:00:00	2021-07-03	0.124	0.102	0.135	0.093	west
T10	2021-07-03 06:30:00	2021-07-03	0.124	0.102	0.135	0.092	west
T10	2021-07-03 07:00:00	2021-07-03	0.123	0.102	0.135	0.092	west
T10	2021-07-03 07:30:00	2021-07-03	0.123	0.102	0.135	0.092	west
T10	2021-07-03 08:00:00	2021-07-03	0.122	0.101	0.135	0.091	west
T10	2021-07-03 08:30:00	2021-07-03	0.122	0.101	0.135	0.091	west
T10	2021-07-03 09:00:00	2021-07-03	0.122	0.101	0.135	0.091	west
T10	2021-07-03 09:30:00	2021-07-03	0.121	0.101	0.134	0.091	west
T10	2021-07-03 10:00:00	2021-07-03	0.121	0.1	0.134	0.091	west
T10	2021-07-03 10:30:00	2021-07-03	0.12	0.1	0.134	0.091	west
T10	2021-07-03 11:00:00	2021-07-03	0.12	0.1	0.134	0.091	west
T10	2021-07-03 11:30:00	2021-07-03	0.119	0.1	0.133	0.09	west
T10	2021-07-03 12:00:00	2021-07-03	0.119	0.1	0.132	0.09	west
T10	2021-07-03 12:30:00	2021-07-03	0.118	0.099	0.131	0.09	west
T10	2021-07-03 13:00:00	2021-07-03	0.117	0.099	0.131	0.09	west
T10	2021-07-03 13:30:00	2021-07-03	0.116	0.099	0.13	0.089	west
T10	2021-07-03 14:00:00	2021-07-03	0.115	0.099	0.129	0.089	west
T10	2021-07-03 14:30:00	2021-07-03	0.115	0.098	0.128	0.089	west
T10	2021-07-03 15:00:00	2021-07-03	0.114	0.098	0.128	0.088	west
T10	2021-07-03 15:30:00	2021-07-03	0.112	0.098	0.127	0.088	west
T10	2021-07-03 16:00:00	2021-07-03	0.111	0.098	0.126	0.088	west
T10	2021-07-03 16:30:00	2021-07-03	0.111	0.098	0.125	0.088	west
T10	2021-07-03 17:00:00	2021-07-03	0.11	0.098	0.125	0.087	west
T10	2021-07-03 17:30:00	2021-07-03	0.109	0.098	0.124	0.087	west
T10	2021-07-03 18:00:00	2021-07-03	0.108	0.098	0.124	0.087	west
T10	2021-07-03 18:30:00	2021-07-03	0.108	0.098	0.124	0.087	west
T10	2021-07-03 19:00:00	2021-07-03	0.108	0.098	0.123	0.087	west
T10	2021-07-03 19:30:00	2021-07-03	0.107	0.098	0.123	0.087	west
T10	2021-07-03 20:00:00	2021-07-03	0.107	0.098	0.123	0.087	west
T10	2021-07-03 20:30:00	2021-07-03	0.107	0.098	0.122	0.087	west
T10	2021-07-03 21:00:00	2021-07-03	0.106	0.098	0.122	0.087	west
T10	2021-07-03 21:30:00	2021-07-03	0.106	0.098	0.122	0.087	west
T10	2021-07-03 22:00:00	2021-07-03	0.106	0.098	0.122	0.087	west
T10	2021-07-03 22:30:00	2021-07-03	0.105	0.098	0.122	0.086	west
T10	2021-07-03 23:00:00	2021-07-03	0.105	0.097	0.122	0.086	west
T10	2021-07-03 23:30:00	2021-07-03	0.105	0.097	0.122	0.086	west
T10	2021-07-04	2021-07-04	0.105	0.097	0.122	0.086	west
T10	2021-07-04 00:30:00	2021-07-04	0.104	0.097	0.122	0.086	west
T10	2021-07-04 01:00:00	2021-07-04	0.104	0.097	0.122	0.086	west
T10	2021-07-04 01:30:00	2021-07-04	0.104	0.097	0.121	0.085	west
T10	2021-07-04 02:00:00	2021-07-04	0.104	0.097	0.121	0.085	west
T10	2021-07-04 02:30:00	2021-07-04	0.104	0.097	0.121	0.085	west
T10	2021-07-04 03:00:00	2021-07-04	0.103	0.097	0.121	0.085	west
T10	2021-07-04 03:30:00	2021-07-04	0.103	0.097	0.121	0.085	west
T10	2021-07-04 04:00:00	2021-07-04	0.103	0.097	0.121	0.085	west
T10	2021-07-04 04:30:00	2021-07-04	0.103	0.096	0.121	0.085	west
T10	2021-07-04 05:00:00	2021-07-04	0.103	0.096	0.121	0.085	west
T10	2021-07-04 05:30:00	2021-07-04	0.103	0.096	0.121	0.084	west
T10	2021-07-04 06:00:00	2021-07-04	0.103	0.096	0.121	0.084	west
T10	2021-07-04 06:30:00	2021-07-04	0.102	0.096	0.121	0.084	west
T10	2021-07-04 07:00:00	2021-07-04	0.102	0.096	0.121	0.084	west
T10	2021-07-04 07:30:00	2021-07-04	0.102	0.095	0.12	0.084	west
T10	2021-07-04 08:00:00	2021-07-04	0.102	0.095	0.12	0.084	west
T10	2021-07-04 08:30:00	2021-07-04	0.101	0.095	0.12	0.084	west
T10	2021-07-04 09:00:00	2021-07-04	0.101	0.095	0.12	0.084	west
T10	2021-07-04 09:30:00	2021-07-04	0.101	0.095	0.12	0.084	west
T10	2021-07-04 10:00:00	2021-07-04	0.1	0.095	0.12	0.084	west
T10	2021-07-04 10:30:00	2021-07-04	0.1	0.095	0.119	0.083	west
T10	2021-07-04 11:00:00	2021-07-04	0.099	0.095	0.119	0.083	west
T10	2021-07-04 11:30:00	2021-07-04	0.099	0.094	0.118	0.083	west
T10	2021-07-04 12:00:00	2021-07-04	0.098	0.094	0.117	0.083	west
T10	2021-07-04 12:30:00	2021-07-04	0.098	0.094	0.117	0.082	west
T10	2021-07-04 13:00:00	2021-07-04	0.097	0.094	0.116	0.082	west
T10	2021-07-04 13:30:00	2021-07-04	0.097	0.094	0.115	0.082	west
T10	2021-07-04 14:00:00	2021-07-04	0.096	0.093	0.115	0.082	west
T10	2021-07-04 14:30:00	2021-07-04	0.095	0.093	0.114	0.082	west
T10	2021-07-04 15:00:00	2021-07-04	0.094	0.093	0.114	0.082	west
T10	2021-07-04 15:30:00	2021-07-04	0.093	0.093	0.113	0.081	west
T10	2021-07-04 16:00:00	2021-07-04	0.092	0.093	0.112	0.081	west
T10	2021-07-04 16:30:00	2021-07-04	0.092	0.093	0.112	0.081	west
T10	2021-07-04 17:00:00	2021-07-04	0.091	0.093	0.111	0.081	west
T10	2021-07-04 17:30:00	2021-07-04	0.09	0.093	0.11	0.081	west
T10	2021-07-04 18:00:00	2021-07-04	0.09	0.093	0.11	0.081	west
T10	2021-07-04 18:30:00	2021-07-04	0.09	0.093	0.11	0.081	west
T10	2021-07-04 19:00:00	2021-07-04	0.089	0.093	0.109	0.081	west
T10	2021-07-04 19:30:00	2021-07-04	0.089	0.093	0.109	0.081	west
T10	2021-07-04 20:00:00	2021-07-04	0.089	0.093	0.109	0.081	west
T10	2021-07-04 20:30:00	2021-07-04	0.089	0.093	0.109	0.08	west
T10	2021-07-04 21:00:00	2021-07-04	0.089	0.093	0.109	0.08	west
T10	2021-07-04 21:30:00	2021-07-04	0.088	0.093	0.109	0.08	west
T10	2021-07-04 22:00:00	2021-07-04	0.088	0.093	0.109	0.08	west
T10	2021-07-04 22:30:00	2021-07-04	0.088	0.093	0.109	0.08	west
T10	2021-07-04 23:00:00	2021-07-04	0.088	0.093	0.109	0.08	west
T10	2021-07-04 23:30:00	2021-07-04	0.088	0.093	0.109	0.08	west
T10	2021-07-05	2021-07-05	0.088	0.093	0.108	0.08	west
T10	2021-07-05 00:30:00	2021-07-05	0.088	0.092	0.108	0.08	west
T10	2021-07-05 01:00:00	2021-07-05	0.088	0.092	0.108	0.08	west
T10	2021-07-05 01:30:00	2021-07-05	0.088	0.092	0.108	0.08	west
T10	2021-07-05 02:00:00	2021-07-05	0.088	0.092	0.108	0.08	west
T10	2021-07-05 02:30:00	2021-07-05	0.088	0.092	0.108	0.079	west
T10	2021-07-05 03:00:00	2021-07-05	0.088	0.092	0.108	0.079	west
T10	2021-07-05 03:30:00	2021-07-05	0.088	0.092	0.108	0.08	west
T10	2021-07-05 04:00:00	2021-07-05	0.088	0.092	0.108	0.079	west
T10	2021-07-05 04:30:00	2021-07-05	0.088	0.092	0.108	0.079	west
T10	2021-07-05 05:00:00	2021-07-05	0.088	0.092	0.108	0.079	west
T10	2021-07-05 05:30:00	2021-07-05	0.088	0.092	0.108	0.079	west
T10	2021-07-05 06:00:00	2021-07-05	0.088	0.092	0.108	0.079	west
T10	2021-07-05 06:30:00	2021-07-05	0.087	0.091	0.108	0.079	west
T10	2021-07-05 07:00:00	2021-07-05	0.087	0.091	0.108	0.079	west
T10	2021-07-05 07:30:00	2021-07-05	0.087	0.091	0.108	0.079	west
T10	2021-07-05 08:00:00	2021-07-05	0.087	0.091	0.108	0.079	west
T10	2021-07-05 08:30:00	2021-07-05	0.087	0.091	0.108	0.079	west
T10	2021-07-05 09:00:00	2021-07-05	0.087	0.091	0.108	0.079	west
T10	2021-07-05 09:30:00	2021-07-05	0.087	0.091	0.107	0.079	west
T10	2021-07-05 10:00:00	2021-07-05	0.087	0.091	0.107	0.079	west
T10	2021-07-05 10:30:00	2021-07-05	0.087	0.091	0.107	0.079	west
T10	2021-07-05 11:00:00	2021-07-05	0.086	0.091	0.107	0.078	west
T10	2021-07-05 11:30:00	2021-07-05	0.086	0.091	0.107	0.078	west
T10	2021-07-05 12:00:00	2021-07-05	0.086	0.09	0.106	0.078	west
T10	2021-07-05 12:30:00	2021-07-05	0.091	0.089	0.113	0.076	west
T10	2021-07-05 13:00:00	2021-07-05	0.117	0.089	0.142	0.076	west
T10	2021-07-05 13:30:00	2021-07-05	0.134	0.089	0.149	0.076	west
T10	2021-07-05 14:00:00	2021-07-05	0.14	0.088	0.151	0.076	west
T10	2021-07-05 14:30:00	2021-07-05	0.143	0.088	0.153	0.076	west
T10	2021-07-05 15:00:00	2021-07-05	0.144	0.088	0.154	0.076	west
T10	2021-07-05 15:30:00	2021-07-05	0.144	0.088	0.154	0.076	west
T10	2021-07-05 16:00:00	2021-07-05	0.144	0.088	0.154	0.076	west
T10	2021-07-05 16:30:00	2021-07-05	0.143	0.088	0.153	0.076	west
T10	2021-07-05 17:00:00	2021-07-05	0.142	0.088	0.153	0.075	west
T10	2021-07-05 17:30:00	2021-07-05	0.141	0.088	0.152	0.075	west
T10	2021-07-05 18:00:00	2021-07-05	0.14	0.088	0.152	0.075	west
T10	2021-07-05 18:30:00	2021-07-05	0.14	0.088	0.151	0.075	west
T10	2021-07-05 19:00:00	2021-07-05	0.139	0.088	0.151	0.075	west
T10	2021-07-05 19:30:00	2021-07-05	0.138	0.088	0.15	0.075	west
T10	2021-07-05 20:00:00	2021-07-05	0.138	0.088	0.15	0.075	west
T10	2021-07-05 20:30:00	2021-07-05	0.137	0.088	0.149	0.075	west
T10	2021-07-05 21:00:00	2021-07-05	0.137	0.088	0.149	0.075	west
T10	2021-07-05 21:30:00	2021-07-05	0.136	0.088	0.149	0.075	west
T10	2021-07-05 22:00:00	2021-07-05	0.136	0.088	0.148	0.075	west
T10	2021-07-05 22:30:00	2021-07-05	0.135	0.088	0.148	0.075	west
T10	2021-07-05 23:00:00	2021-07-05	0.135	0.088	0.148	0.075	west
T10	2021-07-05 23:30:00	2021-07-05	0.134	0.088	0.148	0.075	west
T10	2021-07-06	2021-07-06	0.134	0.088	0.147	0.075	west
T10	2021-07-06 00:30:00	2021-07-06	0.134	0.088	0.146	0.075	west
T10	2021-07-06 01:00:00	2021-07-06	0.133	0.088	0.146	0.075	west
T10	2021-07-06 01:30:00	2021-07-06	0.133	0.088	0.146	0.075	west
T10	2021-07-06 02:00:00	2021-07-06	0.132	0.088	0.146	0.075	west
T10	2021-07-06 02:30:00	2021-07-06	0.132	0.088	0.145	0.075	west
T10	2021-07-06 03:00:00	2021-07-06	0.132	0.087	0.145	0.075	west
T10	2021-07-06 03:30:00	2021-07-06	0.131	0.087	0.145	0.075	west
T10	2021-07-06 04:00:00	2021-07-06	0.131	0.087	0.145	0.075	west
T10	2021-07-06 04:30:00	2021-07-06	0.131	0.087	0.144	0.075	west
T10	2021-07-06 05:00:00	2021-07-06	0.13	0.087	0.144	0.075	west
T10	2021-07-06 05:30:00	2021-07-06	0.13	0.087	0.144	0.074	west
T10	2021-07-06 06:00:00	2021-07-06	0.13	0.087	0.144	0.074	west
T10	2021-07-06 06:30:00	2021-07-06	0.129	0.087	0.144	0.074	west
T10	2021-07-06 07:00:00	2021-07-06	0.129	0.087	0.143	0.074	west
T10	2021-07-06 07:30:00	2021-07-06	0.129	0.087	0.143	0.074	west
T10	2021-07-06 08:00:00	2021-07-06	0.129	0.087	0.143	0.074	west
T10	2021-07-06 08:30:00	2021-07-06	0.128	0.087	0.143	0.074	west
T10	2021-07-06 09:00:00	2021-07-06	0.128	0.087	0.143	0.074	west
T10	2021-07-06 09:30:00	2021-07-06	0.127	0.087	0.142	0.074	west
T10	2021-07-06 10:00:00	2021-07-06	0.127	0.087	0.142	0.074	west
T10	2021-07-06 10:30:00	2021-07-06	0.126	0.087	0.141	0.074	west
T10	2021-07-06 11:00:00	2021-07-06	0.126	0.086	0.14	0.074	west
T10	2021-07-06 11:30:00	2021-07-06	0.125	0.086	0.14	0.074	west
T10	2021-07-06 12:00:00	2021-07-06	0.125	0.086	0.139	0.074	west
T10	2021-07-06 12:30:00	2021-07-06	0.124	0.086	0.138	0.073	west
T10	2021-07-06 13:00:00	2021-07-06	0.123	0.086	0.137	0.073	west
T10	2021-07-06 13:30:00	2021-07-06	0.122	0.085	0.136	0.073	west
T10	2021-07-06 14:00:00	2021-07-06	0.121	0.085	0.136	0.073	west
T10	2021-07-06 14:30:00	2021-07-06	0.12	0.085	0.135	0.073	west
T10	2021-07-06 15:00:00	2021-07-06	0.119	0.085	0.134	0.073	west
T10	2021-07-06 15:30:00	2021-07-06	0.119	0.085	0.133	0.072	west
T10	2021-07-06 16:00:00	2021-07-06	0.118	0.085	0.133	0.072	west
T10	2021-07-06 16:30:00	2021-07-06	0.118	0.085	0.132	0.072	west
T10	2021-07-06 17:00:00	2021-07-06	0.117	0.085	0.131	0.072	west
T10	2021-07-06 17:30:00	2021-07-06	0.117	0.085	0.131	0.072	west
T10	2021-07-06 18:00:00	2021-07-06	0.117	0.085	0.131	0.072	west
T10	2021-07-06 18:30:00	2021-07-06	0.117	0.085	0.131	0.072	west
T10	2021-07-06 19:00:00	2021-07-06	0.117	0.085	0.132	0.072	west
T10	2021-07-06 19:30:00	2021-07-06	0.117	0.085	0.132	0.072	west
T10	2021-07-06 20:00:00	2021-07-06	0.118	0.085	0.135	0.071	west
T10	2021-07-06 20:30:00	2021-07-06	0.119	0.085	0.143	0.071	west
T10	2021-07-06 21:00:00	2021-07-06	0.12	0.085	0.152	0.071	west
T10	2021-07-06 21:30:00	2021-07-06	0.121	0.085	0.156	0.071	west
T10	2021-07-06 22:00:00	2021-07-06	0.122	0.085	0.157	0.071	west
T10	2021-07-06 22:30:00	2021-07-06	0.123	0.085	0.157	0.071	west
T10	2021-07-06 23:00:00	2021-07-06	0.124	0.085	0.157	0.071	west
T10	2021-07-06 23:30:00	2021-07-06	0.124	0.085	0.157	0.071	west
T10	2021-07-07	2021-07-07	0.125	0.085	0.157	0.071	west
T10	2021-07-07 00:30:00	2021-07-07	0.125	0.085	0.156	0.071	west
T10	2021-07-07 01:00:00	2021-07-07	0.125	0.085	0.156	0.071	west
T10	2021-07-07 01:30:00	2021-07-07	0.125	0.085	0.156	0.071	west
T10	2021-07-07 02:00:00	2021-07-07	0.125	0.085	0.156	0.071	west
T10	2021-07-07 02:30:00	2021-07-07	0.125	0.085	0.156	0.071	west
T10	2021-07-07 03:00:00	2021-07-07	0.125	0.085	0.155	0.071	west
T10	2021-07-07 03:30:00	2021-07-07	0.124	0.085	0.155	0.071	west
T10	2021-07-07 04:00:00	2021-07-07	0.124	0.085	0.155	0.071	west
T10	2021-07-07 04:30:00	2021-07-07	0.124	0.085	0.154	0.071	west
T10	2021-07-07 05:00:00	2021-07-07	0.124	0.085	0.154	0.071	west
T10	2021-07-07 05:30:00	2021-07-07	0.124	0.085	0.154	0.071	west
T10	2021-07-07 06:00:00	2021-07-07	0.124	0.085	0.154	0.071	west
T10	2021-07-07 06:30:00	2021-07-07	0.124	0.085	0.153	0.071	west
T10	2021-07-07 07:00:00	2021-07-07	0.123	0.085	0.153	0.071	west
T10	2021-07-07 07:30:00	2021-07-07	0.123	0.085	0.153	0.071	west
T10	2021-07-07 08:00:00	2021-07-07	0.123	0.085	0.152	0.071	west
T10	2021-07-07 08:30:00	2021-07-07	0.123	0.085	0.152	0.071	west
T10	2021-07-07 09:00:00	2021-07-07	0.122	0.085	0.152	0.071	west
T10	2021-07-07 09:30:00	2021-07-07	0.122	0.085	0.153	0.071	west
T10	2021-07-07 10:00:00	2021-07-07	0.122	0.085	0.153	0.071	west
T10	2021-07-07 10:30:00	2021-07-07	0.122	0.085	0.154	0.071	west
T10	2021-07-07 11:00:00	2021-07-07	0.122	0.085	0.153	0.071	west
T10	2021-07-07 11:30:00	2021-07-07	0.122	0.085	0.153	0.071	west
T10	2021-07-07 12:00:00	2021-07-07	0.124	0.085	0.156	0.07	west
T10	2021-07-07 12:30:00	2021-07-07	0.139	0.086	0.174	0.07	west
T10	2021-07-07 13:00:00	2021-07-07	0.157	0.085	0.177	0.07	west
T10	2021-07-07 13:30:00	2021-07-07	0.159	0.085	0.176	0.07	west
T10	2021-07-07 14:00:00	2021-07-07	0.158	0.084	0.175	0.07	west
T10	2021-07-07 14:30:00	2021-07-07	0.156	0.084	0.174	0.07	west
T10	2021-07-07 15:00:00	2021-07-07	0.155	0.084	0.172	0.07	west
T10	2021-07-07 15:30:00	2021-07-07	0.153	0.084	0.171	0.07	west
T10	2021-07-07 16:00:00	2021-07-07	0.152	0.084	0.17	0.07	west
T10	2021-07-07 16:30:00	2021-07-07	0.15	0.084	0.168	0.07	west
T10	2021-07-07 17:00:00	2021-07-07	0.148	0.084	0.167	0.07	west
T10	2021-07-07 17:30:00	2021-07-07	0.147	0.084	0.166	0.07	west
T10	2021-07-07 18:00:00	2021-07-07	0.146	0.084	0.165	0.07	west
T10	2021-07-07 18:30:00	2021-07-07	0.145	0.084	0.164	0.07	west
T10	2021-07-07 19:00:00	2021-07-07	0.144	0.084	0.163	0.07	west
T10	2021-07-07 19:30:00	2021-07-07	0.143	0.084	0.162	0.07	west
T10	2021-07-07 20:00:00	2021-07-07	0.143	0.084	0.161	0.07	west
T10	2021-07-07 20:30:00	2021-07-07	0.142	0.084	0.161	0.07	west
T10	2021-07-07 21:00:00	2021-07-07	0.141	0.084	0.16	0.07	west
T10	2021-07-07 21:30:00	2021-07-07	0.141	0.084	0.16	0.07	west
T10	2021-07-07 22:00:00	2021-07-07	0.14	0.084	0.159	0.07	west
T10	2021-07-07 22:30:00	2021-07-07	0.14	0.084	0.159	0.07	west
T10	2021-07-07 23:00:00	2021-07-07	0.139	0.084	0.158	0.07	west
T10	2021-07-07 23:30:00	2021-07-07	0.138	0.084	0.158	0.07	west
T10	2021-07-08	2021-07-08	0.138	0.084	0.157	0.07	west
T10	2021-07-08 00:30:00	2021-07-08	0.138	0.084	0.157	0.07	west
T10	2021-07-08 01:00:00	2021-07-08	0.137	0.084	0.156	0.07	west
T10	2021-07-08 01:30:00	2021-07-08	0.137	0.084	0.156	0.071	west
T10	2021-07-08 02:00:00	2021-07-08	0.136	0.084	0.156	0.071	west
T10	2021-07-08 02:30:00	2021-07-08	0.136	0.084	0.155	0.071	west
T10	2021-07-08 03:00:00	2021-07-08	0.136	0.084	0.155	0.071	west
T10	2021-07-08 03:30:00	2021-07-08	0.135	0.084	0.155	0.071	west
T10	2021-07-08 04:00:00	2021-07-08	0.135	0.084	0.154	0.071	west
T10	2021-07-08 04:30:00	2021-07-08	0.135	0.084	0.154	0.071	west
T10	2021-07-08 05:00:00	2021-07-08	0.134	0.084	0.154	0.071	west
T10	2021-07-08 05:30:00	2021-07-08	0.134	0.084	0.153	0.071	west
T10	2021-07-08 06:00:00	2021-07-08	0.134	0.084	0.153	0.071	west
T10	2021-07-08 06:30:00	2021-07-08	0.134	0.084	0.152	0.071	west
T10	2021-07-08 07:00:00	2021-07-08	0.133	0.084	0.152	0.071	west
T10	2021-07-08 07:30:00	2021-07-08	0.133	0.084	0.152	0.071	west
T10	2021-07-08 08:00:00	2021-07-08	0.132	0.084	0.152	0.071	west
T10	2021-07-08 08:30:00	2021-07-08	0.132	0.084	0.151	0.071	west
T10	2021-07-08 09:00:00	2021-07-08	0.131	0.084	0.151	0.072	west
T10	2021-07-08 09:30:00	2021-07-08	0.131	0.084	0.15	0.072	west
T10	2021-07-08 10:00:00	2021-07-08	0.13	0.084	0.15	0.072	west
T10	2021-07-08 10:30:00	2021-07-08	0.13	0.084	0.149	0.072	west
T10	2021-07-08 11:00:00	2021-07-08	0.129	0.084	0.149	0.072	west
T10	2021-07-08 11:30:00	2021-07-08	0.129	0.084	0.148	0.073	west
T10	2021-07-08 12:00:00	2021-07-08	0.128	0.084	0.147	0.073	west
T10	2021-07-08 12:30:00	2021-07-08	0.127	0.084	0.146	0.073	west
T10	2021-07-08 13:00:00	2021-07-08	0.126	0.084	0.146	0.073	west
T10	2021-07-08 13:30:00	2021-07-08	0.125	0.084	0.145	0.073	west
T10	2021-07-08 14:00:00	2021-07-08	0.125	0.083	0.144	0.073	west
T10	2021-07-08 14:30:00	2021-07-08	0.124	0.083	0.143	0.073	west
T10	2021-07-08 15:00:00	2021-07-08	0.123	0.083	0.142	0.073	west
T10	2021-07-08 15:30:00	2021-07-08	0.121	0.083	0.141	0.073	west
T10	2021-07-08 16:00:00	2021-07-08	0.12	0.083	0.14	0.073	west
T10	2021-07-08 16:30:00	2021-07-08	0.12	0.083	0.14	0.073	west
T10	2021-07-08 17:00:00	2021-07-08	0.119	0.084	0.139	0.073	west
T10	2021-07-08 17:30:00	2021-07-08	0.118	0.084	0.139	0.074	west
T10	2021-07-08 18:00:00	2021-07-08	0.118	0.084	0.138	0.074	west
T10	2021-07-08 18:30:00	2021-07-08	0.117	0.084	0.138	0.074	west
T10	2021-07-08 19:00:00	2021-07-08	0.117	0.084	0.138	0.074	west
T10	2021-07-08 19:30:00	2021-07-08	0.121	0.085	0.136	0.073	west
T10	2021-07-08 20:00:00	2021-07-08	0.138	0.084	0.139	0.073	west
T10	2021-07-08 20:30:00	2021-07-08	0.147	0.084	0.142	0.073	west
T10	2021-07-08 21:00:00	2021-07-08	0.156	0.084	0.146	0.073	west
T10	2021-07-08 21:30:00	2021-07-08	0.159	0.084	0.15	0.074	west
T10	2021-07-08 22:00:00	2021-07-08	0.159	0.084	0.151	0.074	west
T10	2021-07-08 22:30:00	2021-07-08	0.159	0.084	0.152	0.074	west
T10	2021-07-08 23:00:00	2021-07-08	0.158	0.084	0.152	0.074	west
T10	2021-07-08 23:30:00	2021-07-08	0.157	0.084	0.152	0.074	west
T10	2021-07-09	2021-07-09	0.156	0.084	0.152	0.074	west
T10	2021-07-09 00:30:00	2021-07-09	0.156	0.084	0.152	0.075	west
T10	2021-07-09 01:00:00	2021-07-09	0.155	0.084	0.152	0.075	west
T10	2021-07-09 01:30:00	2021-07-09	0.154	0.084	0.152	0.075	west
[truncated: 8,660 more rows]

## Sheet: SM Probe T7 data
Tree	Measurement_Time	Date	trenched_10	trenched_50	control_10	control_50	trench_side
T7	2021-04-16 10:30:00	2021-04-16	0.132	0.074	0.121	0.069	west
T7	2021-04-16 11:00:00	2021-04-16	0.132	0.074	0.121	0.069	west
T7	2021-04-16 11:30:00	2021-04-16	0.132	0.074	0.121	0.069	west
T7	2021-04-16 12:00:00	2021-04-16	0.132	0.074	0.121	0.069	west
T7	2021-04-16 12:30:00	2021-04-16	0.132	0.074	0.121	0.069	west
T7	2021-04-16 13:00:00	2021-04-16	0.133	0.074	0.121	0.069	west
T7	2021-04-16 13:30:00	2021-04-16	0.133	0.074	0.121	0.069	west
T7	2021-04-16 14:00:00	2021-04-16	0.133	0.074	0.121	0.069	west
T7	2021-04-16 14:30:00	2021-04-16	0.133	0.074	0.121	0.069	west
T7	2021-04-16 15:00:00	2021-04-16	0.133	0.074	0.121	0.069	west
T7	2021-04-16 15:30:00	2021-04-16	0.133	0.074	0.121	0.069	west
T7	2021-04-16 16:00:00	2021-04-16	0.133	0.074	0.121	0.069	west
T7	2021-04-16 16:30:00	2021-04-16	0.133	0.074	0.121	0.069	west
T7	2021-04-16 17:00:00	2021-04-16	0.132	0.074	0.121	0.069	west
T7	2021-04-16 17:30:00	2021-04-16	0.132	0.074	0.121	0.069	west
T7	2021-04-16 18:00:00	2021-04-16	0.132	0.074	0.12	0.069	west
T7	2021-04-16 18:30:00	2021-04-16	0.132	0.074	0.12	0.069	west
T7	2021-04-16 19:00:00	2021-04-16	0.132	0.074	0.12	0.069	west
T7	2021-04-16 19:30:00	2021-04-16	0.132	0.074	0.12	0.069	west
T7	2021-04-16 20:00:00	2021-04-16	0.132	0.074	0.12	0.069	west
T7	2021-04-16 20:30:00	2021-04-16	0.132	0.074	0.12	0.069	west
T7	2021-04-16 21:00:00	2021-04-16	0.132	0.074	0.12	0.069	west
T7	2021-04-16 21:30:00	2021-04-16	0.132	0.074	0.12	0.069	west
T7	2021-04-16 22:00:00	2021-04-16	0.132	0.074	0.12	0.069	west
T7	2021-04-16 22:30:00	2021-04-16	0.132	0.074	0.12	0.069	west
T7	2021-04-16 23:00:00	2021-04-16	0.132	0.074	0.12	0.069	west
T7	2021-04-16 23:30:00	2021-04-16	0.132	0.074	0.12	0.069	west
T7	2021-04-17	2021-04-17	0.132	0.074	0.12	0.069	west
T7	2021-04-17 00:30:00	2021-04-17	0.132	0.074	0.12	0.069	west
T7	2021-04-17 01:00:00	2021-04-17	0.132	0.074	0.12	0.069	west
T7	2021-04-17 01:30:00	2021-04-17	0.132	0.075	0.121	0.069	west
T7	2021-04-17 02:00:00	2021-04-17	0.132	0.077	0.121	0.069	west
T7	2021-04-17 02:30:00	2021-04-17	0.132	0.077	0.121	0.069	west
T7	2021-04-17 03:00:00	2021-04-17	0.132	0.076	0.121	0.069	west
T7	2021-04-17 03:30:00	2021-04-17	0.132	0.076	0.121	0.069	west
T7	2021-04-17 04:00:00	2021-04-17	0.132	0.076	0.121	0.068	west
T7	2021-04-17 04:30:00	2021-04-17	0.132	0.076	0.121	0.068	west
T7	2021-04-17 05:00:00	2021-04-17	0.132	0.076	0.121	0.068	west
T7	2021-04-17 05:30:00	2021-04-17	0.132	0.076	0.121	0.068	west
T7	2021-04-17 06:00:00	2021-04-17	0.132	0.076	0.121	0.068	west
T7	2021-04-17 06:30:00	2021-04-17	0.132	0.076	0.121	0.068	west
T7	2021-04-17 07:00:00	2021-04-17	0.132	0.076	0.121	0.068	west
T7	2021-04-17 07:30:00	2021-04-17	0.132	0.076	0.121	0.068	west
T7	2021-04-17 08:00:00	2021-04-17	0.132	0.076	0.121	0.068	west
T7	2021-04-17 08:30:00	2021-04-17	0.132	0.076	0.121	0.068	west
T7	2021-04-17 09:00:00	2021-04-17	0.132	0.076	0.121	0.068	west
T7	2021-04-17 09:30:00	2021-04-17	0.132	0.076	0.121	0.068	west
T7	2021-04-17 10:00:00	2021-04-17	0.132	0.076	0.121	0.068	west
T7	2021-04-17 10:30:00	2021-04-17	0.132	0.076	0.121	0.068	west
T7	2021-04-17 11:00:00	2021-04-17	0.132	0.076	0.121	0.068	west
T7	2021-04-17 11:30:00	2021-04-17	0.132	0.076	0.121	0.068	west
T7	2021-04-17 12:00:00	2021-04-17	0.132	0.076	0.12	0.068	west
T7	2021-04-17 12:30:00	2021-04-17	0.132	0.076	0.12	0.069	west
T7	2021-04-17 13:00:00	2021-04-17	0.132	0.077	0.12	0.069	west
T7	2021-04-17 13:30:00	2021-04-17	0.131	0.077	0.12	0.069	west
T7	2021-04-17 14:00:00	2021-04-17	0.131	0.077	0.12	0.069	west
T7	2021-04-17 14:30:00	2021-04-17	0.131	0.077	0.12	0.069	west
T7	2021-04-17 15:00:00	2021-04-17	0.131	0.077	0.119	0.069	west
T7	2021-04-17 15:30:00	2021-04-17	0.131	0.077	0.119	0.069	west
T7	2021-04-17 16:00:00	2021-04-17	0.131	0.077	0.119	0.069	west
T7	2021-04-17 16:30:00	2021-04-17	0.131	0.075	0.12	0.068	west
T7	2021-04-17 17:00:00	2021-04-17	0.131	0.075	0.119	0.067	west
T7	2021-04-17 17:30:00	2021-04-17	0.133	0.075	0.119	0.067	west
T7	2021-04-17 18:00:00	2021-04-17	0.147	0.075	0.12	0.067	west
T7	2021-04-17 18:30:00	2021-04-17	0.164	0.075	0.121	0.067	west
T7	2021-04-17 19:00:00	2021-04-17	0.174	0.075	0.123	0.066	west
T7	2021-04-17 19:30:00	2021-04-17	0.177	0.075	0.128	0.066	west
T7	2021-04-17 20:00:00	2021-04-17	0.179	0.077	0.133	0.066	west
T7	2021-04-17 20:30:00	2021-04-17	0.18	0.077	0.138	0.066	west
T7	2021-04-17 21:00:00	2021-04-17	0.18	0.077	0.142	0.066	west
T7	2021-04-17 21:30:00	2021-04-17	0.18	0.076	0.146	0.066	west
T7	2021-04-17 22:00:00	2021-04-17	0.18	0.076	0.15	0.066	west
T7	2021-04-17 22:30:00	2021-04-17	0.18	0.076	0.153	0.066	west
T7	2021-04-17 23:00:00	2021-04-17	0.18	0.076	0.155	0.066	west
T7	2021-04-17 23:30:00	2021-04-17	0.18	0.077	0.158	0.066	west
T7	2021-04-18	2021-04-18	0.179	0.077	0.159	0.066	west
T7	2021-04-18 00:30:00	2021-04-18	0.179	0.077	0.161	0.066	west
T7	2021-04-18 01:00:00	2021-04-18	0.179	0.077	0.162	0.066	west
T7	2021-04-18 01:30:00	2021-04-18	0.178	0.077	0.163	0.066	west
T7	2021-04-18 02:00:00	2021-04-18	0.179	0.077	0.164	0.066	west
T7	2021-04-18 02:30:00	2021-04-18	0.179	0.077	0.164	0.066	west
T7	2021-04-18 03:00:00	2021-04-18	0.179	0.077	0.165	0.066	west
T7	2021-04-18 03:30:00	2021-04-18	0.179	0.077	0.166	0.066	west
T7	2021-04-18 04:00:00	2021-04-18	0.178	0.077	0.166	0.066	west
T7	2021-04-18 04:30:00	2021-04-18	0.178	0.077	0.167	0.066	west
T7	2021-04-18 05:00:00	2021-04-18	0.178	0.077	0.167	0.066	west
T7	2021-04-18 05:30:00	2021-04-18	0.178	0.077	0.167	0.066	west
T7	2021-04-18 06:00:00	2021-04-18	0.178	0.077	0.168	0.066	west
T7	2021-04-18 06:30:00	2021-04-18	0.177	0.077	0.168	0.066	west
T7	2021-04-18 07:00:00	2021-04-18	0.177	0.077	0.168	0.066	west
T7	2021-04-18 07:30:00	2021-04-18	0.177	0.077	0.168	0.066	west
T7	2021-04-18 08:00:00	2021-04-18	0.177	0.077	0.168	0.066	west
T7	2021-04-18 08:30:00	2021-04-18	0.177	0.077	0.168	0.066	west
T7	2021-04-18 09:00:00	2021-04-18	0.176	0.077	0.168	0.066	west
T7	2021-04-18 09:30:00	2021-04-18	0.176	0.077	0.168	0.066	west
T7	2021-04-18 10:00:00	2021-04-18	0.176	0.077	0.169	0.066	west
T7	2021-04-18 10:30:00	2021-04-18	0.176	0.077	0.169	0.066	west
T7	2021-04-18 11:00:00	2021-04-18	0.176	0.077	0.169	0.066	west
T7	2021-04-18 11:30:00	2021-04-18	0.175	0.077	0.169	0.066	west
T7	2021-04-18 12:00:00	2021-04-18	0.175	0.077	0.169	0.066	west
T7	2021-04-18 12:30:00	2021-04-18	0.175	0.077	0.168	0.066	west
T7	2021-04-18 13:00:00	2021-04-18	0.174	0.077	0.168	0.066	west
T7	2021-04-18 13:30:00	2021-04-18	0.174	0.077	0.168	0.066	west
T7	2021-04-18 14:00:00	2021-04-18	0.174	0.077	0.168	0.066	west
T7	2021-04-18 14:30:00	2021-04-18	0.173	0.077	0.168	0.066	west
T7	2021-04-18 15:00:00	2021-04-18	0.173	0.077	0.167	0.066	west
T7	2021-04-18 15:30:00	2021-04-18	0.172	0.077	0.167	0.066	west
T7	2021-04-18 16:00:00	2021-04-18	0.172	0.077	0.166	0.066	west
T7	2021-04-18 16:30:00	2021-04-18	0.172	0.077	0.166	0.067	west
T7	2021-04-18 17:00:00	2021-04-18	0.171	0.078	0.166	0.067	west
T7	2021-04-18 17:30:00	2021-04-18	0.171	0.078	0.165	0.067	west
T7	2021-04-18 18:00:00	2021-04-18	0.17	0.078	0.165	0.067	west
T7	2021-04-18 18:30:00	2021-04-18	0.17	0.078	0.165	0.068	west
T7	2021-04-18 19:00:00	2021-04-18	0.169	0.078	0.164	0.067	west
T7	2021-04-18 19:30:00	2021-04-18	0.169	0.078	0.164	0.067	west
T7	2021-04-18 20:00:00	2021-04-18	0.169	0.078	0.164	0.067	west
T7	2021-04-18 20:30:00	2021-04-18	0.168	0.078	0.163	0.067	west
T7	2021-04-18 21:00:00	2021-04-18	0.168	0.078	0.163	0.067	west
T7	2021-04-18 21:30:00	2021-04-18	0.168	0.078	0.163	0.067	west
T7	2021-04-18 22:00:00	2021-04-18	0.167	0.078	0.163	0.067	west
T7	2021-04-18 22:30:00	2021-04-18	0.167	0.078	0.163	0.067	west
T7	2021-04-18 23:00:00	2021-04-18	0.167	0.078	0.162	0.067	west
T7	2021-04-18 23:30:00	2021-04-18	0.166	0.078	0.162	0.067	west
T7	2021-04-19	2021-04-19	0.166	0.078	0.162	0.067	west
T7	2021-04-19 00:30:00	2021-04-19	0.166	0.078	0.162	0.067	west
T7	2021-04-19 01:00:00	2021-04-19	0.166	0.078	0.161	0.067	west
T7	2021-04-19 01:30:00	2021-04-19	0.166	0.078	0.161	0.067	west
T7	2021-04-19 02:00:00	2021-04-19	0.166	0.078	0.161	0.067	west
T7	2021-04-19 02:30:00	2021-04-19	0.165	0.078	0.161	0.067	west
T7	2021-04-19 03:00:00	2021-04-19	0.165	0.078	0.161	0.067	west
T7	2021-04-19 03:30:00	2021-04-19	0.165	0.079	0.161	0.067	west
T7	2021-04-19 04:00:00	2021-04-19	0.165	0.079	0.16	0.067	west
T7	2021-04-19 04:30:00	2021-04-19	0.164	0.079	0.16	0.067	west
T7	2021-04-19 05:00:00	2021-04-19	0.164	0.079	0.16	0.067	west
T7	2021-04-19 05:30:00	2021-04-19	0.164	0.079	0.16	0.067	west
T7	2021-04-19 06:00:00	2021-04-19	0.164	0.079	0.16	0.067	west
T7	2021-04-19 06:30:00	2021-04-19	0.164	0.079	0.16	0.067	west
T7	2021-04-19 07:00:00	2021-04-19	0.164	0.079	0.159	0.067	west
T7	2021-04-19 07:30:00	2021-04-19	0.163	0.079	0.159	0.067	west
T7	2021-04-19 08:00:00	2021-04-19	0.163	0.079	0.159	0.067	west
T7	2021-04-19 08:30:00	2021-04-19	0.163	0.079	0.159	0.067	west
T7	2021-04-19 09:00:00	2021-04-19	0.163	0.079	0.159	0.067	west
T7	2021-04-19 09:30:00	2021-04-19	0.163	0.079	0.159	0.067	west
T7	2021-04-19 10:00:00	2021-04-19	0.163	0.079	0.158	0.067	west
T7	2021-04-19 10:30:00	2021-04-19	0.162	0.079	0.158	0.067	west
T7	2021-04-19 11:00:00	2021-04-19	0.162	0.08	0.158	0.067	west
T7	2021-04-19 11:30:00	2021-04-19	0.162	0.08	0.158	0.067	west
T7	2021-04-19 12:00:00	2021-04-19	0.162	0.08	0.157	0.067	west
T7	2021-04-19 12:30:00	2021-04-19	0.162	0.08	0.157	0.067	west
T7	2021-04-19 13:00:00	2021-04-19	0.161	0.08	0.156	0.067	west
T7	2021-04-19 13:30:00	2021-04-19	0.161	0.08	0.156	0.067	west
T7	2021-04-19 14:00:00	2021-04-19	0.16	0.08	0.156	0.067	west
T7	2021-04-19 14:30:00	2021-04-19	0.16	0.08	0.155	0.067	west
T7	2021-04-19 15:00:00	2021-04-19	0.16	0.08	0.155	0.067	west
T7	2021-04-19 15:30:00	2021-04-19	0.16	0.08	0.154	0.067	west
T7	2021-04-19 16:00:00	2021-04-19	0.159	0.08	0.154	0.067	west
T7	2021-04-19 16:30:00	2021-04-19	0.159	0.08	0.153	0.067	west
T7	2021-04-19 17:00:00	2021-04-19	0.159	0.08	0.153	0.067	west
T7	2021-04-19 17:30:00	2021-04-19	0.158	0.08	0.152	0.067	west
T7	2021-04-19 18:00:00	2021-04-19	0.158	0.08	0.152	0.067	west
T7	2021-04-19 18:30:00	2021-04-19	0.158	0.08	0.152	0.067	west
T7	2021-04-19 19:00:00	2021-04-19	0.158	0.08	0.151	0.067	west
T7	2021-04-19 19:30:00	2021-04-19	0.158	0.08	0.151	0.068	west
T7	2021-04-19 20:00:00	2021-04-19	0.157	0.08	0.151	0.068	west
T7	2021-04-19 20:30:00	2021-04-19	0.157	0.08	0.151	0.068	west
T7	2021-04-19 21:00:00	2021-04-19	0.157	0.081	0.151	0.068	west
T7	2021-04-19 21:30:00	2021-04-19	0.157	0.081	0.15	0.068	west
T7	2021-04-19 22:00:00	2021-04-19	0.157	0.081	0.15	0.068	west
T7	2021-04-19 22:30:00	2021-04-19	0.156	0.081	0.15	0.068	west
T7	2021-04-19 23:00:00	2021-04-19	0.156	0.081	0.15	0.068	west
T7	2021-04-19 23:30:00	2021-04-19	0.156	0.081	0.15	0.068	west
T7	2021-04-20	2021-04-20	0.156	0.081	0.15	0.068	west
T7	2021-04-20 00:30:00	2021-04-20	0.156	0.081	0.15	0.068	west
T7	2021-04-20 01:00:00	2021-04-20	0.156	0.081	0.15	0.068	west
T7	2021-04-20 01:30:00	2021-04-20	0.156	0.081	0.149	0.068	west
T7	2021-04-20 02:00:00	2021-04-20	0.156	0.081	0.149	0.068	west
T7	2021-04-20 02:30:00	2021-04-20	0.156	0.081	0.149	0.068	west
T7	2021-04-20 03:00:00	2021-04-20	0.155	0.081	0.149	0.068	west
T7	2021-04-20 03:30:00	2021-04-20	0.155	0.081	0.149	0.068	west
T7	2021-04-20 04:00:00	2021-04-20	0.155	0.081	0.149	0.068	west
T7	2021-04-20 04:30:00	2021-04-20	0.155	0.081	0.149	0.068	west
T7	2021-04-20 05:00:00	2021-04-20	0.155	0.081	0.149	0.068	west
T7	2021-04-20 05:30:00	2021-04-20	0.155	0.081	0.149	0.068	west
T7	2021-04-20 06:00:00	2021-04-20	0.155	0.081	0.149	0.068	west
T7	2021-04-20 06:30:00	2021-04-20	0.155	0.081	0.149	0.068	west
T7	2021-04-20 07:00:00	2021-04-20	0.154	0.081	0.149	0.068	west
T7	2021-04-20 07:30:00	2021-04-20	0.154	0.081	0.149	0.068	west
T7	2021-04-20 08:00:00	2021-04-20	0.154	0.081	0.148	0.068	west
T7	2021-04-20 08:30:00	2021-04-20	0.154	0.081	0.148	0.068	west
T7	2021-04-20 09:00:00	2021-04-20	0.154	0.081	0.148	0.068	west
T7	2021-04-20 09:30:00	2021-04-20	0.154	0.081	0.148	0.068	west
T7	2021-04-20 10:00:00	2021-04-20	0.154	0.081	0.148	0.068	west
T7	2021-04-20 10:30:00	2021-04-20	0.153	0.081	0.148	0.067	west
T7	2021-04-20 11:00:00	2021-04-20	0.153	0.081	0.147	0.067	west
T7	2021-04-20 11:30:00	2021-04-20	0.153	0.081	0.147	0.067	west
T7	2021-04-20 12:00:00	2021-04-20	0.153	0.081	0.147	0.067	west
T7	2021-04-20 12:30:00	2021-04-20	0.153	0.081	0.146	0.067	west
T7	2021-04-20 13:00:00	2021-04-20	0.152	0.081	0.146	0.067	west
T7	2021-04-20 13:30:00	2021-04-20	0.152	0.081	0.146	0.067	west
T7	2021-04-20 14:00:00	2021-04-20	0.152	0.081	0.145	0.067	west
T7	2021-04-20 14:30:00	2021-04-20	0.152	0.081	0.144	0.067	west
T7	2021-04-20 15:00:00	2021-04-20	0.151	0.081	0.144	0.067	west
T7	2021-05-11 14:30:00	2021-05-11	0.136	0.077	0.139	0.074	west
T7	2021-05-11 15:00:00	2021-05-11	0.134	0.077	0.139	0.073	west
T7	2021-05-11 15:30:00	2021-05-11	0.135	0.077	0.138	0.073	west
T7	2021-05-11 16:00:00	2021-05-11	0.134	0.077	0.138	0.073	west
T7	2021-05-11 16:30:00	2021-05-11	0.134	0.077	0.137	0.073	west
T7	2021-05-11 17:00:00	2021-05-11	0.134	0.077	0.137	0.073	west
T7	2021-05-11 17:30:00	2021-05-11	0.133	0.077	0.137	0.073	west
T7	2021-05-11 18:00:00	2021-05-11	0.133	0.077	0.137	0.073	west
T7	2021-05-11 18:30:00	2021-05-11	0.132	0.077	0.137	0.073	west
T7	2021-05-11 19:00:00	2021-05-11	0.132	0.077	0.137	0.073	west
T7	2021-05-11 19:30:00	2021-05-11	0.131	0.077	0.137	0.072	west
T7	2021-05-11 20:00:00	2021-05-11	0.132	0.077	0.136	0.072	west
T7	2021-05-11 20:30:00	2021-05-11	0.133	0.077	0.137	0.072	west
T7	2021-05-11 21:00:00	2021-05-11	0.134	0.077	0.137	0.072	west
T7	2021-05-11 21:30:00	2021-05-11	0.135	0.077	0.137	0.072	west
T7	2021-05-11 22:00:00	2021-05-11	0.136	0.077	0.137	0.072	west
T7	2021-05-11 22:30:00	2021-05-11	0.137	0.077	0.138	0.072	west
T7	2021-05-11 23:00:00	2021-05-11	0.138	0.077	0.138	0.072	west
T7	2021-05-11 23:30:00	2021-05-11	0.139	0.077	0.138	0.072	west
T7	2021-05-12	2021-05-12	0.14	0.077	0.139	0.072	west
T7	2021-05-12 00:30:00	2021-05-12	0.141	0.077	0.139	0.072	west
T7	2021-05-12 01:00:00	2021-05-12	0.142	0.077	0.139	0.072	west
T7	2021-05-12 01:30:00	2021-05-12	0.142	0.077	0.139	0.072	west
T7	2021-05-12 02:00:00	2021-05-12	0.143	0.077	0.14	0.071	west
T7	2021-05-12 02:30:00	2021-05-12	0.143	0.077	0.14	0.071	west
T7	2021-05-12 03:00:00	2021-05-12	0.143	0.077	0.14	0.071	west
T7	2021-05-12 03:30:00	2021-05-12	0.144	0.077	0.14	0.071	west
T7	2021-05-12 04:00:00	2021-05-12	0.144	0.077	0.14	0.071	west
T7	2021-05-12 04:30:00	2021-05-12	0.144	0.076	0.14	0.071	west
T7	2021-05-12 05:00:00	2021-05-12	0.144	0.076	0.14	0.071	west
T7	2021-05-12 05:30:00	2021-05-12	0.144	0.076	0.141	0.071	west
T7	2021-05-12 06:00:00	2021-05-12	0.144	0.076	0.141	0.071	west
T7	2021-05-12 06:30:00	2021-05-12	0.144	0.076	0.141	0.071	west
T7	2021-05-12 07:00:00	2021-05-12	0.144	0.076	0.141	0.071	west
T7	2021-05-12 07:30:00	2021-05-12	0.144	0.076	0.141	0.071	west
T7	2021-05-12 08:00:00	2021-05-12	0.144	0.076	0.142	0.071	west
T7	2021-05-12 08:30:00	2021-05-12	0.144	0.076	0.142	0.071	west
T7	2021-05-12 09:00:00	2021-05-12	0.144	0.076	0.142	0.071	west
T7	2021-05-12 09:30:00	2021-05-12	0.144	0.076	0.142	0.071	west
T7	2021-05-12 10:00:00	2021-05-12	0.155	0.075	0.142	0.071	west
T7	2021-05-12 10:30:00	2021-05-12	0.238	0.075	0.176	0.07	west
T7	2021-05-12 11:00:00	2021-05-12	0.234	0.075	0.207	0.069	west
T7	2021-05-12 11:30:00	2021-05-12	0.225	0.075	0.206	0.069	west
T7	2021-05-12 12:00:00	2021-05-12	0.22	0.075	0.203	0.069	west
T7	2021-05-12 12:30:00	2021-05-12	0.223	0.075	0.205	0.069	west
T7	2021-05-12 13:00:00	2021-05-12	0.22	0.075	0.204	0.069	west
T7	2021-05-12 13:30:00	2021-05-12	0.214	0.075	0.201	0.069	west
T7	2021-05-12 14:00:00	2021-05-12	0.209	0.075	0.198	0.069	west
T7	2021-05-12 14:30:00	2021-05-12	0.205	0.075	0.196	0.069	west
T7	2021-05-12 15:00:00	2021-05-12	0.202	0.075	0.194	0.069	west
T7	2021-05-12 15:30:00	2021-05-12	0.199	0.075	0.192	0.069	west
T7	2021-05-12 16:00:00	2021-05-12	0.197	0.075	0.191	0.07	west
T7	2021-05-12 16:30:00	2021-05-12	0.194	0.076	0.19	0.07	west
T7	2021-05-12 17:00:00	2021-05-12	0.193	0.077	0.189	0.07	west
T7	2021-05-12 17:30:00	2021-05-12	0.191	0.079	0.188	0.071	west
T7	2021-05-12 18:00:00	2021-05-12	0.19	0.082	0.187	0.071	west
T7	2021-05-12 18:30:00	2021-05-12	0.189	0.085	0.186	0.072	west
T7	2021-05-12 19:00:00	2021-05-12	0.188	0.088	0.185	0.073	west
T7	2021-05-12 19:30:00	2021-05-12	0.187	0.092	0.185	0.075	west
T7	2021-05-12 20:00:00	2021-05-12	0.186	0.095	0.184	0.077	west
T7	2021-05-12 20:30:00	2021-05-12	0.185	0.099	0.184	0.079	west
T7	2021-05-12 21:00:00	2021-05-12	0.184	0.101	0.184	0.081	west
T7	2021-05-12 21:30:00	2021-05-12	0.184	0.104	0.183	0.083	west
T7	2021-05-12 22:00:00	2021-05-12	0.183	0.106	0.183	0.085	west
T7	2021-05-12 22:30:00	2021-05-12	0.183	0.108	0.182	0.087	west
T7	2021-05-12 23:00:00	2021-05-12	0.182	0.11	0.182	0.088	west
T7	2021-05-12 23:30:00	2021-05-12	0.182	0.111	0.182	0.09	west
T7	2021-05-13	2021-05-13	0.181	0.112	0.181	0.091	west
T7	2021-05-13 00:30:00	2021-05-13	0.181	0.113	0.181	0.092	west
T7	2021-05-13 01:00:00	2021-05-13	0.181	0.114	0.18	0.093	west
T7	2021-05-13 01:30:00	2021-05-13	0.18	0.115	0.18	0.094	west
T7	2021-05-13 02:00:00	2021-05-13	0.18	0.115	0.18	0.095	west
T7	2021-05-13 02:30:00	2021-05-13	0.179	0.116	0.18	0.096	west
T7	2021-05-13 03:00:00	2021-05-13	0.179	0.116	0.179	0.097	west
T7	2021-05-13 03:30:00	2021-05-13	0.179	0.117	0.179	0.098	west
T7	2021-05-13 04:00:00	2021-05-13	0.178	0.117	0.179	0.098	west
T7	2021-05-13 04:30:00	2021-05-13	0.178	0.117	0.178	0.099	west
T7	2021-05-13 05:00:00	2021-05-13	0.178	0.117	0.178	0.099	west
T7	2021-05-13 05:30:00	2021-05-13	0.177	0.117	0.178	0.099	west
T7	2021-05-13 06:00:00	2021-05-13	0.177	0.117	0.178	0.1	west
T7	2021-05-13 06:30:00	2021-05-13	0.177	0.117	0.178	0.1	west
T7	2021-05-13 07:00:00	2021-05-13	0.177	0.118	0.177	0.1	west
T7	2021-05-13 07:30:00	2021-05-13	0.176	0.118	0.177	0.101	west
T7	2021-05-13 08:00:00	2021-05-13	0.176	0.118	0.177	0.101	west
T7	2021-05-13 08:30:00	2021-05-13	0.176	0.118	0.177	0.101	west
T7	2021-05-13 09:00:00	2021-05-13	0.176	0.118	0.177	0.101	west
T7	2021-05-13 09:30:00	2021-05-13	0.175	0.118	0.176	0.101	west
T7	2021-05-13 10:00:00	2021-05-13	0.175	0.118	0.176	0.101	west
T7	2021-05-13 10:30:00	2021-05-13	0.175	0.118	0.176	0.101	west
T7	2021-05-13 11:00:00	2021-05-13	0.175	0.118	0.176	0.101	west
T7	2021-05-13 11:30:00	2021-05-13	0.175	0.118	0.176	0.102	west
T7	2021-05-13 12:00:00	2021-05-13	0.174	0.117	0.175	0.102	west
T7	2021-05-13 12:30:00	2021-05-13	0.174	0.117	0.175	0.102	west
T7	2021-05-13 13:00:00	2021-05-13	0.174	0.117	0.175	0.102	west
T7	2021-05-13 13:30:00	2021-05-13	0.173	0.117	0.175	0.102	west
T7	2021-05-13 14:00:00	2021-05-13	0.173	0.117	0.174	0.102	west
T7	2021-05-13 14:30:00	2021-05-13	0.172	0.117	0.174	0.102	west
T7	2021-05-13 15:00:00	2021-05-13	0.172	0.117	0.174	0.102	west
T7	2021-05-13 15:30:00	2021-05-13	0.172	0.117	0.174	0.103	west
T7	2021-05-13 16:00:00	2021-05-13	0.171	0.117	0.173	0.103	west
T7	2021-05-13 16:30:00	2021-05-13	0.17	0.117	0.173	0.103	west
T7	2021-05-13 17:00:00	2021-05-13	0.17	0.117	0.173	0.103	west
T7	2021-05-13 17:30:00	2021-05-13	0.169	0.117	0.172	0.103	west
T7	2021-05-13 18:00:00	2021-05-13	0.169	0.117	0.172	0.103	west
T7	2021-05-13 18:30:00	2021-05-13	0.169	0.117	0.172	0.103	west
T7	2021-05-13 19:00:00	2021-05-13	0.168	0.117	0.171	0.103	west
T7	2021-05-13 19:30:00	2021-05-13	0.168	0.117	0.171	0.103	west
T7	2021-05-13 20:00:00	2021-05-13	0.168	0.117	0.171	0.103	west
T7	2021-05-13 20:30:00	2021-05-13	0.168	0.116	0.171	0.103	west
T7	2021-05-13 21:00:00	2021-05-13	0.168	0.116	0.171	0.103	west
T7	2021-05-13 21:30:00	2021-05-13	0.167	0.116	0.171	0.103	west
T7	2021-05-13 22:00:00	2021-05-13	0.167	0.116	0.171	0.103	west
T7	2021-05-13 22:30:00	2021-05-13	0.167	0.116	0.17	0.103	west
T7	2021-05-13 23:00:00	2021-05-13	0.167	0.116	0.17	0.103	west
T7	2021-05-13 23:30:00	2021-05-13	0.167	0.116	0.17	0.103	west
T7	2021-05-14	2021-05-14	0.167	0.116	0.17	0.103	west
T7	2021-05-14 00:30:00	2021-05-14	0.167	0.116	0.17	0.103	west
T7	2021-05-14 01:00:00	2021-05-14	0.167	0.116	0.17	0.103	west
T7	2021-05-14 01:30:00	2021-05-14	0.167	0.116	0.17	0.102	west
T7	2021-05-14 02:00:00	2021-05-14	0.166	0.115	0.17	0.102	west
T7	2021-05-14 02:30:00	2021-05-14	0.166	0.115	0.169	0.102	west
T7	2021-05-14 03:00:00	2021-05-14	0.166	0.115	0.169	0.102	west
T7	2021-05-14 03:30:00	2021-05-14	0.166	0.115	0.169	0.102	west
T7	2021-05-14 04:00:00	2021-05-14	0.166	0.115	0.169	0.102	west
T7	2021-05-14 04:30:00	2021-05-14	0.166	0.115	0.169	0.102	west
T7	2021-05-14 05:00:00	2021-05-14	0.166	0.115	0.169	0.102	west
T7	2021-05-14 05:30:00	2021-05-14	0.166	0.115	0.169	0.102	west
T7	2021-05-14 06:00:00	2021-05-14	0.166	0.115	0.169	0.102	west
T7	2021-05-14 06:30:00	2021-05-14	0.166	0.115	0.169	0.102	west
T7	2021-05-14 07:00:00	2021-05-14	0.165	0.115	0.168	0.101	west
T7	2021-05-14 07:30:00	2021-05-14	0.165	0.115	0.168	0.101	west
T7	2021-05-14 08:00:00	2021-05-14	0.165	0.114	0.168	0.101	west
T7	2021-05-14 08:30:00	2021-05-14	0.165	0.114	0.168	0.101	west
T7	2021-05-14 09:00:00	2021-05-14	0.165	0.114	0.168	0.101	west
T7	2021-05-14 09:30:00	2021-05-14	0.165	0.114	0.168	0.101	west
T7	2021-05-14 10:00:00	2021-05-14	0.15	0.114	0.167	0.101	west
T7	2021-05-14 10:30:00	2021-05-14	0.148	0.114	0.164	0.101	west
T7	2021-05-14 11:00:00	2021-05-14	0.148	0.114	0.164	0.101	west
T7	2021-05-14 11:30:00	2021-05-14	0.148	0.114	0.163	0.101	west
T7	2021-05-14 12:00:00	2021-05-14	0.147	0.114	0.163	0.101	west
T7	2021-05-14 12:30:00	2021-05-14	0.147	0.113	0.163	0.101	west
T7	2021-05-14 13:00:00	2021-05-14	0.146	0.113	0.163	0.101	west
T7	2021-05-14 13:30:00	2021-05-14	0.146	0.113	0.162	0.101	west
T7	2021-05-14 14:00:00	2021-05-14	0.145	0.113	0.162	0.1	west
T7	2021-05-14 14:30:00	2021-05-14	0.145	0.113	0.161	0.1	west
[truncated: 7,050 more rows]

## Sheet: Gas exchange data
date	Obs	HHMMSS	par?	treatment	tree	WUE	FTime	EBal?	Photo	Cond	Ci	FCnt	DCnt	Fo	Fm	Fo'	Fm'	Fs	Fv/Fm	Fv'/Fm'	PhiPS2	Adark	RedAbs	BlueAbs	%Blue	LeafAbs	PhiCO2	qP	qN	NPQ	ParIn@Fs	PS2/1	ETR	Trmmol	VpdL	CTleaf	Area	BLC_1	StmRat	BLCond	Tair	Tleaf	TBlk	CO2R	CO2S	H2OR	H2OS	RH_R	RH_S
[truncated: 860 more rows]
[truncated: 63 more columns]

[truncated: 9 more sheets: Pre-dawn water potentials, Midday water potentials, ARST final biomass, QUMA final biomass, PIGR final biomass, ARST circumferences, CLMA heights, QUMA height and DBH, PIGR heights]
